# Supplementary material for: Identification of genetic variants affecting vitamin D receptor binding and associations with autoimmune disease
Source: Hum Mol Genet. 2017 Mar 9;26(11):2164–76. doi: 10.1093/hmg/ddx092 (PMC5886188; doi:10.1093/hmg/ddx092)
Supplement: Supplementary Data [file ddx092_supp.zip]

Archive with 3 entries (2 files):
- ddx092-suppl_data/
- ddx092-suppl_data/Supplementary_Material_revisions.R2.pdf
- ddx092-suppl_data/Supplementary_tables.xlsx
