# Supplementary material for: Identification of genetic variants affecting vitamin D receptor binding and associations with autoimmune disease
Source: Hum Mol Genet. 2017 Mar 9;26(11):2164–76. doi: 10.1093/hmg/ddx092 (PMC5886188; doi:10.1093/hmg/ddx092)
Supplement: Supplementary Data [file ddx092_supp.zip › ddx092-suppl_data/Supplementary_tables.xlsx]

## Sheet: T1
##fileformat=VCFv4.0
##INFO=<ID=OTHER,Number=.,Type=String, Description = "Other Information From Original File">
##INFO=<ID=SAMPLE,Number=.,Type=String,Description="Sample id">
##INFO=<ID=CDS,Number=.,Type=String,Description="Coding Variants or not">
##INFO=<ID=VA,Number=.,Type=String,Description="Coding Variant Annotation">
##INFO=<ID=HUB,Number=.,Type=String,Description="Network Hubs, PPI (protein protein interaction network), REG (regulatory network), PHOS (phosphorylation network)...">
##INFO=<ID=GNEG,Number=.,Type=String,Description="Gene Under Negative Selection">
##INFO=<ID=GERP,Number=.,Type=String,Description="Gerp Score">
##INFO=<ID=NCENC,Number=.,Type=String,Description="NonCoding ENCODE Annotation">
##INFO=<ID=HOT,Number=.,Type=String,Description="Highly Occupied Target Region">
##INFO=<ID=MOTIFBR,Number=.,Type=String,Description="Motif Breaking">
##INFO=<ID=MOTIFG,Number=.,Type=String,Description="Motif Gain">
##INFO=<ID=SEN,Number=.,Type=String,Description="In Sensitive Region">
##INFO=<ID=USEN,Number=.,Type=String,Description="In Ultra-Sensitive Region">
##INFO=<ID=UCONS,Number=.,Type=String,Description="In Ultra-Conserved Region">
##INFO=<ID=GENE,Number=.,Type=String,Description="Target Gene (For coding - directly affected genes ; For non-coding - promoter, distal (>10kb from TSS) or Medial (within 10kb) regulatory module)">
##INFO=<ID=CANG,Number=.,Type=String,Description="Prior Gene Information, e.g.[cancer][TF_regulating_known_cancer_gene][up_regulated][actionable]...";
##INFO=<ID=CDSS,Number=.,Type=String,Description="Coding Score">
##INFO=<ID=NCDS,Number=.,Type=String,Description="NonCoding Score">
##INFO=<ID=RECUR,Number=.,Type=String,Description="Recurrent elements / variants">
##INFO=<ID=DBRECUR,Number=.,Type=String,Description="Recurrence database">
#CHROM	POS	ID	REF	ALT	QUAL	FILTER	INFO
chr1	618463	rs114496243	G	A	100	PASS	SAMPLE=interestingHets_NA19213_EBLfiltered_hg19;GERP=-0.983;CDS=No;NCDS=3.80267030715462e-50
chr1	782981	rs6594026	C	T	100	PASS	SAMPLE=interestingHets_NA19189_EBLfiltered_hg19;GERP=-2.03;CDS=No;NCENC=DHS(MCV-1|chr1:782845-782995);NCDS=0.18521432
chr1	833223	rs13303211	C	T	100	PASS	SAMPLE=interestingHets_NA19191_EBLfiltered_hg19;GERP=.;CDS=No;NCDS=0
chr1	905160	rs7555426	C	T	100	PASS	SAMPLE=interestingHets_NA19189_EBLfiltered_hg19;GERP=-0.445;CDS=No;NCENC=TFP(MAX|chr1:904760-905207),TFP(NR2C2|chr1:904669-905197);GENE=PLEKHN1(Intron&Medial)[pearson(H3K4me1):0.791928];NCDS=0.188077215
chr1	933790	rs9442392	G	A	100	PASS	SAMPLE=interestingHets_NA11829_EBLfiltered_hg19;GERP=-1.62;CDS=No;NCENC=Enhancer(chmm/segway|chr1:933600-935491),Enhancer(chmm/segway|chr1:933694-934044),TFP(ZBTB7A|chr1:932917-937616),TFP(ZNF263|chr1:932429-934039);NCDS=0.18521432;DBRECUR=TFP(ZBTB7A|chr1:932917-937616):Breast(Altered in 2/119(1.68%) samples.)|Lung_Adeno(Altered in 3/24(12.50%) samples.)
chr1	948699	rs144420462	T	C	100	PASS	SAMPLE=interestingHets_NA19190_EBLfiltered_hg19;GERP=-1.79;CDS=No;HUB=AGRN:PPI(0.695)REG(0.761),ISG15:PPI(0.482)REG(0.761);NCENC=DHS(MCV-120|chr1:948660-948810),TFM(IRF1|Irf_disc3_8mer|chr1:948695-948710),TFM(IRF1|Irf_known2_8mer|chr1:948694-948707),TFP(BATF|chr1:948273-948793),TFP(CHD2|chr1:948458-949287),TFP(ELF1|chr1:948373-950057),TFP(ELF1|chr1:948554-949060),TFP(HDAC2|chr1:948528-948969),TFP…
chr1	974296	rs2488996	A	G	100	PASS	SAMPLE=interestingHets_NA19189_EBLfiltered_hg19;GERP=-4.21;CDS=No;HUB=AGRN:PPI(0.695)REG(0.761);NCENC=DHS(MCV-18|chr1:974185-974335),Enhancer(chmm/segway|chr1:974000-974400),TFP(EBF1|chr1:974132-974522),TFP(SPI1|chr1:973967-974473),TFP(SPI1|chr1:974060-974463),TFP(VDR|chr1:974159-974404);GENE=AGRN(Intron);NCDS=0.647909407572189
chr1	990533	rs4308920	G	A	100	PASS	SAMPLE=interestingHets_NA11829_EBLfiltered_hg19;GERP=-5.17;CDS=No;HUB=AGRN:PPI(0.695)REG(0.761);GENE=AGRN(UTR);NCDS=0.462695087572189
chr1	1030633	rs6678318	G	A	100	PASS	SAMPLE=interestingHets_NA19213_EBLfiltered_hg19;GERP=0.0465;CDS=No;NCENC=TFP(SETDB1|chr1:1030337-1031576);GENE=C1orf159(Intron&Promoter);NCDS=0.188077215
chr1	1080925	rs1539637	G	C	100	PASS	SAMPLE=interestingHets_NA06986_EBLfiltered_hg19;GERP=-3.15;CDS=No;NCENC=TFP(ESR1|chr1:1080734-1081036),TFP(MAX|chr1:1080624-1081019),TFP(MAX|chr1:1080627-1081070),TFP(VDR|chr1:1080785-1081052),TFP(ZBTB7A|chr1:1080601-1081101);NCDS=0.18521432
chr1	1080927	rs4512588	T	C	100	PASS	SAMPLE=interestingHets_NA06986_EBLfiltered_hg19;GERP=0.494;CDS=No;NCENC=TFP(ESR1|chr1:1080734-1081036),TFP(MAX|chr1:1080624-1081019),TFP(MAX|chr1:1080627-1081070),TFP(VDR|chr1:1080785-1081052),TFP(ZBTB7A|chr1:1080601-1081101);NCDS=0.18521432
chr1	1338973	rs17363048	A	G	100	PASS	SAMPLE=interestingHets_NA19213_EBLfiltered_hg19;GERP=-0.953;CDS=No;HUB=MRPL20:PPI(0.606)REG(0.880);NCENC=TFP(MAFK|chr1:1338962-1339281);GENE=MRPL20(Intron);NCDS=0.865012037045172
chr1	1357660	rs112321355	A	G	100	PASS	SAMPLE=interestingHets_NA19191_EBLfiltered_hg19;GERP=-1.62;CDS=No;NCENC=DHS(MCV-2|chr1:1357585-1357735),TFP(EBF1|chr1:1357390-1358397),TFP(EBF1|chr1:1357405-1358278),TFP(EBF1|chr1:1357409-1358271);GENE=ANKRD65(Promoter);NCDS=0.188077215
chr1	1749422	rs115594829	A	T	100	PASS	SAMPLE=interestingHets_NA19213_EBLfiltered_hg19;GERP=-1.93;CDS=No;HUB=GNB1:PPI(0.850)REG(0.409);GENE=GNB1(Intron);NCDS=0.616960670635891
chr1	1840606	rs941529	G	A	100	PASS	SAMPLE=interestingHets_NA19248_EBLfiltered_hg19;GERP=-0.554;CDS=No;NCENC=DHS(MCV-125|chr1:1840560-1840710),TFP(CCNT2|chr1:1839977-1840939),TFP(CTCFL|chr1:1839918-1840974),TFP(CTCF|chr1:1840127-1840765),TFP(CTCF|chr1:1840151-1840771),TFP(CTCF|chr1:1840226-1840771),TFP(CTCF|chr1:1840238-1840647),TFP(CTCF|chr1:1840265-1840827),TFP(CTCF|chr1:1840296-1840800),TFP(CTCF|chr1:1840299-1840670),TFP(CTCF|ch…
chr1	1889075	rs941533	C	T	100	PASS	SAMPLE=interestingHets_NA19213_EBLfiltered_hg19;GERP=0.158;CDS=No;GENE=C1orf222(Intron&Promoter);NCDS=0.002862895
chr1	1913598	rs55879512	A	G	100	PASS	SAMPLE=interestingHets_NA19213_EBLfiltered_hg19;GERP=0.0465;CDS=No;GENE=C1orf222(Intron);NCDS=0.002862895
chr1	1929877	rs7520124	C	A	100	PASS	SAMPLE=interestingHets_NA19213_EBLfiltered_hg19;GERP=.;CDS=No;GENE=C1orf222(Intron);NCDS=0.002862895
chr1	1941273	rs4648751	C	T	100	PASS	SAMPLE=interestingHets_NA19190_EBLfiltered_hg19;GERP=0.364;CDS=No;NCDS=9.547185447271e-27
chr1	1976558	rs4648794	T	C	100	PASS	SAMPLE=interestingHets_NA12383_EBLfiltered_hg19;GERP=0.682;CDS=No;NCENC=Enhancer(chmm/segway|chr1:1976534-1976914),TFP(CTCF|chr1:1975986-1976801),TFP(CTCF|chr1:1976026-1976832),TFP(CTCF|chr1:1976038-1977339),TFP(CTCF|chr1:1976045-1976697),TFP(CTCF|chr1:1976049-1976795),TFP(CTCF|chr1:1976062-1976865),TFP(CTCF|chr1:1976066-1976852),TFP(CTCF|chr1:1976068-1976716),TFP(CTCF|chr1:1976094-1976706),TFP(C…
chr1	2205527	rs10910045	A	G	100	PASS	SAMPLE=interestingHets_NA10847_EBLfiltered_hg19;GERP=-1.7;CDS=No;HUB=SKI:PHOS(0.276)PPI(0.695);NCENC=DHS(MCV-3|chr1:2205465-2205615);GENE=SKI(Intron);NCDS=0.559002875899688
chr1	2205548	rs12047069	A	C	100	PASS	SAMPLE=interestingHets_NA10847_EBLfiltered_hg19;GERP=-0.434;CDS=No;HUB=SKI:PHOS(0.276)PPI(0.695);NCENC=DHS(MCV-3|chr1:2205465-2205615);GENE=SKI(Intron);NCDS=0.559002875899688
chr1	2306695	rs2279703	C	T	100	PASS	SAMPLE=interestingHets_NA07029_EBLfiltered_hg19;GERP=-1.04;CDS=No;HUB=MORN1:PHOS(0.540)REG(0.409);NCENC=DHS(MCV-2|chr1:2306645-2306795);GENE=MORN1(Intron);NCDS=0.411675893924265
chr1	2309082	rs2843160	T	G	100	PASS	SAMPLE=interestingHets_NA19190_EBLfiltered_hg19;GERP=-1.16;CDS=No;HUB=MORN1:PHOS(0.540)REG(0.409);GENE=MORN1(Intron);NCDS=0.226461573924265
chr1	2427712	rs3762444	C	T	100	PASS	SAMPLE=interestingHets_NA19213_EBLfiltered_hg19;GERP=-2.92;CDS=No;HUB=PLCH2:REG(0.409);NCENC=TFP(EBF1|chr1:2427466-2428023),TFP(FOSL2|chr1:2427641-2427988),TFP(HNF4A|chr1:2427673-2427996),TFP(HSF1|chr1:2427535-2427955),TFP(PAX5|chr1:2427459-2428036),TFP(PAX5|chr1:2427593-2428020),TFP(PAX5|chr1:2427619-2428019),TFP(TCF12|chr1:2427623-2428064);GENE=PLCH2(Intron);NCDS=0.333486891461821
chr1	2460608	rs72644658	A	G	100	PASS	SAMPLE=interestingHets_NA06986_EBLfiltered_hg19;GERP=2.63;CDS=No;HUB=HES5:PPI(0.482);NCENC=Enhancer(chmm/segway|chr1:2459960-2460846),Enhancer(chmm/segway|chr1:2460400-2462000),Enhancer(chmm/segway|chr1:2460600-2460759),Enhancer(chmm/segway|chr1:2460600-2460857),TFP(CTCF|chr1:2460171-2460829),TFP(CTCF|chr1:2460378-2461002),TFP(CTCF|chr1:2460403-2461025),TFP(CTCF|chr1:2460414-2460911),TFP(CTCF|chr…
chr1	2484748	rs146090614	T	C	100	PASS	SAMPLE=interestingHets_NA19249_EBLfiltered_hg19;GERP=-2.36;CDS=No;HUB=TNFRSF14:PPI(0.935)REG(0.409);NCENC=DHS(MCV-2|chr1:2484685-2484835),TFP(EBF1|chr1:2484580-2484961);GENE=TNFRSF14(Promoter);CANG=TNFRSF14[cancer];NCDS=0.99730359522953
chr1	2493530	rs7554260	C	G	100	PASS	SAMPLE=interestingHets_NA19189_EBLfiltered_hg19;GERP=0.43;CDS=No;HUB=TNFRSF14:PPI(0.935)REG(0.409);NCENC=DHS(MCV-20|chr1:2493445-2493595),TFP(CTCF|chr1:2493125-2493925),TFP(CTCF|chr1:2493136-2493868),TFP(CTCF|chr1:2493254-2493745),TFP(CTCF|chr1:2493262-2493726),TFP(CTCF|chr1:2493265-2493741),TFP(CTCF|chr1:2493267-2493738),TFP(CTCF|chr1:2493276-2493964),TFP(CTCF|chr1:2493285-2493952),TFP(CTCF|chr1…
chr1	2493530	rs7554260	C	G	100	PASS	SAMPLE=interestingHets_NA19190_EBLfiltered_hg19;GERP=0.43;CDS=No;HUB=TNFRSF14:PPI(0.935)REG(0.409);NCENC=DHS(MCV-20|chr1:2493445-2493595),TFP(CTCF|chr1:2493125-2493925),TFP(CTCF|chr1:2493136-2493868),TFP(CTCF|chr1:2493254-2493745),TFP(CTCF|chr1:2493262-2493726),TFP(CTCF|chr1:2493265-2493741),TFP(CTCF|chr1:2493267-2493738),TFP(CTCF|chr1:2493276-2493964),TFP(CTCF|chr1:2493285-2493952),TFP(CTCF|chr1…
chr1	2493530	rs7554260	C	G	100	PASS	SAMPLE=interestingHets_NA19191_EBLfiltered_hg19;GERP=0.43;CDS=No;HUB=TNFRSF14:PPI(0.935)REG(0.409);NCENC=DHS(MCV-20|chr1:2493445-2493595),TFP(CTCF|chr1:2493125-2493925),TFP(CTCF|chr1:2493136-2493868),TFP(CTCF|chr1:2493254-2493745),TFP(CTCF|chr1:2493262-2493726),TFP(CTCF|chr1:2493265-2493741),TFP(CTCF|chr1:2493267-2493738),TFP(CTCF|chr1:2493276-2493964),TFP(CTCF|chr1:2493285-2493952),TFP(CTCF|chr1…
chr1	2493530	rs7554260	C	G	100	PASS	SAMPLE=interestingHets_NA19213_EBLfiltered_hg19;GERP=0.43;CDS=No;HUB=TNFRSF14:PPI(0.935)REG(0.409);NCENC=DHS(MCV-20|chr1:2493445-2493595),TFP(CTCF|chr1:2493125-2493925),TFP(CTCF|chr1:2493136-2493868),TFP(CTCF|chr1:2493254-2493745),TFP(CTCF|chr1:2493262-2493726),TFP(CTCF|chr1:2493265-2493741),TFP(CTCF|chr1:2493267-2493738),TFP(CTCF|chr1:2493276-2493964),TFP(CTCF|chr1:2493285-2493952),TFP(CTCF|chr1…
chr1	2506059	rs80107568	C	T	100	PASS	SAMPLE=interestingHets_NA19213_EBLfiltered_hg19;GERP=0.158;CDS=No;NCENC=DHS(MCV-16|chr1:2505960-2506110);NCDS=0.18521432
chr1	2539555	rs4278312	A	G	100	PASS	SAMPLE=interestingHets_NA19213_EBLfiltered_hg19;GERP=-0.859;CDS=No;HUB=MMEL1:PPI(0.142);GENE=MMEL1(Intron);NCDS=0.0625421843697522
chr1	2695687	rs4648448	C	T	100	PASS	SAMPLE=interestingHets_NA19236_EBLfiltered_hg19;GERP=0.225;CDS=No;GENE=TTC34(Intron);NCDS=0.002862895
chr1	2763381	rs6424081	G	C	100	PASS	SAMPLE=interestingHets_NA19213_EBLfiltered_hg19;GERP=0.485;CDS=No;NCDS=1.20742635436355e-24
chr1	2783309	rs10737194	T	C	100	PASS	SAMPLE=interestingHets_NA07029_EBLfiltered_hg19;GERP=-3.5;CDS=No;NCENC=DHS(MCV-5|chr1:2783240-2783390);NCDS=0.18521432
chr1	2844962	rs10797364	T	C	100	PASS	SAMPLE=interestingHets_NA19213_EBLfiltered_hg19;GERP=-2.54;CDS=No;HUB=MMEL1:PPI(0.142),MORN1:PHOS(0.540)REG(0.409);NCENC=DHS(MCV-3|chr1:2844885-2845035);GENE=C1orf222(Distal)[pearson(H3K27ac):0.924874],MMEL1(Distal)[pearson(H3K27ac):0.853695],MORN1(Distal)[pearson(H3K27ac):0.828201];NCDS=0.411675893924265
chr1	2844974	rs10797365	G	A	100	PASS	SAMPLE=interestingHets_NA19213_EBLfiltered_hg19;GERP=-1.61;CDS=No;HUB=MMEL1:PPI(0.142),MORN1:PHOS(0.540)REG(0.409);NCENC=DHS(MCV-3|chr1:2844885-2845035);GENE=C1orf222(Distal)[pearson(H3K27ac):0.924874],MMEL1(Distal)[pearson(H3K27ac):0.853695],MORN1(Distal)[pearson(H3K27ac):0.828201];NCDS=0.411675893924265
chr1	2867961	rs2842933	G	A	100	PASS	SAMPLE=interestingHets_NA19249_EBLfiltered_hg19;GERP=-2.85;CDS=No;NCDS=1.4027386553266e-82
chr1	3039148	rs2817171	C	A	100	PASS	SAMPLE=interestingHets_NA19213_EBLfiltered_hg19;GERP=-1;CDS=No;HUB=PRDM16:PPI(0.448);NCENC=DHS(MCV-4|chr1:3039060-3039210);GENE=PRDM16(Intron);CANG=PRDM16[cancer];NCDS=0.353411886406367
chr1	3044103	rs191966257	G	A	100	PASS	SAMPLE=interestingHets_NA19189_EBLfiltered_hg19;GERP=-2.01;CDS=No;HUB=PRDM16:PPI(0.448);NCENC=DHS(MCV-9|chr1:3044100-3044250),TFP(MYC|chr1:3043849-3044122),TFP(TRIM28|chr1:3043720-3044422);GENE=PRDM16(Intron);CANG=PRDM16[cancer];NCDS=0.353411886406367
chr1	3185594	rs2455121	G	A	100	PASS	SAMPLE=interestingHets_NA19190_EBLfiltered_hg19;GERP=-0.0501;CDS=No;HUB=PRDM16:PPI(0.448);NCENC=DHS(MCV-1|chr1:3185505-3185655),TFP(ZNF263|chr1:3185253-3188168),TFP(ZNF263|chr1:3185570-3187754);GENE=PRDM16(Intron);CANG=PRDM16[cancer];NCDS=0.353411886406367
chr1	3219363	rs34966839	A	G	100	PASS	SAMPLE=interestingHets_NA19213_EBLfiltered_hg19;GERP=-1.47;CDS=No;HUB=PRDM16:PPI(0.448);GENE=PRDM16(Intron);CANG=PRDM16[cancer];NCDS=0.168197566406367
chr1	3243017	rs10909930	G	T	100	PASS	SAMPLE=interestingHets_NA19213_EBLfiltered_hg19;GERP=-2.86;CDS=No;HUB=PRDM16:PPI(0.448);NCENC=DHS(MCV-2|chr1:3242985-3243135);GENE=PRDM16(Intron);CANG=PRDM16[cancer];NCDS=0.353411886406367
chr1	3311663	rs2493248	A	G	100	PASS	SAMPLE=interestingHets_NA19190_EBLfiltered_hg19;GERP=1.46;CDS=No;HUB=PRDM16:PPI(0.448);GENE=PRDM16(Intron&Promoter);CANG=PRDM16[cancer];NCDS=0.168197670961503
chr1	3369849	rs60955475	C	T	100	PASS	SAMPLE=interestingHets_NA19190_EBLfiltered_hg19;GERP=0.877;CDS=No;HUB=ARHGEF16:PPI(0.307);NCENC=DHS(MCV-114|chr1:3369820-3369970),TFP(CTCF|chr1:3369251-3370225),TFP(CTCF|chr1:3369363-3370192),TFP(CTCF|chr1:3369389-3370105),TFP(CTCF|chr1:3369413-3370212),TFP(CTCF|chr1:3369419-3370396),TFP(CTCF|chr1:3369422-3370138),TFP(CTCF|chr1:3369422-3370246),TFP(CTCF|chr1:3369430-3370136),TFP(CTCF|chr1:3369435…
chr1	3536051	rs72855463	C	T	100	PASS	SAMPLE=interestingHets_NA19189_EBLfiltered_hg19;GERP=0.235;CDS=No;HUB=MEGF6:PPI(0.482);NCENC=DHS(MCV-15|chr1:3536020-3536170),Enhancer(chmm/segway|chr1:3535677-3536107),TFP(CTCF|chr1:3535237-3536177),TFP(CTCF|chr1:3535323-3536119),TFP(CTCF|chr1:3535329-3536153),TFP(CTCF|chr1:3535330-3536215),TFP(CTCF|chr1:3535344-3536174),TFP(CTCF|chr1:3535344-3536198),TFP(CTCF|chr1:3535354-3536067),TFP(CTCF|chr1…
chr1	3582936	rs140566042	G	A	100	PASS	SAMPLE=interestingHets_NA19249_EBLfiltered_hg19;GERP=0.976;CDS=No;HUB=TP73:PPI(0.925)REG(0.409);NCENC=DHS(MCV-17|chr1:3582900-3583050),TFP(BATF|chr1:3582593-3583358),TFP(BCL11A|chr1:3582554-3583465),TFP(EBF1|chr1:3582570-3584485),TFP(EGR1|chr1:3582624-3583398),TFP(EGR1|chr1:3582930-3583310),TFP(IRF4|chr1:3582606-3584208),TFP(MEF2A|chr1:3582574-3584303),TFP(NFKB1|chr1:3581219-3583473),TFP(NFKB1|ch…
chr1	3625768	rs2368540	G	A	100	PASS	SAMPLE=interestingHets_NA19213_EBLfiltered_hg19;GERP=0.29;CDS=No;HUB=TP73:PPI(0.925)REG(0.409);NCENC=TFP(CTCF|chr1:3625584-3625839),TFP(CTCF|chr1:3625626-3625912),TFP(GATA3|chr1:3625486-3626022);GENE=TP73(Intron);CANG=TP73[DNA_repair];NCDS=0.971468621559954
chr1	3629131	rs116763661	T	A	100	PASS	SAMPLE=interestingHets_NA19213_EBLfiltered_hg19;GERP=-2.33;CDS=No;HUB=TP73:PPI(0.925)REG(0.409);GENE=TP73(Intron);CANG=TP73[DNA_repair];NCDS=0.786254301559954
chr1	3632384	rs77976081	C	T	100	PASS	SAMPLE=interestingHets_NA19213_EBLfiltered_hg19;GERP=0.432;CDS=No;HUB=TP73:PPI(0.925)REG(0.409);GENE=TP73(Intron);CANG=TP73[DNA_repair];NCDS=0.786254301559954
chr1	3641123	rs6701784	A	C	100	PASS	SAMPLE=interestingHets_NA19213_EBLfiltered_hg19;GERP=-3.64;CDS=No;HUB=TP73:PPI(0.925)REG(0.409);NCENC=TFP(CTCFL|chr1:3640977-3641324),TFP(CTCF|chr1:3640680-3641454),TFP(CTCF|chr1:3640700-3641345),TFP(CTCF|chr1:3640719-3641352),TFP(CTCF|chr1:3640730-3641372),TFP(CTCF|chr1:3640732-3641424),TFP(CTCF|chr1:3640736-3641622),TFP(CTCF|chr1:3640737-3641406),TFP(CTCF|chr1:3640741-3641373),TFP(CTCF|chr1:364…
chr1	3817260	rs10909825	C	T	100	PASS	SAMPLE=interestingHets_NA19190_EBLfiltered_hg19;GERP=0.052;CDS=No;NCENC=DHS(MCV-96|chr1:3817200-3817350),TFP(BCLAF1|chr1:3815969-3817981),TFP(CEBPB|chr1:3816597-3817314),TFP(CEBPB|chr1:3816616-3818147),TFP(CEBPB|chr1:3816674-3817537),TFP(CHD2|chr1:3816162-3818160),TFP(CHD2|chr1:3816191-3818102),TFP(CHD2|chr1:3816597-3817982),TFP(E2F1|chr1:3816540-3818018),TFP(E2F1|chr1:3816591-3817844),TFP(E2F4|c…
chr1	4012709	rs12411104	A	T	100	PASS	SAMPLE=interestingHets_NA10847_EBLfiltered_hg19;GERP=-0.783;CDS=No;NCENC=lincRNA(ENSG00000233304.1[RP13-614K11.1]);NCDS=0.18521432;DBRECUR=lincRNA(ENSG00000233304.1[RP13-614K11.1]):Lung_Adeno(Altered in 3/24(12.50%) samples.)
chr1	4202343	rs10799207	G	A	100	PASS	SAMPLE=interestingHets_NA19249_EBLfiltered_hg19;GERP=-2.4;CDS=No;NCDS=9.21037768164849e-75
chr1	4233728	rs6695120	T	C	100	PASS	SAMPLE=interestingHets_NA19213_EBLfiltered_hg19;GERP=-2.36;CDS=No;NCENC=DHS(MCV-2|chr1:4233585-4233735),TFP(CTCF|chr1:4232774-4233773),TFP(RAD21|chr1:4233187-4233850);NCDS=0.18521432
chr1	4280630	rs4592237	G	A	100	PASS	SAMPLE=interestingHets_NA19213_EBLfiltered_hg19;GERP=-0.463;CDS=No;NCENC=DHS(MCV-2|chr1:4280485-4280635);NCDS=0.18521432
chr1	4356805	rs11487456	A	C	100	PASS	SAMPLE=interestingHets_NA11829_EBLfiltered_hg19;GERP=0.195;CDS=No;NCDS=1.1067375899154e-29
chr1	4375835	rs113260301	G	A	100	PASS	SAMPLE=interestingHets_NA19249_EBLfiltered_hg19;GERP=1.38;CDS=No;NCENC=DHS(MCV-2|chr1:4375805-4375955);NCDS=0.185214324261898
chr1	4404194	rs532552	G	A	100	PASS	SAMPLE=interestingHets_NA19213_EBLfiltered_hg19;GERP=-4.28;CDS=No;NCENC=DHS(MCV-12|chr1:4404105-4404255),Enhancer(drm|chr1:4404100-4404800);NCDS=0.18521432
chr1	4441452	rs118185327	A	G	100	PASS	SAMPLE=interestingHets_NA19213_EBLfiltered_hg19;GERP=0.13;CDS=No;NCDS=8.22013609473242e-31
chr1	4485252	rs60408162	G	T	100	PASS	SAMPLE=interestingHets_NA19248_EBLfiltered_hg19;GERP=0.654;CDS=No;NCDS=1.04157692158198e-21
chr1	4583483	rs114356706	G	A	100	PASS	SAMPLE=interestingHets_NA19189_EBLfiltered_hg19;GERP=5.63;CDS=No;NCDS=0.622786748
chr1	4599686	rs12090520	A	T	100	PASS	SAMPLE=interestingHets_NA19213_EBLfiltered_hg19;GERP=0.109;CDS=No;NCDS=3.54871925611524e-31
chr1	4603127	rs7534050	C	T	100	PASS	SAMPLE=interestingHets_NA19189_EBLfiltered_hg19;GERP=0.781;CDS=No;NCENC=TFM(JUND|AP-1_disc1_8mer|chr1:4603122-4603132),TFP(JUND|chr1:4602762-4603297);MOTIFBR=JUND#AP-1_disc1_8mer#4603122#4603132#+#5#0.038462#0.937499;NCDS=0.98988905931
chr1	4604843	rs115578388	A	C	100	PASS	SAMPLE=interestingHets_NA19213_EBLfiltered_hg19;GERP=.;CDS=No;NCDS=0
chr1	4634978	rs1541318	A	G	100	PASS	SAMPLE=interestingHets_NA11829_EBLfiltered_hg19;GERP=-2.51;CDS=No;NCDS=1.13078937433237e-76
chr1	4757955	rs116051281	G	A	100	PASS	SAMPLE=interestingHets_NA19190_EBLfiltered_hg19;GERP=-0.554;CDS=No;HUB=AJAP1:PPI(0.307);GENE=AJAP1(Intron);NCDS=0.106621617180446
chr1	4943844	rs10915653	G	C	100	PASS	SAMPLE=interestingHets_NA12383_EBLfiltered_hg19;GERP=-2.52;CDS=No;NCDS=7.57990785459057e-77
chr1	5079135	rs114701804	C	G	100	PASS	SAMPLE=interestingHets_NA19249_EBLfiltered_hg19;GERP=0.235;CDS=No;NCDS=5.48170716814785e-29
chr1	5143778	rs59435472	C	T	100	PASS	SAMPLE=interestingHets_NA12872_EBLfiltered_hg19;GERP=0.502;CDS=No;NCDS=2.38331199418643e-24
chr1	5150850	rs74052405	G	A	100	PASS	SAMPLE=interestingHets_NA19249_EBLfiltered_hg19;GERP=-4.31;CDS=No;NCENC=lincRNA(ENSG00000231510.1[RP11-542C10.1]);NCDS=0.18521432
chr1	5200509	rs6681148	C	T	100	PASS	SAMPLE=interestingHets_NA19236_EBLfiltered_hg19;GERP=3.62;CDS=No;NCDS=0.622786748
chr1	5222269	rs10915363	G	C	100	PASS	SAMPLE=interestingHets_NA19190_EBLfiltered_hg19;GERP=1.49;CDS=No;NCDS=3.4713514195406e-07
chr1	5234898	rs113218489	G	T	100	PASS	SAMPLE=interestingHets_NA19213_EBLfiltered_hg19;GERP=-0.239;CDS=No;NCDS=3.19663061871481e-37
chr1	5313006	rs116310694	T	C	100	PASS	SAMPLE=interestingHets_NA19213_EBLfiltered_hg19;GERP=-2.19;CDS=No;NCDS=4.09591643218161e-71
chr1	5330646	rs79350681	G	A	100	PASS	SAMPLE=interestingHets_NA11829_EBLfiltered_hg19;GERP=-2.23;CDS=No;NCENC=DHS(MCV-1|chr1:5330500-5330650);NCDS=0.18521432
chr1	5356892	rs10157206	T	C	100	PASS	SAMPLE=interestingHets_NA06986_EBLfiltered_hg19;GERP=-2.93;CDS=No;NCDS=5.71787191967609e-84
chr1	5373029	rs55889763	T	C	100	PASS	SAMPLE=interestingHets_NA19189_EBLfiltered_hg19;GERP=-1.02;CDS=No;NCENC=DHS(MCV-2|chr1:5373000-5373150);NCDS=0.18521432
chr1	5431531	rs80194353	A	G	100	PASS	SAMPLE=interestingHets_NA19213_EBLfiltered_hg19;GERP=-4.79;CDS=No;NCENC=DHS(MCV-1|chr1:5431525-5431675);NCDS=0.18521432
chr1	5451201	rs139628080	C	T	100	PASS	SAMPLE=interestingHets_NA19191_EBLfiltered_hg19;GERP=-3.96;CDS=No;NCDS=7.31647290335363e-102
chr1	5467079	rs11582304	G	A	100	PASS	SAMPLE=interestingHets_NA19189_EBLfiltered_hg19;GERP=-0.43;CDS=No;NCDS=1.53703095219904e-40
chr1	5479282	rs6422504	C	T	100	PASS	SAMPLE=interestingHets_NA19213_EBLfiltered_hg19;GERP=-2.19;CDS=No;NCDS=4.09591643218161e-71
chr1	5542812	rs9727703	A	T	100	PASS	SAMPLE=interestingHets_NA07029_EBLfiltered_hg19;GERP=0.235;CDS=No;NCDS=5.48170716814785e-29
chr1	5595312	rs763174	A	G	100	PASS	SAMPLE=interestingHets_NA19190_EBLfiltered_hg19;GERP=-0.691;CDS=No;NCDS=4.49415681467017e-45
chr1	5619900	rs974445	G	A	100	PASS	SAMPLE=interestingHets_NA19189_EBLfiltered_hg19;GERP=0.128;CDS=No;NCDS=7.58814199857042e-31
chr1	5637582	rs1775407	C	G	100	PASS	SAMPLE=interestingHets_NA19213_EBLfiltered_hg19;GERP=.;CDS=No;NCDS=0
chr1	5671786	rs707582	A	G	100	PASS	SAMPLE=interestingHets_NA12383_EBLfiltered_hg19;GERP=2.47;CDS=No;NCDS=0.622786747989436
chr1	5808010	rs72852813	G	T	100	PASS	SAMPLE=interestingHets_NA19190_EBLfiltered_hg19;GERP=0.963;CDS=No;HUB=RPL22:PHOS(0.276)PPI(0.934)REG(0.830);NCENC=DHS(MCV-1|chr1:5807925-5808075),TFP(ZNF263|chr1:5806918-5808579),TFP(ZNF263|chr1:5806954-5808586);GENE=RPL22(Distal)[pearson(H3K27ac):0.743487];CANG=RPL22[cancer];NCDS=0.994682350128586
chr1	5844355	rs78576011	A	G	100	PASS	SAMPLE=interestingHets_NA19213_EBLfiltered_hg19;GERP=1.08;CDS=No;NCDS=2.61860094467975e-14
chr1	5877236	rs192695777	A	G	100	PASS	SAMPLE=interestingHets_NA11919_EBLfiltered_hg19;GERP=-0.631;CDS=No;NCENC=TFP(FOXA2|chr1:5877203-5877810);NCDS=0.18521432
chr1	6020931	rs72859122	G	A	100	PASS	SAMPLE=interestingHets_NA19249_EBLfiltered_hg19;GERP=-0.552;CDS=No;HUB=NPHP4:PPI(0.307)REG(0.909);GENE=NPHP4(Intron);NCDS=0.746616957346306
chr1	6037579	rs72630643	A	G	100	PASS	SAMPLE=interestingHets_NA12872_EBLfiltered_hg19;GERP=-4.59;CDS=No;HUB=NPHP4:PPI(0.307)REG(0.909);NCENC=DHS(MCV-6|chr1:6037440-6037690);GENE=NPHP4(Intron);NCDS=0.931831277346306
chr1	6082701	rs76809778	T	C	100	PASS	SAMPLE=interestingHets_NA19213_EBLfiltered_hg19;GERP=-0.307;CDS=No;HUB=KCNAB2:PPI(0.606)REG(0.634);GENE=KCNAB2(Intron);NCDS=0.306886287203058
chr1	6096881	rs61760783	C	G	100	PASS	SAMPLE=interestingHets_NA19190_EBLfiltered_hg19;GERP=-2.83;CDS=No;HUB=KCNAB2:PPI(0.606)REG(0.634);GENE=KCNAB2(Intron);NCDS=0.306886287203058
chr1	6145365	rs2294936	A	G	100	PASS	SAMPLE=interestingHets_NA11919_EBLfiltered_hg19;GERP=-3.55;CDS=No;HUB=KCNAB2:PPI(0.606)REG(0.634);GENE=KCNAB2(Intron);NCDS=0.306886287203058
chr1	6151614	rs184753164	G	A	100	PASS	SAMPLE=interestingHets_NA19213_EBLfiltered_hg19;GERP=0.109;CDS=No;HUB=KCNAB2:PPI(0.606)REG(0.634);GENE=KCNAB2(Intron);NCDS=0.306886287203058
chr1	6237105	rs61198901	A	C	100	PASS	SAMPLE=interestingHets_NA19249_EBLfiltered_hg19;GERP=0.107;CDS=No;GENE=CHD5(Intron);NCDS=0.002862895
chr1	6256338	rs76968273	T	C	100	PASS	SAMPLE=interestingHets_NA19249_EBLfiltered_hg19;GERP=-3.08;CDS=No;HUB=RPL22:PHOS(0.276)PPI(0.934)REG(0.830);NCENC=DHS(MCV-1|chr1:6256260-6256410);GENE=RPL22(Intron);CANG=RPL22[cancer];NCDS=0.994682350128586
chr1	6316217	rs6703384	A	G	100	PASS	SAMPLE=interestingHets_NA10847_EBLfiltered_hg19;GERP=0.418;CDS=No;HUB=GPR153:REG(0.409);GENE=GPR153(Intron);NCDS=0.148272571461821
chr1	6321314	rs4908873	T	C	100	PASS	SAMPLE=interestingHets_NA10847_EBLfiltered_hg19;GERP=-2.55;CDS=No;HUB=GPR153:REG(0.409);NCENC=DHS(MCV-12|chr1:6321305-6321455),Enhancer(chmm/segway|chr1:6321096-6322000),Enhancer(chmm/segway|chr1:6321106-6321883),Enhancer(chmm/segway|chr1:6321129-6321800),Enhancer(chmm/segway|chr1:6321226-6322200),Enhancer(chmm/segway|chr1:6321266-6321600),TFP(E2F6|chr1:6319981-6321398),TFP(E2F6|chr1:6320696-6321…
chr1	6350713	rs72854327	C	T	100	PASS	SAMPLE=interestingHets_NA19249_EBLfiltered_hg19;GERP=-0.364;CDS=No;HUB=ACOT7:PPI(0.236);NCENC=DHS(MCV-9|chr1:6350700-6350850),Enhancer(chmm/segway|chr1:6349819-6351600),TFP(BATF|chr1:6350218-6351534),TFP(BCL11A|chr1:6350291-6351593),TFP(CHD2|chr1:6350253-6351664),TFP(EBF1|chr1:6350213-6351693),TFP(EBF1|chr1:6350258-6351668),TFP(NFKB1|chr1:6350200-6351622),TFP(NFKB1|chr1:6350206-6351247),TFP(NFKB1…
chr1	6403687	rs113779024	C	T	100	PASS	SAMPLE=interestingHets_NA19249_EBLfiltered_hg19;GERP=-0.798;CDS=No;HUB=ACOT7:PPI(0.236);NCENC=DHS(MCV-119|chr1:6403565-6403715),TFP(CTCF|chr1:6403311-6403894),TFP(CTCF|chr1:6403328-6404014),TFP(CTCF|chr1:6403347-6403897),TFP(CTCF|chr1:6403349-6403946),TFP(CTCF|chr1:6403369-6404067),TFP(CTCF|chr1:6403370-6404011),TFP(CTCF|chr1:6403375-6403965),TFP(CTCF|chr1:6403377-6403892),TFP(CTCF|chr1:6403386-6…
chr1	6453623	rs56933792	C	T	100	PASS	SAMPLE=interestingHets_NA19189_EBLfiltered_hg19;GERP=1.73;CDS=No;HUB=ACOT7:PPI(0.236);NCENC=TFP(CCNT2|chr1:6452838-6454285),TFP(CHD2|chr1:6453302-6454507),TFP(CHD2|chr1:6453605-6454439),TFP(CTCFL|chr1:6452737-6454394),TFP(E2F1|chr1:6453001-6454333),TFP(E2F1|chr1:6453321-6454342),TFP(E2F1|chr1:6453596-6454481),TFP(E2F4|chr1:6453245-6454512),TFP(E2F6|chr1:6452771-6454643),TFP(E2F6|chr1:6452801-6454…
chr1	6593830	rs10864612	C	G	100	PASS	SAMPLE=interestingHets_NA19213_EBLfiltered_hg19;GERP=0.313;CDS=No;HUB=NOL9:PPI(0.671)REG(0.830);GENE=NOL9(Intron);NCDS=0.578330369538332
chr1	6661522	rs141332981	G	A	100	PASS	SAMPLE=interestingHets_NA19249_EBLfiltered_hg19;GERP=1.86;CDS=No;HUB=KLHL21:REG(0.761);NCENC=TFM(HDAC2|HDAC2_disc6_8mer|chr1:6661518-6661533),TFM(TAF1|TATA_disc7_8mer|chr1:6661521-6661536),TFM(TBP|TATA_disc7_8mer|chr1:6661521-6661536),TFP(CCNT2|chr1:6660821-6663809),TFP(E2F4|chr1:6660744-6664182),TFP(E2F6|chr1:6660916-6664448),TFP(E2F6|chr1:6660973-6664319),TFP(EBF1|chr1:6660537-6661851),TFP(EBF1…
chr1	6673670	rs116631064	G	T	100	PASS	SAMPLE=interestingHets_NA19213_EBLfiltered_hg19;GERP=-0.846;CDS=No;HUB=KLHL21:REG(0.761),PHF13:REG(0.880);NCENC=DHS(MCV-119|chr1:6673665-6673815),TFP(CCNT2|chr1:6672857-6675534),TFP(CHD2|chr1:6673089-6673987),TFP(CHD2|chr1:6673257-6674055),TFP(CHD2|chr1:6673350-6673879),TFP(E2F1|chr1:6672487-6674081),TFP(E2F1|chr1:6673070-6674102),TFP(E2F1|chr1:6673123-6674042),TFP(E2F4|chr1:6672803-6674178),TFP(…
chr1	6684906	rs2076363	C	G	100	PASS	SAMPLE=interestingHets_NA11829_EBLfiltered_hg19;GERP=-2.47;CDS=No;HUB=THAP3:PHOS(0.276)REG(0.409);NCENC=DHS(MCV-103|chr1:6684840-6684990),TFP(BCL3|chr1:6684659-6685202),TFP(CCNT2|chr1:6684874-6685807),TFP(CTCFL|chr1:6684634-6685870),TFP(E2F6|chr1:6684796-6685599),TFP(EBF1|chr1:6684591-6685237),TFP(ELF1|chr1:6684501-6685771),TFP(ETS1|chr1:6684752-6685843),TFP(HDAC2|chr1:6684790-6685311),TFP(HMGN3|…
chr1	6776772	rs546126	C	T	100	PASS	SAMPLE=interestingHets_NA12489_EBLfiltered_hg19;GERP=0.149;CDS=No;NCDS=1.7576921540614e-30
chr1	7017985	rs4908581	A	G	100	PASS	SAMPLE=interestingHets_NA19248_EBLfiltered_hg19;GERP=-0.174;CDS=No;HUB=CAMTA1:REG(0.909);GENE=CAMTA1(Intron);CANG=CAMTA1[cancer];NCDS=0.746616957346306
chr1	7059400	rs76154932	A	G	100	PASS	SAMPLE=interestingHets_NA19249_EBLfiltered_hg19;GERP=0.235;CDS=No;HUB=CAMTA1:REG(0.909);GENE=CAMTA1(Intron);CANG=CAMTA1[cancer];NCDS=0.746616957346306
chr1	7129216	rs12079437	A	G	100	PASS	SAMPLE=interestingHets_NA19191_EBLfiltered_hg19;GERP=-1.07;CDS=No;HUB=CAMTA1:REG(0.909);GENE=CAMTA1(Intron);CANG=CAMTA1[cancer];NCDS=0.746616957346306
chr1	7131336	rs7538105	T	A	100	PASS	SAMPLE=interestingHets_NA19213_EBLfiltered_hg19;GERP=5.92;CDS=No;HUB=CAMTA1:REG(0.909);NCENC=TFP(CTCF|chr1:7130094-7131420),TFP(CTCF|chr1:7130280-7131372),TFP(CTCF|chr1:7130381-7131369),TFP(CTCF|chr1:7130426-7131344);GENE=CAMTA1(Intron);CANG=CAMTA1[cancer];NCDS=1.55461802534631
chr1	7323653	rs12031086	T	C	100	PASS	SAMPLE=interestingHets_NA19213_EBLfiltered_hg19;GERP=-2.31;CDS=No;HUB=CAMTA1:REG(0.909);GENE=CAMTA1(Intron);CANG=CAMTA1[cancer];NCDS=0.746616957346306
chr1	7426875	rs845270	T	C	100	PASS	SAMPLE=interestingHets_NA19213_EBLfiltered_hg19;GERP=1.62;CDS=No;HUB=CAMTA1:REG(0.909);NCENC=DHS(MCV-2|chr1:7426865-7427015);GENE=CAMTA1(Intron);CANG=CAMTA1[cancer];NCDS=0.931894196989433
chr1	7432615	rs11579620	G	A	100	PASS	SAMPLE=interestingHets_NA07029_EBLfiltered_hg19;GERP=-7.71;CDS=No;HUB=CAMTA1:REG(0.909);NCENC=TFP(CHD2|chr1:7432424-7432801),TFP(MYC|chr1:7432607-7432963);GENE=CAMTA1(Intron);CANG=CAMTA1[cancer];NCDS=0.931831277346306
chr1	7452368	rs2105347	C	T	100	PASS	SAMPLE=interestingHets_NA10847_EBLfiltered_hg19;GERP=.;CDS=No;HUB=CAMTA1:REG(0.909);GENE=CAMTA1(Intron);CANG=CAMTA1[cancer];NCDS=0.746616957346306
chr1	7775092	rs2995035	G	C	100	PASS	SAMPLE=interestingHets_NA19190_EBLfiltered_hg19;GERP=0.469;CDS=No;HUB=CAMTA1:REG(0.909);GENE=CAMTA1(Intron);CANG=CAMTA1[cancer];NCDS=0.746616957346306
chr1	7798793	rs2239847	T	C	100	PASS	SAMPLE=interestingHets_NA19190_EBLfiltered_hg19;GERP=2.23;CDS=No;HUB=CAMTA1:REG(0.909);NCENC=DHS(MCV-1|chr1:7798765-7798915);GENE=CAMTA1(Intron);CANG=CAMTA1[cancer];NCDS=1.55461786936838
chr1	7805208	rs2071986	G	T	100	PASS	SAMPLE=interestingHets_NA19190_EBLfiltered_hg19;GERP=-1.46;CDS=No;HUB=CAMTA1:REG(0.909);NCENC=DHS(MCV-11|chr1:7805060-7805210),TFP(FOS|chr1:7804910-7805250),TFP(GATA2|chr1:7804860-7805309);GENE=CAMTA1(Intron);CANG=CAMTA1[cancer];NCDS=0.931831277346306
chr1	8119251	rs4908724	G	T	100	PASS	SAMPLE=interestingHets_NA07029_EBLfiltered_hg19;GERP=3.4;CDS=No;NCENC=DHS(MCV-40|chr1:8119220-8119370),TFP(CEBPB|chr1:8119208-8119545);NCDS=0.808001068
chr1	8164715	rs142418353	T	C	100	PASS	SAMPLE=interestingHets_NA19213_EBLfiltered_hg19;GERP=0.655;CDS=No;NCENC=DHS(MCV-4|chr1:8164580-8164730),Enhancer(chmm/segway|chr1:8164600-8165138),TFP(ELF1|chr1:8164597-8165288),TFP(ELF1|chr1:8164618-8165056),TFP(NFKB1|chr1:8164639-8165063),TFP(POU2F2|chr1:8164409-8165373),TFP(SPI1|chr1:8164595-8165018),TFP(SPI1|chr1:8164595-8165036),TFP(SPI1|chr1:8164599-8165028);NCDS=1.18521432;RECUR=Enhancer(c…
chr1	8165092	rs72634267	G	A	100	PASS	SAMPLE=interestingHets_NA12872_EBLfiltered_hg19;GERP=0.554;CDS=No;NCENC=Enhancer(chmm/segway|chr1:8164600-8165138),TFP(ELF1|chr1:8164597-8165288),TFP(POU2F2|chr1:8164409-8165373);HOT=Gm12878;NCDS=1.797229949;RECUR=Enhancer(chmm/segway|chr1:8164600-8165138):interestingHets_NA12872_EBLfiltered_hg19&interestingHets_NA19213_EBLfiltered_hg19,TFP(ELF1|chr1:8164597-8165288):interestingHets_NA12872_EBLfi…
chr1	8179392	rs9434992	G	T	100	PASS	SAMPLE=interestingHets_NA11829_EBLfiltered_hg19;GERP=2.05;CDS=No;NCDS=0.622577896382805
chr1	8184307	rs6577469	G	C	100	PASS	SAMPLE=interestingHets_NA19189_EBLfiltered_hg19;GERP=0.149;CDS=No;NCDS=1.7576921540614e-30
chr1	8189854	rs7527904	T	C	100	PASS	SAMPLE=interestingHets_NA19189_EBLfiltered_hg19;GERP=-3.29;CDS=No;NCDS=3.18708674074371e-90
chr1	8327648	rs444966	C	T	100	PASS	SAMPLE=interestingHets_NA19249_EBLfiltered_hg19;GERP=-0.298;CDS=No;HUB=CAMTA1:REG(0.909),ENO1:PHOS(0.709)PPI(0.685)REG(0.963),PARK7:PHOS(0.681)PPI(0.623)REG(0.634),RERE:PPI(0.869),VAMP3:PHOS(0.855)PPI(0.809);NCENC=Enhancer(chmm/segway|chr1:8327200-8327798),Enhancer(drm|chr1:8327100-8327700),TFP(NANOG|chr1:8326493-8327701),TFP(SPI1|chr1:8327313-8327674),TFP(SPI1|chr1:8327355-8327661);GENE=CAMTA1(D…
chr1	8369692	rs72864227	C	A	100	PASS	SAMPLE=interestingHets_NA19236_EBLfiltered_hg19;GERP=0.131;CDS=No;NCDS=8.55560621272529e-31
chr1	8401851	rs149654034	G	A	100	PASS	SAMPLE=interestingHets_NA19213_EBLfiltered_hg19;GERP=0.118;CDS=No;HUB=SLC45A1:PPI(0.236);GENE=SLC45A1(Intron);NCDS=0.0847531809578483
chr1	8455712	rs11121179	G	T	100	PASS	SAMPLE=interestingHets_NA19213_EBLfiltered_hg19;GERP=3.07;CDS=No;HUB=RERE:PPI(0.869);NCENC=Enhancer(chmm/segway|chr1:8454026-8456000),Enhancer(chmm/segway|chr1:8454104-8458675),Enhancer(chmm/segway|chr1:8455131-8456200),TFP(GTF2B|chr1:8455164-8456016),TFP(POLR3A|chr1:8455156-8455845);GENE=RERE(Intron);NCDS=1.46404796714135
chr1	8484823	rs301807	A	G	100	PASS	SAMPLE=interestingHets_NA19213_EBLfiltered_hg19;GERP=3.03;CDS=No;HUB=RERE:PPI(0.869);NCENC=DHS(MCV-48|chr1:8484780-8484930),TFP(ELF1|chr1:8483323-8485012),TFP(ELF1|chr1:8483958-8485021),TFP(HDAC2|chr1:8484098-8484885),TFP(JUND|chr1:8483604-8484905),TFP(JUND|chr1:8484161-8484967),TFP(SETDB1|chr1:8484416-8484868),TFP(SPI1|chr1:8484627-8485051),TFP(SPI1|chr1:8484684-8485060),TFP(TRIM28|chr1:8484293-…
chr1	8487515	rs17032553	T	C	100	PASS	SAMPLE=interestingHets_NA19213_EBLfiltered_hg19;GERP=0.395;CDS=No;HUB=RERE:PPI(0.869);NCENC=DHS(MCV-4|chr1:8487400-8487550),Enhancer(chmm/segway|chr1:8486742-8488600),TFP(BCL11A|chr1:8487326-8488164),TFP(EBF1|chr1:8487340-8487957),TFP(EBF1|chr1:8487375-8488032),TFP(MEF2A|chr1:8487202-8488079),TFP(NFKB1|chr1:8487081-8488077),TFP(NFKB1|chr1:8487218-8488407),TFP(NFKB1|chr1:8487342-8488223),TFP(PAX5|…
chr1	8588040	rs74361836	A	T	100	PASS	SAMPLE=interestingHets_NA19190_EBLfiltered_hg19;GERP=1.07;CDS=No;HUB=RERE:PPI(0.869);NCENC=DHS(MCV-1|chr1:8588020-8588170);GENE=RERE(Intron&Promoter);NCDS=0.841261219141368
chr1	8712682	rs7514669	A	G	100	PASS	SAMPLE=interestingHets_NA19189_EBLfiltered_hg19;GERP=0.235;CDS=No;HUB=RERE:PPI(0.869);NCENC=DHS(MCV-3|chr1:8712580-8712730),Enhancer(chmm/segway|chr1:8712400-8713387);GENE=RERE(Intron);NCDS=1.84126121914135;RECUR=DHS(MCV-3|chr1:8712580-8712730):interestingHets_NA19189_EBLfiltered_hg19&interestingHets_NA19190_EBLfiltered_hg19&interestingHets_NA19191_EBLfiltered_hg19,Enhancer(chmm/segway|chr1:87124…
chr1	8712682	rs7514669	A	G	100	PASS	SAMPLE=interestingHets_NA19190_EBLfiltered_hg19;GERP=0.235;CDS=No;HUB=RERE:PPI(0.869);NCENC=DHS(MCV-3|chr1:8712580-8712730),Enhancer(chmm/segway|chr1:8712400-8713387);GENE=RERE(Intron);NCDS=1.84126121914135;RECUR=DHS(MCV-3|chr1:8712580-8712730):interestingHets_NA19189_EBLfiltered_hg19&interestingHets_NA19190_EBLfiltered_hg19&interestingHets_NA19191_EBLfiltered_hg19,Enhancer(chmm/segway|chr1:87124…
chr1	8712682	rs7514669	A	G	100	PASS	SAMPLE=interestingHets_NA19191_EBLfiltered_hg19;GERP=0.235;CDS=No;HUB=RERE:PPI(0.869);NCENC=DHS(MCV-3|chr1:8712580-8712730),Enhancer(chmm/segway|chr1:8712400-8713387);GENE=RERE(Intron);NCDS=1.84126121914135;RECUR=DHS(MCV-3|chr1:8712580-8712730):interestingHets_NA19189_EBLfiltered_hg19&interestingHets_NA19190_EBLfiltered_hg19&interestingHets_NA19191_EBLfiltered_hg19,Enhancer(chmm/segway|chr1:87124…
chr1	8714202	rs6577515	G	C	100	PASS	SAMPLE=interestingHets_NA19213_EBLfiltered_hg19;GERP=0.149;CDS=No;HUB=RERE:PPI(0.869);NCENC=TFP(EBF1|chr1:8714046-8714348),TFP(PAX5|chr1:8713941-8714339),TFP(PAX5|chr1:8713950-8714310);GENE=RERE(Intron);NCDS=0.84126121914135
chr1	8748119	rs116166096	C	T	100	PASS	SAMPLE=interestingHets_NA19189_EBLfiltered_hg19;GERP=-0.911;CDS=No;HUB=RERE:PPI(0.869);GENE=RERE(Intron);NCDS=0.656046899141351
chr1	8762357	rs57961194	G	A	100	PASS	SAMPLE=interestingHets_NA19189_EBLfiltered_hg19;GERP=0.641;CDS=No;HUB=RERE:PPI(0.869);NCENC=DHS(MCV-79|chr1:8762340-8762490),TFP(E2F1|chr1:8761523-8762630),TFP(FOXA1|chr1:8761610-8762666),TFP(FOXA1|chr1:8761794-8762651),TFP(FOXA1|chr1:8762293-8762649),TFP(FOXA1|chr1:8762296-8762646),TFP(FOXA2|chr1:8761672-8762667),TFP(GATA3|chr1:8761496-8762632),TFP(MAX|chr1:8762160-8762585),TFP(MAX|chr1:8762183-…
chr1	8804033	rs4908776	T	C	100	PASS	SAMPLE=interestingHets_NA19213_EBLfiltered_hg19;GERP=2.38;CDS=No;HUB=RERE:PPI(0.869);GENE=RERE(Intron);NCDS=1.27883364675472
chr1	8809415	rs144740531	C	T	100	PASS	SAMPLE=interestingHets_NA19189_EBLfiltered_hg19;GERP=-2.15;CDS=No;HUB=RERE:PPI(0.869);GENE=RERE(Intron);NCDS=0.656046899141351
chr1	8918795	rs11121247	T	C	100	PASS	SAMPLE=interestingHets_NA19213_EBLfiltered_hg19;GERP=-3.21;CDS=No;NCENC=Enhancer(chmm/segway|chr1:8917600-8919914),TFP(BCL3|chr1:8918163-8919861),TFP(EP300|chr1:8918015-8918919),TFP(POU2F2|chr1:8918063-8919971);NCDS=0.18521432
chr1	8924282	rs1543711	A	G	100	PASS	SAMPLE=interestingHets_NA19213_EBLfiltered_hg19;GERP=-5.57;CDS=No;HUB=ENO1:PHOS(0.709)PPI(0.685)REG(0.963);NCENC=TFP(ZNF263|chr1:8923874-8924438);GENE=ENO1(Intron);NCDS=1.07424725225322
chr1	9093913	rs6691104	G	C	100	PASS	SAMPLE=interestingHets_NA19189_EBLfiltered_hg19;GERP=-0.925;CDS=No;NCENC=DHS(MCV-12|chr1:9093845-9093995);NCDS=0.18521432
chr1	9093915	rs6680169	A	G	100	PASS	SAMPLE=interestingHets_NA19189_EBLfiltered_hg19;GERP=1.24;CDS=No;NCENC=DHS(MCV-12|chr1:9093845-9093995);NCDS=0.18521432001576
chr1	9128489	rs770040	T	G	100	PASS	SAMPLE=interestingHets_NA06989_EBLfiltered_hg19;GERP=0.612;CDS=No;HUB=SLC2A5:REG(0.761);GENE=SLC2A5(Intron);NCDS=0.462695087572189
chr1	9159536	rs728869	T	C	100	PASS	SAMPLE=interestingHets_NA19190_EBLfiltered_hg19;GERP=0.69;CDS=No;NCDS=4.39617935600118e-21
chr1	9189313	rs13375922	G	A	100	PASS	SAMPLE=interestingHets_NA19249_EBLfiltered_hg19;GERP=0.475;CDS=No;NCENC=DHS(MCV-108|chr1:9189240-9189390),Enhancer(chmm/segway|chr1:9189114-9189324),TFP(CCNT2|chr1:9188836-9189847),TFP(E2F1|chr1:9188544-9189341),TFP(E2F6|chr1:9188719-9189619),TFP(EGR1|chr1:9188295-9189917),TFP(EGR1|chr1:9188787-9189925),TFP(EGR1|chr1:9188852-9189989),TFP(EGR1|chr1:9189165-9189857),TFP(HMGN3|chr1:9188817-9189824),…
chr1	9202460	rs6663480	T	C	100	PASS	SAMPLE=interestingHets_NA19190_EBLfiltered_hg19;GERP=1.68;CDS=No;NCENC=DHS(MCV-120|chr1:9202380-9202530),Enhancer(drm|chr1:9202300-9202700),TFP(CTCF|chr1:9202132-9202682),TFP(CTCF|chr1:9202137-9202701),TFP(CTCF|chr1:9202138-9202694),TFP(CTCF|chr1:9202145-9202676),TFP(CTCF|chr1:9202157-9202690),TFP(CTCF|chr1:9202170-9202704),TFP(CTCF|chr1:9202177-9202667),TFP(CTCF|chr1:9202184-9202675),TFP(CTCF|ch…
chr1	9227201	rs114149685	G	A	100	PASS	SAMPLE=interestingHets_NA19213_EBLfiltered_hg19;GERP=-0.47;CDS=No;NCDS=3.10321197298998e-41
chr1	9252134	rs4908821	A	G	100	PASS	SAMPLE=interestingHets_NA19213_EBLfiltered_hg19;GERP=0.617;CDS=No;NCDS=2.37102162702848e-22
chr1	9255598	rs9435112	C	T	100	PASS	SAMPLE=interestingHets_NA19190_EBLfiltered_hg19;GERP=-1;CDS=No;NCDS=1.92649739396862e-50
chr1	9311775	rs72855974	C	G	100	PASS	SAMPLE=interestingHets_NA19213_EBLfiltered_hg19;GERP=-2.94;CDS=No;NCENC=DHS(MCV-7|chr1:9311680-9311830);GENE=H6PD(Intron);NCDS=0.188077215
chr1	9412610	rs61388173	G	T	100	PASS	SAMPLE=interestingHets_NA11829_EBLfiltered_hg19;GERP=1.85;CDS=No;HUB=SPSB1:PPI(0.822);GENE=SPSB1(Intron);NCDS=0.874957585948811
chr1	9431223	rs10492967	G	A	100	PASS	SAMPLE=interestingHets_NA12872_EBLfiltered_hg19;GERP=-1.49;CDS=No;NCENC=Enhancer(chmm/segway|chr1:9431200-9431296);NCDS=0.18521432
chr1	9440198	rs28669777	C	A	100	PASS	SAMPLE=interestingHets_NA07029_EBLfiltered_hg19;GERP=0.149;CDS=No;NCENC=DHS(MCV-2|chr1:9440120-9440270);NCDS=0.18521432
chr1	9476781	rs6670392	A	G	100	PASS	SAMPLE=interestingHets_NA19249_EBLfiltered_hg19;GERP=-2.88;CDS=No;HUB=KIF1B:PPI(0.685)REG(0.880),NMNAT1:PPI(0.408)REG(0.634),RERE:PPI(0.869),SLC2A5:REG(0.761),UBE4B:PPI(0.826);NCENC=DHS(MCV-6|chr1:9476660-9476810),Enhancer(drm|chr1:9476400-9477200),TFP(EBF1|chr1:9476493-9477351),TFP(EBF1|chr1:9476606-9477058),TFP(ELF1|chr1:9476514-9477522),TFP(MYC|chr1:9476496-9477323);MOTIFG=Myc_known2#9476777#9…
chr1	9486326	rs4072641	C	T	100	PASS	SAMPLE=interestingHets_NA19213_EBLfiltered_hg19;GERP=-7.72;CDS=No;HUB=SLC2A5:REG(0.761);NCENC=Enhancer(chmm/segway|chr1:9485600-9487200),Enhancer(drm|chr1:9485600-9487100),TFP(BATF|chr1:9485921-9486868),TFP(BCL11A|chr1:9485937-9486806),TFP(CHD2|chr1:9485882-9486843),TFP(EGR1|chr1:9485867-9486873),TFP(ELF1|chr1:9485973-9486833),TFP(EP300|chr1:9485874-9486792),TFP(IRF4|chr1:9485915-9486872),TFP(MEF…
chr1	9489212	rs11121411	G	A	100	PASS	SAMPLE=interestingHets_NA19189_EBLfiltered_hg19;GERP=-0.93;CDS=No;NCENC=Enhancer(drm|chr1:9488300-9490000),TFP(ATF3|chr1:9488681-9489386),TFP(ATF3|chr1:9488701-9489444),TFP(ATF3|chr1:9488791-9489509),TFP(ATF3|chr1:9488823-9489317),TFP(BRCA1|chr1:9488602-9489411),TFP(BRCA1|chr1:9488854-9489321),TFP(CEBPB|chr1:9488823-9489365),TFP(CEBPB|chr1:9488832-9489344),TFP(CEBPB|chr1:9488850-9489288),TFP(CEBP…
chr1	9521894	rs72866239	C	T	100	PASS	SAMPLE=interestingHets_NA11829_EBLfiltered_hg19;GERP=-1.75;CDS=No;HUB=SLC2A5:REG(0.761);NCENC=DHS(MCV-1|chr1:9521820-9521970);GENE=SLC2A5(Distal)[pearson(H3K4me1):0.690576];NCDS=0.647909407572189
chr1	9714247	rs9430611	A	G	100	PASS	SAMPLE=interestingHets_NA19213_EBLfiltered_hg19;GERP=-0.871;CDS=No;HUB=PIK3CD:PPI(0.932)REG(0.634);NCENC=DHS(MCV-9|chr1:9714120-9714270),TFP(BCLAF1|chr1:9713417-9715803),TFP(EBF1|chr1:9712690-9716732),TFP(EBF1|chr1:9712731-9716696),TFP(EGR1|chr1:9711460-9714823),TFP(ELF1|chr1:9713646-9714921),TFP(IRF4|chr1:9713729-9714853),TFP(MAX|chr1:9714097-9714903),TFP(MEF2A|chr1:9713577-9714843),TFP(MYC|chr1…
chr1	9726705	rs12039250	A	G	100	PASS	SAMPLE=interestingHets_NA19248_EBLfiltered_hg19;GERP=.;CDS=No;HUB=PIK3CD:PPI(0.932)REG(0.634);GENE=PIK3CD(Intron);NCDS=0.804250895020567
chr1	9825543	rs12034313	C	G	100	PASS	SAMPLE=interestingHets_NA19213_EBLfiltered_hg19;GERP=0.149;CDS=No;HUB=CLSTN1:PPI(0.657);GENE=CLSTN1(Intron);NCDS=0.330575898021183
chr1	9875633	rs946277	C	T	100	PASS	SAMPLE=interestingHets_NA19213_EBLfiltered_hg19;GERP=0.0319;CDS=No;HUB=CLSTN1:PPI(0.657);NCENC=Enhancer(chmm/segway|chr1:9874994-9875812),TFP(HNF4A|chr1:9875177-9875643);GENE=CLSTN1(Intron);NCDS=0.515790218021183
chr1	9978996	rs34851031	G	A	100	PASS	SAMPLE=interestingHets_NA19190_EBLfiltered_hg19;GERP=2.47;CDS=No;NCENC=DHS(MCV-3|chr1:9978945-9979095);NCDS=0.808001067989436
chr1	10003320	rs1234694	G	A	100	PASS	SAMPLE=interestingHets_NA19236_EBLfiltered_hg19;GERP=-2.55;CDS=No;HUB=LZIC:REG(0.409),NMNAT1:PPI(0.408)REG(0.634);NCENC=TFP(BCL3|chr1:10003048-10003672),TFP(BCLAF1|chr1:10002415-10003785),TFP(CHD2|chr1:10002576-10003864),TFP(CHD2|chr1:10002799-10003699),TFP(CHD2|chr1:10002940-10003744),TFP(CTCF|chr1:10002393-10003333),TFP(CTCF|chr1:10002394-10003418),TFP(CTCF|chr1:10002398-10003720),TFP(CTCF|chr1…
chr1	10011071	rs1660733	C	A	100	PASS	SAMPLE=interestingHets_NA12872_EBLfiltered_hg19;GERP=0.689;CDS=No;HUB=NMNAT1:PPI(0.408)REG(0.634);NCENC=Enhancer(chmm/segway|chr1:10010638-10011825),TFP(CEBPB|chr1:10010987-10011381),TFP(CTCF|chr1:10010348-10011343),TFP(RAD21|chr1:10010322-10011309),TFP(SPI1|chr1:10010458-10011399),TFP(SPI1|chr1:10010829-10011548),TFP(SPI1|chr1:10010990-10011363);HOT=Gm12878;GENE=NMNAT1(Intron);NCDS=1.10411623620…
chr1	10270386	rs3828081	G	C	100	PASS	SAMPLE=interestingHets_NA19189_EBLfiltered_hg19;GERP=0.76;CDS=No;HUB=KIF1B:PPI(0.685)REG(0.880);NCENC=TFP(CCNT2|chr1:10269990-10271678),TFP(CHD2|chr1:10269931-10270755),TFP(CHD2|chr1:10269950-10270802),TFP(CHD2|chr1:10270037-10270795),TFP(CTCFL|chr1:10270026-10271286),TFP(CTCF|chr1:10269723-10270611),TFP(CTCF|chr1:10269736-10270601),TFP(CTCF|chr1:10269792-10270679),TFP(CTCF|chr1:10269796-10270681…
chr1	10270526	rs6695456	C	T	100	PASS	SAMPLE=interestingHets_NA19248_EBLfiltered_hg19;GERP=3.45;CDS=No;HUB=KIF1B:PPI(0.685)REG(0.880);NCENC=DHS(MCV-125|chr1:10270420-10270570),TFM(ZNF143|Znf143_disc4_8mer|chr1:10270524-10270535),TFP(CCNT2|chr1:10269990-10271678),TFP(CHD2|chr1:10269931-10270755),TFP(CHD2|chr1:10269950-10270802),TFP(CHD2|chr1:10270037-10270795),TFP(CTCFL|chr1:10270026-10271286),TFP(CTCF|chr1:10269723-10270611),TFP(CTCF…
chr1	10320691	rs6701287	G	A	100	PASS	SAMPLE=interestingHets_NA19213_EBLfiltered_hg19;GERP=0.109;CDS=No;HUB=KIF1B:PPI(0.685)REG(0.880);GENE=KIF1B(Intron);NCDS=0.679797717045172
chr1	10457529	rs61166775	T	G	100	PASS	SAMPLE=interestingHets_NA19213_EBLfiltered_hg19;GERP=0.185;CDS=No;HUB=PGD:PPI(0.746)REG(0.944);GENE=PGD(Promoter);NCDS=0.836065767277043
chr1	10490789	rs6662684	G	C	100	PASS	SAMPLE=interestingHets_NA19213_EBLfiltered_hg19;GERP=-1.81;CDS=No;HUB=APITD1:PHOS(0.798)REG(0.761);NCENC=DHS(MCV-120|chr1:10490700-10490850),TFP(CCNT2|chr1:10490212-10491003),TFP(CHD2|chr1:10490180-10491510),TFP(CHD2|chr1:10490252-10490971),TFP(CHD2|chr1:10490256-10490964),TFP(CTCFL|chr1:10490149-10491112),TFP(CTCF|chr1:10489936-10490992),TFP(CTCF|chr1:10489945-10491012),TFP(CTCF|chr1:10489962-10…
chr1	10523696	rs148199800	C	T	100	PASS	SAMPLE=interestingHets_NA19189_EBLfiltered_hg19;GERP=2.27;CDS=No;HUB=DFFA:PPI(0.774)REG(0.929);GENE=DFFA(Intron);NCDS=1.41927488827834
chr1	10537437	rs685746	C	G	100	PASS	SAMPLE=interestingHets_NA19248_EBLfiltered_hg19;GERP=0.571;CDS=No;HUB=PEX14:PPI(0.850)REG(0.634);GENE=PEX14(Intron);NCDS=0.616960670635891
chr1	10549827	rs114711743	C	T	100	PASS	SAMPLE=interestingHets_NA19189_EBLfiltered_hg19;GERP=-0.411;CDS=No;HUB=PEX14:PPI(0.850)REG(0.634);NCENC=DHS(MCV-8|chr1:10549740-10549890),TFP(FOXA1|chr1:10549757-10550260),TFP(FOXA1|chr1:10549793-10550247),TFP(FOXA2|chr1:10549774-10550314),TFP(HDAC2|chr1:10549691-10550204),TFP(REST|chr1:10549681-10550018),TFP(VDR|chr1:10549644-10549891);GENE=PEX14(Intron);NCDS=0.802174990635891
chr1	10554794	rs620405	T	C	100	PASS	SAMPLE=interestingHets_NA19189_EBLfiltered_hg19;GERP=-6.72;CDS=No;HUB=PEX14:PPI(0.850)REG(0.634);NCENC=TFP(CHD2|chr1:10554769-10555764),TFP(CTCFL|chr1:10554725-10555126),TFP(CTCF|chr1:10554461-10555456),TFP(CTCF|chr1:10554462-10555446),TFP(CTCF|chr1:10554487-10555437),TFP(CTCF|chr1:10554493-10555464),TFP(CTCF|chr1:10554495-10555445),TFP(CTCF|chr1:10554499-10555509),TFP(CTCF|chr1:10554504-10555372…
chr1	10571841	rs6540935	C	A	100	PASS	SAMPLE=interestingHets_NA19213_EBLfiltered_hg19;GERP=-2.26;CDS=No;HUB=PEX14:PPI(0.850)REG(0.634);NCENC=DHS(MCV-5|chr1:10571840-10571990),Enhancer(chmm/segway|chr1:10569558-10572036),Enhancer(chmm/segway|chr1:10570800-10572000),TFP(BATF|chr1:10570708-10571860),TFP(BCL11A|chr1:10570658-10571868),TFP(CHD2|chr1:10570668-10571842),TFP(EGR1|chr1:10570602-10571947),TFP(FOSL1|chr1:10570713-10571956),TFP(…
chr1	10653409	rs61776268	C	T	100	PASS	SAMPLE=interestingHets_NA10847_EBLfiltered_hg19;GERP=-3.17;CDS=No;HUB=PEX14:PPI(0.850)REG(0.634);GENE=PEX14(Intron);NCDS=0.616960670635891
chr1	10704629	rs75081913	C	T	100	PASS	SAMPLE=interestingHets_NA19189_EBLfiltered_hg19;GERP=-6.34;CDS=No;HUB=CASZ1:PPI(0.307)REG(0.634);NCENC=TFP(EGR1|chr1:10704548-10705164),TFP(JUND|chr1:10704604-10704922),TFP(SMC3|chr1:10704539-10704883);GENE=CASZ1(Intron);NCDS=0.492100607203058
chr1	10863212	rs13374255	C	G	100	PASS	SAMPLE=interestingHets_NA19213_EBLfiltered_hg19;GERP=0.308;CDS=No;NCENC=DHS(MCV-2|chr1:10863065-10863215),Enhancer(chmm/segway|chr1:10863204-10863463);NCDS=0.18521432
chr1	10928713	rs114064047	T	A	100	PASS	SAMPLE=interestingHets_NA19213_EBLfiltered_hg19;GERP=-0.56;CDS=No;HUB=APITD1:PHOS(0.798)REG(0.761),CLCN6:REG(0.972),CTNNBIP1:PPI(0.641),EXOSC10:PHOS(0.709)PPI(0.971),FBXO44:PPI(0.408),FBXO6:PPI(0.142),KIF1B:PPI(0.685)REG(0.880),MAD2L2:PHOS(0.276)PPI(0.905)REG(0.409),MTOR:PPI(0.718)REG(0.909),PGD:PPI(0.746)REG(0.944),PTCHD2:PPI(0.448)REG(0.634);NCENC=TFP(MAX|chr1:10928192-10928903);GENE=APITD1(Dis…
chr1	10980998	rs2387422	C	T	100	PASS	SAMPLE=interestingHets_NA19213_EBLfiltered_hg19;GERP=-1.41;CDS=No;NCDS=1.45324528524861e-57
chr1	11033054	rs116283733	C	T	100	PASS	SAMPLE=interestingHets_NA10847_EBLfiltered_hg19;GERP=.;CDS=No;GENE=C1orf127(Intron);NCDS=0.002862895
chr1	11072691	rs11121679	G	A	100	PASS	SAMPLE=interestingHets_NA19213_EBLfiltered_hg19;GERP=1.5;CDS=No;HUB=TARDBP:PPI(0.883)REG(0.409);NCENC=DHS(MCV-114|chr1:11072620-11072770),TFM(CHD2|CHD2_disc3_8mer|chr1:11072685-11072696),TFM(EGR1|Egr-1_known2_8mer|chr1:11072687-11072701),TFM(ETS1|Ets_disc9_8mer|chr1:11072684-11072696),TFM(SP1|SP1_disc3_8mer|chr1:11072682-11072697),TFM(SP1|SP1_known2_8mer|chr1:11072678-11072691),TFM(ZNF263|ZNF263_…
chr1	11073018	rs139835354	C	T	100	PASS	SAMPLE=interestingHets_NA19189_EBLfiltered_hg19;GERP=-4.73;CDS=No;HUB=TARDBP:PPI(0.883)REG(0.409);NCENC=TFP(BRCA1|chr1:11072132-11073274),TFP(BRCA1|chr1:11072236-11073056),TFP(CCNT2|chr1:11072405-11073252),TFP(CHD2|chr1:11071868-11073423),TFP(CHD2|chr1:11072064-11073312),TFP(CHD2|chr1:11072145-11073266),TFP(E2F1|chr1:11072449-11073458),TFP(E2F4|chr1:11072307-11073318),TFP(E2F6|chr1:11072565-11073…
chr1	11120256	rs78102922	C	T	100	PASS	SAMPLE=interestingHets_NA19189_EBLfiltered_hg19;GERP=1.04;CDS=No;HUB=SRM:PPI(0.448)REG(0.409);NCENC=TFP(CCNT2|chr1:11119620-11120540),TFP(CHD2|chr1:11119737-11120579),TFP(CHD2|chr1:11119841-11120609),TFP(CTCF|chr1:11119615-11120583),TFP(CTCF|chr1:11119627-11120432),TFP(CTCF|chr1:11119656-11120381),TFP(CTCF|chr1:11119697-11120360),TFP(CTCF|chr1:11119790-11120356),TFP(CTCF|chr1:11119840-11120435),T…
chr1	11293147	rs11121702	C	T	100	PASS	SAMPLE=interestingHets_NA07029_EBLfiltered_hg19;GERP=-2.45;CDS=No;HUB=MTOR:PPI(0.718)REG(0.909);NCENC=Pseudogene(ENSG00000238173.1[RPL39P6]);GENE=MTOR(Intron);CANG=MTOR[actionable];NCDS=0.931831277346306
chr1	11456731	rs79900328	T	G	100	PASS	SAMPLE=interestingHets_NA19236_EBLfiltered_hg19;GERP=-1.09;CDS=No;NCDS=5.26390800882299e-52
chr1	11476136	rs881655	C	G	100	PASS	SAMPLE=interestingHets_NA19189_EBLfiltered_hg19;GERP=0.663;CDS=No;NCDS=1.49292283923065e-21
chr1	11476142	rs10864503	C	A	100	PASS	SAMPLE=interestingHets_NA19189_EBLfiltered_hg19;GERP=0.882;CDS=No;NCDS=9.51605675458787e-18
chr1	11485502	rs72861616	A	T	100	PASS	SAMPLE=interestingHets_NA19213_EBLfiltered_hg19;GERP=-0.0639;CDS=No;NCENC=Pseudogene(ENSG00000224338.2[RP11-149P14.1]);NCDS=0.18521432
chr1	11489255	rs877307	C	T	100	PASS	SAMPLE=interestingHets_NA12872_EBLfiltered_hg19;GERP=-1.37;CDS=No;NCDS=7.19797101843545e-57
chr1	11506527	rs3099632	A	G	100	PASS	SAMPLE=interestingHets_NA19213_EBLfiltered_hg19;GERP=-2.01;CDS=No;HUB=DFFA:PPI(0.774)REG(0.929),EXOSC10:PHOS(0.709)PPI(0.971),MTOR:PPI(0.718)REG(0.909),PEX14:PPI(0.850)REG(0.634),SRM:PPI(0.448)REG(0.409),TARDBP:PPI(0.883)REG(0.409);NCENC=DHS(MCV-1|chr1:11506425-11506575);GENE=DFFA(Distal)[pearson(H3K27ac):0.783834],EXOSC10(Distal)[pearson(H3K27ac):0.730878],MTOR(Distal)[pearson(H3K27ac):0.692039]…
chr1	11623024	rs61204337	G	A	100	PASS	SAMPLE=interestingHets_NA19189_EBLfiltered_hg19;GERP=-3.51;CDS=No;NCENC=TFP(CEBPB|chr1:11622762-11623078),TFP(USF1|chr1:11622753-11623040);NCDS=0.18521432
chr1	11626858	rs2745285	T	C	100	PASS	SAMPLE=interestingHets_NA10847_EBLfiltered_hg19;GERP=4.27;CDS=No;HUB=FBXO44:PPI(0.408),FBXO6:PPI(0.142),MAD2L2:PHOS(0.276)PPI(0.905)REG(0.409),PTCHD2:PPI(0.448)REG(0.634);NCENC=DHS(MCV-2|chr1:11626785-11626935);GENE=FBXO44(Distal)[pearson(H3K4me1):0.701893],FBXO6(Distal)[pearson(H3K4me1):0.703968],MAD2L2(Distal)[pearson(H3K4me1):0.714023],PTCHD2(Distal)[pearson(H3K4me1):0.702598];CANG=FBXO6[DNA_r…
chr1	11628617	rs2817584	C	T	100	PASS	SAMPLE=interestingHets_NA07029_EBLfiltered_hg19;GERP=-0.298;CDS=No;NCDS=3.01826576495187e-38
chr1	11662889	rs118146725	G	A	100	PASS	SAMPLE=interestingHets_NA19189_EBLfiltered_hg19;GERP=-0.936;CDS=No;NCENC=DHS(MCV-1|chr1:11662865-11663015);NCDS=0.18521432
chr1	11835935	rs6696752	T	C	100	PASS	SAMPLE=interestingHets_NA19189_EBLfiltered_hg19;GERP=-3.15;CDS=No;NCENC=DHS(MCV-1|chr1:11835845-11835995);GENE=C1orf167(Intron);NCDS=0.188077215
chr1	11845375	rs74053317	C	T	100	PASS	SAMPLE=interestingHets_NA19213_EBLfiltered_hg19;GERP=-3.2;CDS=No;NCENC=DHS(MCV-117|chr1:11845285-11845435),Enhancer(chmm/segway|chr1:11844971-11846957),TFP(CCNT2|chr1:11845037-11845721),TFP(CTCFL|chr1:11845182-11845610),TFP(CTCF|chr1:11844725-11845757),TFP(CTCF|chr1:11844777-11845688),TFP(CTCF|chr1:11844798-11845746),TFP(CTCF|chr1:11844844-11845636),TFP(CTCF|chr1:11844879-11845768),TFP(CTCF|chr1:…
chr1	11884298	rs61024734	G	A	100	PASS	SAMPLE=interestingHets_NA19213_EBLfiltered_hg19;GERP=-0.914;CDS=No;HUB=CLCN6:REG(0.972);NCENC=DHS(MCV-1|chr1:11884245-11884395),TFP(MAFK|chr1:11883820-11884365);GENE=CLCN6(Intron);NCDS=1.10049546372495
chr1	11889815	rs112521149	G	A	100	PASS	SAMPLE=interestingHets_NA19213_EBLfiltered_hg19;GERP=.;CDS=No;HUB=CLCN6:REG(0.972);GENE=CLCN6(Intron);NCDS=0.915281143724945
chr1	11922298	rs6668659	T	G	100	PASS	SAMPLE=interestingHets_NA19236_EBLfiltered_hg19;GERP=-2.81;CDS=No;NCDS=6.947810042785e-82
chr1	11956229	rs4846074	C	T	100	PASS	SAMPLE=interestingHets_NA19236_EBLfiltered_hg19;GERP=-0.602;CDS=No;NCDS=1.58028922075272e-43
chr1	11964147	rs10746496	T	C	100	PASS	SAMPLE=interestingHets_NA12872_EBLfiltered_hg19;GERP=-0.298;CDS=No;NCDS=3.01826576495187e-38
chr1	11968273	rs6684539	A	G	100	PASS	SAMPLE=interestingHets_NA12872_EBLfiltered_hg19;GERP=2.36;CDS=No;NCENC=DHS(MCV-92|chr1:11968200-11968350),Enhancer(drm|chr1:11967400-11969600),TFP(ATF3|chr1:11967830-11968841),TFP(BATF|chr1:11967858-11969189),TFP(BCL11A|chr1:11967893-11968928),TFP(BCL11A|chr1:11967997-11970156),TFP(BCL3|chr1:11967848-11970189),TFP(BCL3|chr1:11968044-11970123),TFP(BCLAF1|chr1:11967722-11970361),TFP(BCLAF1|chr1:119…
chr1	11968297	rs150527762	T	A	100	PASS	SAMPLE=interestingHets_NA19190_EBLfiltered_hg19;GERP=2.36;CDS=No;NCENC=DHS(MCV-92|chr1:11968200-11968350),Enhancer(drm|chr1:11967400-11969600),TFP(ATF3|chr1:11967830-11968841),TFP(BATF|chr1:11967858-11969189),TFP(BCL11A|chr1:11967893-11968928),TFP(BCL11A|chr1:11967997-11970156),TFP(BCL3|chr1:11967848-11970189),TFP(BCL3|chr1:11968044-11970123),TFP(BCLAF1|chr1:11967722-11970361),TFP(BCLAF1|chr1:119…
chr1	11968297	rs150527762	T	A	100	PASS	SAMPLE=interestingHets_NA19213_EBLfiltered_hg19;GERP=2.36;CDS=No;NCENC=DHS(MCV-92|chr1:11968200-11968350),Enhancer(drm|chr1:11967400-11969600),TFP(ATF3|chr1:11967830-11968841),TFP(BATF|chr1:11967858-11969189),TFP(BCL11A|chr1:11967893-11968928),TFP(BCL11A|chr1:11967997-11970156),TFP(BCL3|chr1:11967848-11970189),TFP(BCL3|chr1:11968044-11970123),TFP(BCLAF1|chr1:11967722-11970361),TFP(BCLAF1|chr1:119…
chr1	11968360	rs12754681	C	T	100	PASS	SAMPLE=interestingHets_NA12872_EBLfiltered_hg19;GERP=.;CDS=No;NCENC=Enhancer(drm|chr1:11967400-11969600),TFM(VDR|VDR_JASPAR|chr1:11968354-11968369),TFP(ATF3|chr1:11967830-11968841),TFP(BATF|chr1:11967858-11969189),TFP(BCL11A|chr1:11967893-11968928),TFP(BCL11A|chr1:11967997-11970156),TFP(BCL3|chr1:11967848-11970189),TFP(BCL3|chr1:11968044-11970123),TFP(BCLAF1|chr1:11967722-11970361),TFP(BCLAF1|chr…
chr1	11968406	rs12092734	T	C	100	PASS	SAMPLE=interestingHets_NA12872_EBLfiltered_hg19;GERP=.;CDS=No;NCENC=Enhancer(drm|chr1:11967400-11969600),TFP(ATF3|chr1:11967830-11968841),TFP(BATF|chr1:11967858-11969189),TFP(BCL11A|chr1:11967893-11968928),TFP(BCL11A|chr1:11967997-11970156),TFP(BCL3|chr1:11967848-11970189),TFP(BCL3|chr1:11968044-11970123),TFP(BCLAF1|chr1:11967722-11970361),TFP(BCLAF1|chr1:11967779-11970256),TFP(BHLHE40|chr1:11967…
chr1	11977398	rs72857776	C	G	100	PASS	SAMPLE=interestingHets_NA19213_EBLfiltered_hg19;GERP=0.428;CDS=No;NCDS=1.23500646823509e-25
chr1	12066025	rs113173691	G	C	100	PASS	SAMPLE=interestingHets_NA19213_EBLfiltered_hg19;GERP=-2.14;CDS=No;HUB=MFN2:PHOS(0.276)PPI(0.361)REG(0.409);NCENC=Enhancer(chmm/segway|chr1:12064655-12066200),Enhancer(chmm/segway|chr1:12065400-12066400),TFP(ELF1|chr1:12065588-12066052),TFP(GATA1|chr1:12065282-12066367),TFP(GATA2|chr1:12065486-12066123),TFP(HDAC2|chr1:12065500-12066056),TFP(JUND|chr1:12065512-12066053),TFP(MAX|chr1:12065382-120661…
chr1	12108834	rs28375907	T	C	100	PASS	SAMPLE=interestingHets_NA19191_EBLfiltered_hg19;GERP=-1.23;CDS=No;HUB=CLCN6:REG(0.972),EXOSC10:PHOS(0.709)PPI(0.971),FBXO44:PPI(0.408),FBXO6:PPI(0.142),MAD2L2:PHOS(0.276)PPI(0.905)REG(0.409),MIIP:REG(0.634),MTOR:PPI(0.718)REG(0.909),PTCHD2:PPI(0.448)REG(0.634),VPS13D:PPI(0.236)REG(0.761);NCENC=Enhancer(chmm/segway|chr1:12108400-12109448),Enhancer(drm|chr1:12104200-12109100);GENE=CLCN6(Distal)[pea…
chr1	12116895	rs12125034	C	T	100	PASS	SAMPLE=interestingHets_NA19213_EBLfiltered_hg19;GERP=0.889;CDS=No;NCENC=DHS(MCV-2|chr1:12116845-12116995),Enhancer(chmm/segway|chr1:12115745-12119600),TFP(BATF|chr1:12116051-12116953),TFP(BCL11A|chr1:12116361-12116923),TFP(EBF1|chr1:12116345-12116967),TFP(IRF4|chr1:12116346-12116922),TFP(SRF|chr1:12116262-12116928),TFP(VDR|chr1:12116793-12117032),TFP(ZEB1|chr1:12116411-12118257),TFP(ZNF263|chr1:1…
chr1	12157288	rs11569835	T	C	100	PASS	SAMPLE=interestingHets_NA11829_EBLfiltered_hg19;GERP=-0.503;CDS=No;HUB=TNFRSF8:PPI(0.515)REG(0.880);GENE=TNFRSF8(Intron);NCDS=0.679797717045172
chr1	12195224	rs1148470	T	A	100	PASS	SAMPLE=interestingHets_NA19213_EBLfiltered_hg19;GERP=0.694;CDS=No;HUB=TNFRSF8:PPI(0.515)REG(0.880);GENE=TNFRSF8(Intron);NCDS=0.679797717045172
chr1	12195234	rs11569932	T	A	100	PASS	SAMPLE=interestingHets_NA19213_EBLfiltered_hg19;GERP=-2.17;CDS=No;HUB=TNFRSF8:PPI(0.515)REG(0.880);GENE=TNFRSF8(Intron);NCDS=0.679797717045172
chr1	12207782	rs1148466	A	G	100	PASS	SAMPLE=interestingHets_NA19213_EBLfiltered_hg19;GERP=-0.225;CDS=No;NCENC=Enhancer(chmm/segway|chr1:12206643-12208704),TFP(BCL3|chr1:12204859-12213902),TFP(POU2F2|chr1:12204892-12208713),TFP(POU2F2|chr1:12204894-12213921);NCDS=0.18521432;DBRECUR=Enhancer(chmm/segway|chr1:12206643-12208704):Lymphoma_B(Altered in 2/24(8.33%) samples.),TFP(BCL3|chr1:12204859-12213902):Lymphoma_B(Altered in 2/24(8.33%…
chr1	12218621	rs1201164	G	A	100	PASS	SAMPLE=interestingHets_NA19213_EBLfiltered_hg19;GERP=.;CDS=No;HUB=TNFRSF1B:PPI(0.972)REG(0.409);NCENC=DHS(MCV-6|chr1:12218585-12218735),Enhancer(chmm/segway|chr1:12217009-12219143),TFP(EBF1|chr1:12218467-12218900);GENE=TNFRSF1B(Medial)[spearman(H3K27ac):0.720564];NCDS=1.10049546372495;DBRECUR=Enhancer(chmm/segway|chr1:12217009-12219143):Liver(Altered in 2/88(2.27%) samples.)
chr1	12232806	rs496888	T	C	100	PASS	SAMPLE=interestingHets_NA12872_EBLfiltered_hg19;GERP=-5.11;CDS=No;HUB=TNFRSF1B:PPI(0.972)REG(0.409);NCENC=DHS(MCV-4|chr1:12232665-12232815);GENE=TNFRSF1B(Intron);NCDS=1.10049546372495
chr1	12675699	rs4240903	G	A	100	PASS	SAMPLE=interestingHets_NA06986_EBLfiltered_hg19;GERP=-2.82;CDS=No;HUB=DHRS3:REG(0.761);NCENC=TFP(HDAC2|chr1:12675533-12676840),TFP(JUND|chr1:12674266-12677369),TFP(MAX|chr1:12674922-12677375),TFP(SIN3A|chr1:12674391-12680079),TFP(SIN3A|chr1:12675233-12680113),TFP(SIN3A|chr1:12675254-12679493),TFP(SPI1|chr1:12675610-12676000),TFP(SPI1|chr1:12675621-12675980),TFP(SPI1|chr1:12675626-12676722),TFP(TA…
chr1	12709649	rs6541048	A	G	100	PASS	SAMPLE=interestingHets_NA19189_EBLfiltered_hg19;GERP=-1.29;CDS=No;HUB=AADACL4:REG(0.409);GENE=AADACL4(Intron);NCDS=0.148272571461821
chr1	12776218	rs3000860	A	C	100	PASS	SAMPLE=interestingHets_NA19248_EBLfiltered_hg19;GERP=-9.7;CDS=No;NCENC=DHS(MCV-2|chr1:12776165-12776315);GENE=AADACL3(UTR);NCDS=0.188077215
chr1	12834253	rs4282833	A	G	100	PASS	SAMPLE=interestingHets_NA19189_EBLfiltered_hg19;GERP=-3.18;CDS=No;GENE=PRAMEF12(Promoter);NCDS=0.002862895
chr1	12848782	rs848567	A	T	100	PASS	SAMPLE=interestingHets_NA06986_EBLfiltered_hg19;GERP=0.118;CDS=No;NCDS=5.08648369380666e-31
chr1	12899252	rs75723721	C	T	100	PASS	SAMPLE=interestingHets_NA19190_EBLfiltered_hg19;GERP=-1.03;CDS=No;NCDS=5.80249864327297e-51
chr1	13787313	rs2999881	G	A	100	PASS	SAMPLE=interestingHets_NA19190_EBLfiltered_hg19;GERP=-0.648;CDS=No;NCDS=2.50977466544454e-44
chr1	13796922	rs75760306	T	C	100	PASS	SAMPLE=interestingHets_NA19213_EBLfiltered_hg19;GERP=-0.84;CDS=No;NCDS=1.15945289703352e-47
chr1	13802617	rs79959055	T	C	100	PASS	SAMPLE=interestingHets_NA10847_EBLfiltered_hg19;GERP=-0.851;CDS=No;NCENC=DHS(MCV-1|chr1:13802525-13802675);GENE=LRRC38(Intron);NCDS=0.188077215
chr1	13820826	rs74056252	G	C	100	PASS	SAMPLE=interestingHets_NA19213_EBLfiltered_hg19;GERP=1.41;CDS=No;NCENC=TFP(BATF|chr1:13820460-13820867),TFP(SPI1|chr1:13820520-13820909),TFP(SPI1|chr1:13820527-13820905),TFP(TCF12|chr1:13820199-13820876);GENE=LRRC38(Intron);NCDS=0.188077229150001
chr1	13900468	rs655839	A	T	100	PASS	SAMPLE=interestingHets_NA19190_EBLfiltered_hg19;GERP=.;CDS=No;NCDS=0
chr1	14164286	rs1203683	C	A	100	PASS	SAMPLE=interestingHets_NA07029_EBLfiltered_hg19;GERP=-0.367;CDS=No;NCENC=DHS(MCV-1|chr1:14164240-14164390);NCDS=0.18521432
chr1	14169440	rs60094339	A	C	100	PASS	SAMPLE=interestingHets_NA19190_EBLfiltered_hg19;GERP=.;CDS=No;NCENC=DHS(MCV-1|chr1:14169340-14169490);NCDS=0.18521432
chr1	14211629	rs10803432	G	T	100	PASS	SAMPLE=interestingHets_NA19189_EBLfiltered_hg19;GERP=-1.36;CDS=No;NCDS=1.07381109382082e-56
chr1	14238305	rs10803434	T	A	100	PASS	SAMPLE=interestingHets_NA19213_EBLfiltered_hg19;GERP=-0.0251;CDS=No;NCENC=DHS(MCV-4|chr1:14238300-14238450);NCDS=0.18521432
chr1	14304323	rs12119570	C	G	100	PASS	SAMPLE=interestingHets_NA07029_EBLfiltered_hg19;GERP=0.201;CDS=No;NCDS=1.4069392208087e-29
chr1	14350895	rs77235080	G	C	100	PASS	SAMPLE=interestingHets_NA19213_EBLfiltered_hg19;GERP=-6.13;CDS=No;NCDS=1.47075637433593e-139
chr1	14441553	rs10803452	C	T	100	PASS	SAMPLE=interestingHets_NA19213_EBLfiltered_hg19;GERP=-0.643;CDS=No;NCDS=3.06544569873449e-44
chr1	14459498	rs1041928	C	T	100	PASS	SAMPLE=interestingHets_NA19213_EBLfiltered_hg19;GERP=-0.533;CDS=No;NCDS=2.49683215007219e-42
chr1	14626896	rs7543455	G	T	100	PASS	SAMPLE=interestingHets_NA19248_EBLfiltered_hg19;GERP=0.235;CDS=No;NCDS=5.48170716814785e-29
chr1	14647667	rs16853931	G	A	100	PASS	SAMPLE=interestingHets_NA19213_EBLfiltered_hg19;GERP=-1.52;CDS=No;NCENC=DHS(MCV-3|chr1:14647620-14647770),TFP(STAT3|chr1:14646646-14647667);GENE=PRAMEF20(Distal)[pearson(H3K27ac):0.936727,pearson(H3K4me1):0.839387];NCDS=0.188077215
chr1	14651517	rs71629874	A	G	100	PASS	SAMPLE=interestingHets_NA19248_EBLfiltered_hg19;GERP=0.357;CDS=No;NCDS=7.21560753771018e-27
chr1	14663012	rs115831366	C	A	100	PASS	SAMPLE=interestingHets_NA19213_EBLfiltered_hg19;GERP=0.782;CDS=No;NCDS=1.74292659161732e-19
chr1	14679601	rs12239349	A	C	100	PASS	SAMPLE=interestingHets_NA19191_EBLfiltered_hg19;GERP=-1.95;CDS=No;NCENC=DHS(MCV-2|chr1:14679500-14679650);NCDS=0.18521432
chr1	14701237	rs71629879	G	A	.	.	SAMPLE=interestingHets_NA10831_EBLfiltered_hg19;GERP=-0.494;CDS=No;NCDS=1.18819778813065e-41
chr1	14790344	rs4462131	G	A	100	PASS	SAMPLE=interestingHets_NA19213_EBLfiltered_hg19;GERP=1.78;CDS=No;NCENC=DHS(MCV-1|chr1:14790285-14790435);NCDS=0.220915057089836
chr1	14888753	rs4661291	T	C	100	PASS	SAMPLE=interestingHets_NA11832_EBLfiltered_hg19;GERP=3.18;CDS=No;NCDS=0.622786748
chr1	14891976	rs4661503	A	C	100	PASS	SAMPLE=interestingHets_NA19189_EBLfiltered_hg19;GERP=0.158;CDS=No;NCDS=2.51935186615813e-30
chr1	14999190	rs4661295	C	T	100	PASS	SAMPLE=interestingHets_NA11919_EBLfiltered_hg19;GERP=-4.63;CDS=No;HUB=KAZN:PPI(0.142);GENE=KAZN(Intron);NCDS=0.0625421843697522
chr1	15001731	rs10803296	G	T	100	PASS	SAMPLE=interestingHets_NA07029_EBLfiltered_hg19;GERP=-4.35;CDS=No;HUB=KAZN:PPI(0.142);NCENC=DHS(MCV-2|chr1:15001705-15001855);GENE=KAZN(Intron);NCDS=0.247756504369752
chr1	15017595	rs114141728	C	T	100	PASS	SAMPLE=interestingHets_NA19213_EBLfiltered_hg19;GERP=-10.9;CDS=No;HUB=KAZN:PPI(0.142);GENE=KAZN(Intron);NCDS=0.0625421843697522
chr1	15066944	rs10803311	T	C	100	PASS	SAMPLE=interestingHets_NA11829_EBLfiltered_hg19;GERP=2.39;CDS=No;HUB=KAZN:PPI(0.142);GENE=KAZN(Intron);NCDS=0.685328932110586
chr1	15068365	rs116028653	C	T	100	PASS	SAMPLE=interestingHets_NA19248_EBLfiltered_hg19;GERP=-1.36;CDS=No;HUB=KAZN:PPI(0.142);NCENC=TFP(SPI1|chr1:15067710-15068769);GENE=KAZN(Intron);NCDS=0.247756504369752;DBRECUR=TFP(SPI1|chr1:15067710-15068769):Liver(Altered in 3/88(3.41%) samples.)
chr1	15104904	rs4661530	A	C	100	PASS	SAMPLE=interestingHets_NA06989_EBLfiltered_hg19;GERP=0.235;CDS=No;HUB=KAZN:PPI(0.142);NCENC=DHS(MCV-7|chr1:15104820-15104970),Enhancer(chmm/segway|chr1:15104600-15105787),TFP(GATA2|chr1:15104553-15105928),TFP(JUND|chr1:15103809-15106142),TFP(MAX|chr1:15103865-15105122),TFP(MYC|chr1:15103878-15106108),TFP(YY1|chr1:15103830-15105923);GENE=KAZN(Intron);NCDS=0.247756504369752
chr1	15120526	rs1737352	G	A	100	PASS	SAMPLE=interestingHets_NA19189_EBLfiltered_hg19;GERP=-4.08;CDS=No;HUB=KAZN:PPI(0.142);NCENC=DHS(MCV-3|chr1:15120425-15120575);GENE=KAZN(Intron);NCDS=0.247756504369752
chr1	15140424	rs10733137	C	G	100	PASS	SAMPLE=interestingHets_NA19189_EBLfiltered_hg19;GERP=-3.56;CDS=No;HUB=KAZN:PPI(0.142);GENE=KAZN(Intron);NCDS=0.0625421843697522
chr1	15157520	rs2005997	G	A	100	PASS	SAMPLE=interestingHets_NA19190_EBLfiltered_hg19;GERP=0.902;CDS=No;HUB=KAZN:PPI(0.142);GENE=KAZN(Intron);NCDS=0.0625421843697522
chr1	15158239	rs11582064	T	C	100	PASS	SAMPLE=interestingHets_NA19213_EBLfiltered_hg19;GERP=-1.79;CDS=No;HUB=KAZN:PPI(0.142);GENE=KAZN(Intron);NCDS=0.0625421843697522
chr1	15373038	rs10754879	G	A	100	PASS	SAMPLE=interestingHets_NA19190_EBLfiltered_hg19;GERP=-4.43;CDS=No;HUB=KAZN:PPI(0.142);NCENC=TFP(CTCF|chr1:15372944-15373575),TFP(CTCF|chr1:15372947-15373569),TFP(CTCF|chr1:15372955-15373633),TFP(CTCF|chr1:15372959-15373618),TFP(CTCF|chr1:15372963-15373690),TFP(CTCF|chr1:15372964-15373569),TFP(CTCF|chr1:15372965-15373554),TFP(CTCF|chr1:15372967-15373680),TFP(CTCF|chr1:15372976-15373420),TFP(CTCF|c…
chr1	15476397	rs7517305	G	A	100	PASS	SAMPLE=interestingHets_NA19213_EBLfiltered_hg19;GERP=-5.33;CDS=No;NCDS=1.16135277025118e-125
chr1	15543268	rs10927733	C	G	100	PASS	SAMPLE=interestingHets_NA07029_EBLfiltered_hg19;GERP=-5.16;CDS=No;HUB=TMEM51:PPI(0.236)REG(0.634);GENE=TMEM51(Intron);NCDS=0.306886287203058
chr1	15558008	rs2489665	C	T	100	PASS	SAMPLE=interestingHets_NA19249_EBLfiltered_hg19;GERP=-0.725;CDS=No;NCENC=Enhancer(drm|chr1:15558000-15558800);NCDS=0.18521432
chr1	15574721	rs1780600	G	C	100	PASS	SAMPLE=interestingHets_NA19249_EBLfiltered_hg19;GERP=-1.72;CDS=No;GENE=FHAD1(Intron);NCDS=0.002862895
chr1	15608224	rs525613	T	G	100	PASS	SAMPLE=interestingHets_NA19189_EBLfiltered_hg19;GERP=0.556;CDS=No;GENE=FHAD1(Intron);NCDS=0.002862895
chr1	15638526	rs10927769	G	C	100	PASS	SAMPLE=interestingHets_NA12383_EBLfiltered_hg19;GERP=-0.675;CDS=No;NCENC=DHS(MCV-13|chr1:15638500-15638650),TFP(YY1|chr1:15638357-15638754);GENE=FHAD1(Intron);NCDS=0.188077215
chr1	15738365	rs148298575	A	C	.	.	SAMPLE=interestingHets_NA07029_EBLfiltered_hg19;GERP=0.012;CDS=No;HUB=EFHD2:PPI(0.142)REG(0.409);NCENC=DHS(MCV-55|chr1:15738300-15738450),Enhancer(chmm/segway|chr1:15738000-15738373),Enhancer(chmm/segway|chr1:15738200-15740000),TFP(EBF1|chr1:15737927-15738882),TFP(EBF1|chr1:15737958-15738813),TFP(EGR1|chr1:15737292-15738928),TFP(ELF1|chr1:15735684-15738959),TFP(ELF1|chr1:15738175-15738504),TFP(MA…
chr1	15829187	rs4233533	G	A	100	PASS	SAMPLE=interestingHets_NA19213_EBLfiltered_hg19;GERP=-0.544;CDS=No;HUB=CASP9:PPI(0.887)REG(0.634);NCENC=DHS(MCV-2|chr1:15829105-15829255);GENE=CASP9(Intron);NCDS=0.880571943203831
chr1	15838604	rs57971278	G	A	100	PASS	SAMPLE=interestingHets_NA19190_EBLfiltered_hg19;GERP=-0.569;CDS=No;HUB=CASP9:PPI(0.887)REG(0.634);GENE=CASP9(Intron);NCDS=0.695357623203831
chr1	15850956	rs12060237	G	C	100	PASS	SAMPLE=interestingHets_NA19249_EBLfiltered_hg19;GERP=-4.6;CDS=No;HUB=CASP9:PPI(0.887)REG(0.634),DNAJC16:REG(0.634);NCENC=DHS(MCV-116|chr1:15850840-15850990),TFP(BRCA1|chr1:15850752-15852003),TFP(CCNT2|chr1:15850458-15851687),TFP(CEBPB|chr1:15850009-15851933),TFP(CEBPB|chr1:15850665-15851884),TFP(CEBPB|chr1:15850685-15851867),TFP(CEBPB|chr1:15850695-15851779),TFP(CHD2|chr1:15850684-15851972),TFP(E…
chr1	15853276	rs12741552	T	C	100	PASS	SAMPLE=interestingHets_NA12872_EBLfiltered_hg19;GERP=-3.38;CDS=No;HUB=CASP9:PPI(0.887)REG(0.634),DNAJC16:REG(0.634);NCENC=TFP(BHLHE40|chr1:15852831-15853864),TFP(CCNT2|chr1:15852836-15853796),TFP(CEBPB|chr1:15852828-15853701),TFP(CHD2|chr1:15852915-15853663),TFP(CTCF|chr1:15852872-15853359),TFP(E2F1|chr1:15852885-15853819),TFP(E2F4|chr1:15852993-15853768),TFP(E2F6|chr1:15852954-15853883),TFP(E2F6…
chr1	15853289	rs35718454	T	G	100	PASS	SAMPLE=interestingHets_NA12872_EBLfiltered_hg19;GERP=-1.58;CDS=No;HUB=CASP9:PPI(0.887)REG(0.634),DNAJC16:REG(0.634);NCENC=DHS(MCV-59|chr1:15853280-15853430),TFP(BHLHE40|chr1:15852831-15853864),TFP(CCNT2|chr1:15852836-15853796),TFP(CEBPB|chr1:15852828-15853701),TFP(CHD2|chr1:15852915-15853663),TFP(CTCF|chr1:15852872-15853359),TFP(E2F1|chr1:15852885-15853819),TFP(E2F4|chr1:15852993-15853768),TFP(E2…
chr1	15911010	rs10927807	T	G	100	PASS	SAMPLE=interestingHets_NA11832_EBLfiltered_hg19;GERP=-0.982;CDS=No;HUB=AGMAT:REG(0.634),DNAJC16:REG(0.634);NCENC=Enhancer(chmm/segway|chr1:15910800-15911800),TFP(CTCF|chr1:15910894-15911291),TFP(CTCF|chr1:15910897-15911304),TFP(CTCF|chr1:15910902-15911320),TFP(CTCF|chr1:15910904-15911288),TFP(CTCF|chr1:15910906-15911295),TFP(CTCF|chr1:15910908-15911533),TFP(CTCF|chr1:15910911-15911275),TFP(CTCF|c…
chr1	15911031	rs10927808	T	G	100	PASS	SAMPLE=interestingHets_NA11832_EBLfiltered_hg19;GERP=-0.167;CDS=No;HUB=AGMAT:REG(0.634),DNAJC16:REG(0.634);NCENC=Enhancer(chmm/segway|chr1:15910800-15911800),TFP(CTCF|chr1:15910894-15911291),TFP(CTCF|chr1:15910897-15911304),TFP(CTCF|chr1:15910902-15911320),TFP(CTCF|chr1:15910904-15911288),TFP(CTCF|chr1:15910906-15911295),TFP(CTCF|chr1:15910908-15911533),TFP(CTCF|chr1:15910911-15911275),TFP(CTCF|c…
chr1	15923481	rs6662799	C	T	100	PASS	SAMPLE=interestingHets_NA19249_EBLfiltered_hg19;GERP=0.158;CDS=No;NCENC=DHS(MCV-23|chr1:15923400-15923550),TFP(VDR|chr1:15923389-15923619);NCDS=0.18521432
chr1	15925823	rs58567918	A	G	100	PASS	SAMPLE=interestingHets_NA19213_EBLfiltered_hg19;GERP=-1.3;CDS=No;NCENC=DHS(MCV-3|chr1:15925805-15925955);NCDS=0.18521432
chr1	15954383	rs55764623	G	A	100	PASS	SAMPLE=interestingHets_NA19249_EBLfiltered_hg19;GERP=-1.89;CDS=No;HUB=DDI2:PPI(0.753)REG(0.634);NCENC=Enhancer(chmm/segway|chr1:15953600-15954600),Enhancer(chmm/segway|chr1:15953858-15955086),TFP(EBF1|chr1:15953988-15954859),TFP(EBF1|chr1:15954135-15954790),TFP(EBF1|chr1:15954137-15954775),TFP(GATA1|chr1:15953536-15955133),TFP(GATA2|chr1:15954236-15954914),TFP(TAL1|chr1:15954041-15954967);HOT=Gm1…
chr1	15977877	rs7529759	A	G	100	PASS	SAMPLE=interestingHets_NA19213_EBLfiltered_hg19;GERP=-1.07;CDS=No;HUB=DDI2:PPI(0.753)REG(0.634);GENE=DDI2(Intron);NCDS=0.450881375308656
chr1	15980929	rs72647138	C	T	100	PASS	SAMPLE=interestingHets_NA19213_EBLfiltered_hg19;GERP=0.732;CDS=No;HUB=DDI2:PPI(0.753)REG(0.634);GENE=DDI2(Intron);NCDS=0.450881375308656
chr1	16038814	rs114626802	A	C	100	PASS	SAMPLE=interestingHets_NA19248_EBLfiltered_hg19;GERP=-1.06;CDS=No;HUB=PLEKHM2:PPI(0.236)REG(0.409);GENE=PLEKHM2(Intron);NCDS=0.148272571461821
chr1	16038836	rs34294388	G	A	100	PASS	SAMPLE=interestingHets_NA19248_EBLfiltered_hg19;GERP=-0.976;CDS=No;HUB=PLEKHM2:PPI(0.236)REG(0.409);NCENC=DHS(MCV-4|chr1:16038820-16038970);GENE=PLEKHM2(Intron);NCDS=0.333486891461821
chr1	16063698	rs6701500	G	T	100	PASS	SAMPLE=interestingHets_NA19189_EBLfiltered_hg19;GERP=-0.942;CDS=No;HUB=SLC25A34:PPI(0.307);GENE=SLC25A34(Intron);NCDS=0.106621617180446
chr1	16154589	rs6679266	T	C	100	PASS	SAMPLE=interestingHets_NA19213_EBLfiltered_hg19;GERP=.;CDS=No;NCDS=0
chr1	16177009	rs74831525;rs2062592	G	A	100	PASS	SAMPLE=interestingHets_NA19213_EBLfiltered_hg19;GERP=-3.76;CDS=No;HUB=SPEN:PPI(0.846)REG(0.634);NCENC=DHS(MCV-6|chr1:16177000-16177150),TFP(EBF1|chr1:16175647-16177155),TFP(FOXA1|chr1:16176857-16177273),TFP(FOXA1|chr1:16176890-16177254),TFP(FOXA2|chr1:16176907-16177398),TFP(GATA3|chr1:16175746-16177193),TFP(HDAC2|chr1:16175636-16177090),TFP(JUND|chr1:16175469-16177200),TFP(MAFK|chr1:16176169-1617…
chr1	16243598	rs2235744	G	A	100	PASS	SAMPLE=interestingHets_NA19213_EBLfiltered_hg19;GERP=-0.624;CDS=No;HUB=SPEN:PPI(0.846)REG(0.634);NCENC=DHS(MCV-5|chr1:16243500-16243650),Enhancer(chmm/segway|chr1:16242541-16244127),TFP(BATF|chr1:16243438-16243763),TFP(BCL11A|chr1:16243439-16243794),TFP(EBF1|chr1:16243164-16243822),TFP(EBF1|chr1:16243165-16243819),TFP(MEF2A|chr1:16243182-16243922),TFP(MEF2C|chr1:16243338-16243858);HOT=Gm12878;GEN…
chr1	16275506	rs848218	T	C	100	PASS	SAMPLE=interestingHets_NA19189_EBLfiltered_hg19;GERP=-1.94;CDS=No;HUB=ZBTB17:PPI(0.774)REG(0.880);NCENC=DHS(MCV-19|chr1:16275480-16275630),Enhancer(chmm/segway|chr1:16274400-16277200),Enhancer(chmm/segway|chr1:16275000-16276600),Enhancer(chmm/segway|chr1:16275400-16281000),TFP(CTCF|chr1:16275443-16275805),TFP(CTCF|chr1:16275454-16275809),TFP(CTCF|chr1:16275466-16275740),TFP(HDAC2|chr1:16275484-16…
chr1	16309073	rs848310	A	G	100	PASS	SAMPLE=interestingHets_NA19189_EBLfiltered_hg19;GERP=0.435;CDS=No;NCENC=TFP(SETDB1|chr1:16309050-16310273),TFP(TRIM28|chr1:16309045-16309875);NCDS=0.18521432
chr1	16343079	rs12758813	G	A	100	PASS	SAMPLE=interestingHets_NA12872_EBLfiltered_hg19;GERP=-1.23;CDS=No;HUB=HSPB7:PPI(0.142);NCENC=TFP(EBF1|chr1:16342545-16343102),TFP(EBF1|chr1:16342545-16343105),TFP(EGR1|chr1:16342933-16343361),TFP(VDR|chr1:16342862-16343085);GENE=HSPB7(Intron);NCDS=0.247756504369752
chr1	16379567	rs111350719	A	G	100	PASS	SAMPLE=interestingHets_NA19213_EBLfiltered_hg19;GERP=-1.71;CDS=No;GENE=CLCNKB(Intron);NCDS=0.002862895
chr1	16428306	rs79596669	T	C	100	PASS	SAMPLE=interestingHets_NA19213_EBLfiltered_hg19;GERP=0.217;CDS=No;NCENC=DHS(MCV-15|chr1:16428200-16428350),Enhancer(drm|chr1:16428300-16428400),TFP(CEBPB|chr1:16428144-16428499);GENE=FHAD1(Distal)[pearson(H3K27ac):0.67371];NCDS=0.188077215
chr1	16518027	rs12023672	T	A	100	PASS	SAMPLE=interestingHets_NA19190_EBLfiltered_hg19;GERP=-4.87;CDS=No;NCENC=DHS(MCV-2|chr1:16518005-16518155);NCDS=0.18521432
chr1	16526529	rs221035	G	A	100	PASS	SAMPLE=interestingHets_NA12872_EBLfiltered_hg19;GERP=-0.0136;CDS=No;HUB=ARHGEF19:PPI(0.361)REG(0.409);NCENC=DHS(MCV-2|chr1:16526380-16526530),TFP(ZNF263|chr1:16526028-16526543);GENE=ARHGEF19(Intron);NCDS=0.333486891461821
chr1	16533258	rs221055	C	T	100	PASS	SAMPLE=interestingHets_NA07029_EBLfiltered_hg19;GERP=0.987;CDS=No;HUB=ARHGEF19:PPI(0.361)REG(0.409);NCENC=DHS(MCV-124|chr1:16533140-16533290),TFP(CCNT2|chr1:16532811-16533835),TFP(CEBPB|chr1:16532717-16533358),TFP(CEBPB|chr1:16532785-16533683),TFP(CHD2|chr1:16533143-16534239),TFP(E2F4|chr1:16532799-16533797),TFP(E2F6|chr1:16532666-16534080),TFP(E2F6|chr1:16532734-16534065),TFP(EGR1|chr1:16532920-…
chr1	16579070	rs4661729	C	T	100	PASS	SAMPLE=interestingHets_NA12383_EBLfiltered_hg19;GERP=-0.264;CDS=No;HUB=FBXO42:PPI(0.361);GENE=FBXO42(Intron);NCDS=0.126959517903831
chr1	16739907	rs2670494	A	C	100	PASS	SAMPLE=interestingHets_NA19249_EBLfiltered_hg19;GERP=0.113;CDS=No;NCENC=DHS(MCV-4|chr1:16739780-16739930);GENE=SPATA21(Intron);NCDS=0.188077215
chr1	16794254	rs41269203	G	A	100	PASS	SAMPLE=interestingHets_NA12489_EBLfiltered_hg19;GERP=-1;CDS=No;NCENC=lincRNA(ENSG00000226029.1[RP4-798A10.2]);NCDS=0.18521432
chr1	17005453	rs12561768	A	C	100	PASS	SAMPLE=interestingHets_NA19213_EBLfiltered_hg19;GERP=0.425;CDS=No;NCDS=1.09535247615559e-25
chr1	17226520	rs7367484	A	G	100	PASS	SAMPLE=interestingHets_NA19213_EBLfiltered_hg19;GERP=0.158;CDS=No;HUB=CROCC:PPI(0.236);GENE=CROCC(Intron);NCDS=0.0847531809578483
chr1	17231724	rs9435695	A	G	100	PASS	SAMPLE=interestingHets_NA19213_EBLfiltered_hg19;GERP=.;CDS=No;HUB=CROCC:PPI(0.236);NCENC=DHS(MCV-76|chr1:17231680-17231830),TFP(BATF|chr1:17231123-17232511),TFP(BCL11A|chr1:17231132-17232462),TFP(BCL3|chr1:17230882-17232373),TFP(BCL3|chr1:17231461-17232261),TFP(BCLAF1|chr1:17230312-17232386),TFP(BCLAF1|chr1:17231066-17232767),TFP(BRCA1|chr1:17230819-17232368),TFP(CCNT2|chr1:17231084-17232105),TFP…
chr1	17241279	rs6421402	G	A	100	PASS	SAMPLE=interestingHets_NA19213_EBLfiltered_hg19;GERP=-1.02;CDS=No;HUB=CROCC:PPI(0.236);NCENC=Enhancer(chmm/segway|chr1:17240897-17241318),Enhancer(chmm/segway|chr1:17241091-17241950),Enhancer(chmm/segway|chr1:17241273-17241707),TFP(ZNF263|chr1:17240627-17242355);GENE=CROCC(Intron);NCDS=0.269967500957848
chr1	17392352	rs2746535	G	A	100	PASS	SAMPLE=interestingHets_NA12872_EBLfiltered_hg19;GERP=0.883;CDS=No;NCENC=DHS(MCV-5|chr1:17392280-17392430);NCDS=0.18521432
chr1	17398753	rs910230	G	A	100	PASS	SAMPLE=interestingHets_NA19213_EBLfiltered_hg19;GERP=1.27;CDS=No;GENE=PADI2(Intron);NCDS=0.00286289505232478
chr1	17439088	rs58352567	C	G	100	PASS	SAMPLE=interestingHets_NA11829_EBLfiltered_hg19;GERP=.;CDS=No;GENE=PADI2(Intron);NCDS=0.002862895
chr1	17506149	rs2935937	A	T	100	PASS	SAMPLE=interestingHets_NA19190_EBLfiltered_hg19;GERP=0.235;CDS=No;NCDS=5.48170716814785e-29
chr1	17522617	rs149688853	T	G	100	PASS	SAMPLE=interestingHets_NA19213_EBLfiltered_hg19;GERP=-0.456;CDS=No;NCENC=lincRNA(ENSG00000204362.5[RP11-380J14.1]);NCDS=0.18521432;DBRECUR=lincRNA(ENSG00000204362.5[RP11-380J14.1]):Liver(Altered in 3/88(3.41%) samples.)
chr1	17694740	rs113723570	G	A	100	PASS	SAMPLE=interestingHets_NA19213_EBLfiltered_hg19;GERP=0.149;CDS=No;NCDS=1.7576921540614e-30
chr1	17696624	rs79091375	G	A	100	PASS	SAMPLE=interestingHets_NA12872_EBLfiltered_hg19;GERP=1.1;CDS=No;NCDS=5.82780357777353e-14
chr1	17817728	rs2352814	T	A	100	PASS	SAMPLE=interestingHets_NA19190_EBLfiltered_hg19;GERP=.;CDS=No;NCDS=0
chr1	17819121	rs10888039	T	G	100	PASS	SAMPLE=interestingHets_NA19190_EBLfiltered_hg19;GERP=0.0465;CDS=No;HUB=ARHGEF10L:PPI(0.361),ATP13A2:PPI(0.142),CROCC:PPI(0.236),MFAP2:PPI(0.515),RCC2:PPI(0.942),SDHB:PPI(0.707);NCENC=TFP(STAT3|chr1:17819013-17819380),TFP(STAT3|chr1:17819022-17819361),TFP(STAT3|chr1:17819022-17819397);GENE=ARHGEF10L(Distal)[pearson(H3K27ac):0.726247],ATP13A2(Distal)[pearson(H3K4me1):0.830249],CROCC(Distal)[pearson…
chr1	17860909	rs12407808	T	C	100	PASS	SAMPLE=interestingHets_NA19249_EBLfiltered_hg19;GERP=.;CDS=No;NCENC=TFP(ZBTB33|chr1:17860678-17861045);NCDS=0.18521432
chr1	17863817	rs116197593	C	A	100	PASS	SAMPLE=interestingHets_NA19213_EBLfiltered_hg19;GERP=-2.39;CDS=No;NCENC=DHS(MCV-1|chr1:17863765-17863915);NCDS=0.18521432
chr1	17878619	rs1408953	T	C	100	PASS	SAMPLE=interestingHets_NA10847_EBLfiltered_hg19;GERP=-2.04;CDS=No;HUB=ARHGEF10L:PPI(0.361);NCENC=DHS(MCV-48|chr1:17878500-17878650),Enhancer(chmm/segway|chr1:17878600-17879015),TFP(EP300|chr1:17878376-17878834),TFP(GATA2|chr1:17878447-17879123),TFP(USF1|chr1:17878433-17878831),TFP(USF1|chr1:17878438-17878837),TFP(USF2|chr1:17878464-17878823),TFP(ZNF263|chr1:17878259-17878903);GENE=ARHGEF10L(Intro…
chr1	17998777	rs12565468	C	T	100	PASS	SAMPLE=interestingHets_NA19189_EBLfiltered_hg19;GERP=-1.83;CDS=No;HUB=ARHGEF10L:PPI(0.361);GENE=ARHGEF10L(Intron);NCDS=0.126959517903831
chr1	18027554	rs2354291	A	C	100	PASS	SAMPLE=interestingHets_NA19189_EBLfiltered_hg19;GERP=1.42;CDS=No;NCENC=DHS(MCV-5|chr1:18027545-18027695),Enhancer(chmm/segway|chr1:18027217-18027800);NCDS=0.185214341109321
chr1	18038748	rs60828707	A	G	100	PASS	SAMPLE=interestingHets_NA19189_EBLfiltered_hg19;GERP=-4.02;CDS=No;NCENC=DHS(MCV-5|chr1:18038605-18038755);NCDS=0.18521432
chr1	18285216	rs1192576	T	C	100	PASS	SAMPLE=interestingHets_NA19213_EBLfiltered_hg19;GERP=-0.0419;CDS=No;HUB=MFAP2:PPI(0.515);NCENC=DHS(MCV-1|chr1:18285080-18285230),TFP(MAX|chr1:18285110-18285672),TFP(ZNF263|chr1:18284310-18285699);GENE=MFAP2(Distal)[pearson(Methylation):-0.716942];NCDS=0.39409230527674
chr1	18404132	rs12075981	C	T	100	PASS	SAMPLE=interestingHets_NA19236_EBLfiltered_hg19;GERP=-1.37;CDS=No;NCDS=7.19797101843545e-57
chr1	18553296	rs115576039	G	A	100	PASS	SAMPLE=interestingHets_NA19247_EBLfiltered_hg19;GERP=-1.18;CDS=No;HUB=IGSF21:PPI(0.817);NCENC=DHS(MCV-1|chr1:18553185-18553335);GENE=IGSF21(Intron);NCDS=0.739741753008886
chr1	18728821	rs10907307	A	G	100	PASS	SAMPLE=interestingHets_NA19213_EBLfiltered_hg19;GERP=-0.697;CDS=No;NCDS=3.53522896242164e-45
chr1	18826465	rs6695257	C	A	100	PASS	SAMPLE=interestingHets_NA19191_EBLfiltered_hg19;GERP=0.629;CDS=No;NCDS=3.83174735848648e-22
chr1	18873836	rs2816037	C	T	100	PASS	SAMPLE=interestingHets_NA12872_EBLfiltered_hg19;GERP=2.25;CDS=No;NCDS=0.622786677914592
chr1	19069124	rs112002755	C	T	100	PASS	SAMPLE=interestingHets_NA19213_EBLfiltered_hg19;GERP=0.866;CDS=No;HUB=PAX7:PPI(0.482)REG(0.761);GENE=PAX7(Intron);CANG=PAX7[cancer];NCDS=0.462695087572189
chr1	19198100	rs1138328	C	G	100	PASS	SAMPLE=interestingHets_NA11832_EBLfiltered_hg19;GERP=1.6;CDS=No;HUB=ALDH4A1:PHOS(0.622)PPI(0.307)REG(0.409);NCENC=DHS(MCV-2|chr1:19198000-19198150),TFP(FOSL2|chr1:19195515-19198150);GENE=ALDH4A1(UTR);NCDS=0.480450913890997
chr1	19233751	rs3811401	C	T	100	PASS	SAMPLE=interestingHets_NA19213_EBLfiltered_hg19;GERP=1.46;CDS=No;NCENC=Enhancer(chmm/segway|chr1:19233685-19235200),TFP(CTCF|chr1:19232910-19234094),TFP(CTCF|chr1:19232936-19234001),TFP(CTCF|chr1:19232956-19233996),TFP(CTCF|chr1:19232960-19234013),TFP(CTCF|chr1:19232974-19234028),TFP(CTCF|chr1:19233047-19233996),TFP(CTCF|chr1:19233123-19234034),TFP(CTCF|chr1:19233135-19234002),TFP(CTCF|chr1:19233…
chr1	19245068	rs77448947	G	A	100	PASS	SAMPLE=interestingHets_NA19213_EBLfiltered_hg19;GERP=1.54;CDS=No;NCENC=DHS(MCV-7|chr1:19245045-19245195),TFP(CTCF|chr1:19244903-19245276),TFP(CTCF|chr1:19244907-19245182);GENE=IFFO2(Intron),RP13-279N23.2(Intron);NCDS=0.188079779991903
chr1	19331408	rs1078895	T	C	100	PASS	SAMPLE=interestingHets_NA19190_EBLfiltered_hg19;GERP=-3.92;CDS=No;NCDS=3.62387275225207e-101
chr1	19388601	rs12119915	A	G	100	PASS	SAMPLE=interestingHets_NA19213_EBLfiltered_hg19;GERP=0.536;CDS=No;HUB=ALDH4A1:PHOS(0.622)PPI(0.307)REG(0.409);NCENC=DHS(MCV-4|chr1:19388540-19388690);GENE=ALDH4A1(Distal)[pearson(H3K4me1):0.691748],IFFO2(Distal)[pearson(H3K4me1):0.720272];NCDS=0.480422640699982
chr1	19432622	rs4912047	G	C	100	PASS	SAMPLE=interestingHets_NA19190_EBLfiltered_hg19;GERP=-2.14;CDS=No;HUB=UBR4:PPI(0.583)REG(0.634);NCENC=DHS(MCV-2|chr1:19432505-19432655);GENE=UBR4(Intron&Promoter);NCDS=0.492100607203058
chr1	19493369	rs115074121	G	A	100	PASS	SAMPLE=interestingHets_NA19191_EBLfiltered_hg19;GERP=-0.451;CDS=No;HUB=UBR4:PPI(0.583)REG(0.634);NCENC=DHS(MCV-2|chr1:19493280-19493430),TFP(ESR1|chr1:19493165-19493583),TFP(PAX5|chr1:19493157-19493695),TFP(VDR|chr1:19493235-19493466);GENE=UBR4(Intron);NCDS=1.49210060720306;RECUR=DHS(MCV-2|chr1:19493280-19493430):interestingHets_NA19191_EBLfiltered_hg19&interestingHets_NA19213_EBLfiltered_hg19,TF…
chr1	19493369	rs115074121	G	A	100	PASS	SAMPLE=interestingHets_NA19213_EBLfiltered_hg19;GERP=-0.451;CDS=No;HUB=UBR4:PPI(0.583)REG(0.634);NCENC=DHS(MCV-2|chr1:19493280-19493430),TFP(ESR1|chr1:19493165-19493583),TFP(PAX5|chr1:19493157-19493695),TFP(VDR|chr1:19493235-19493466);GENE=UBR4(Intron);NCDS=1.49210060720306;RECUR=DHS(MCV-2|chr1:19493280-19493430):interestingHets_NA19191_EBLfiltered_hg19&interestingHets_NA19213_EBLfiltered_hg19,TF…
chr1	19753338	rs6703297	T	C	100	PASS	SAMPLE=interestingHets_NA19190_EBLfiltered_hg19;GERP=0.694;CDS=No;HUB=CAPZB:PPI(0.927)REG(0.409);NCENC=DHS(MCV-2|chr1:19753220-19753370),Enhancer(chmm/segway|chr1:19753214-19753522);GENE=CAPZB(Intron);NCDS=0.976569013671291
chr1	19812306	rs138491528	C	T	100	PASS	SAMPLE=interestingHets_NA19247_EBLfiltered_hg19;GERP=-2;CDS=No;HUB=CAPZB:PPI(0.927)REG(0.409);NCENC=DHS(MCV-14|chr1:19812200-19812350),TFP(CCNT2|chr1:19811579-19812741),TFP(CHD2|chr1:19811567-19812678),TFP(E2F1|chr1:19811623-19812752),TFP(E2F1|chr1:19812156-19812734),TFP(E2F1|chr1:19812260-19812810),TFP(E2F4|chr1:19811643-19812691),TFP(E2F6|chr1:19811769-19812736),TFP(E2F6|chr1:19812252-19812746)…
chr1	19849050	rs11589372	C	T	100	PASS	SAMPLE=interestingHets_NA12489_EBLfiltered_hg19;GERP=-0.298;CDS=No;NCDS=3.01826576495187e-38
chr1	19923313	rs4912130	T	A	100	PASS	SAMPLE=interestingHets_NA12383_EBLfiltered_hg19;GERP=-9.41;CDS=No;HUB=NBL1:PPI(0.408)REG(0.409);NCENC=TFP(BCL11A|chr1:19923023-19924128),TFP(BRCA1|chr1:19922687-19924349),TFP(BRCA1|chr1:19922926-19923880),TFP(CCNT2|chr1:19922930-19924069),TFP(CHD2|chr1:19922769-19924356),TFP(CHD2|chr1:19922806-19924299),TFP(CHD2|chr1:19922902-19924320),TFP(E2F1|chr1:19922838-19924174),TFP(E2F6|chr1:19922864-19924…
chr1	20002518	rs9659997	C	T	100	PASS	SAMPLE=interestingHets_NA19213_EBLfiltered_hg19;GERP=-2.5;CDS=No;HUB=HTR6:PPI(0.361);NCENC=DHS(MCV-5|chr1:20002400-20002550),TFP(REST|chr1:20001390-20003556),TFP(REST|chr1:20002061-20003577),TFP(REST|chr1:20002091-20003493),TFP(REST|chr1:20002160-20003970),TFP(REST|chr1:20002188-20003490),TFP(REST|chr1:20002291-20003905),TFP(REST|chr1:20002459-20003422),TFP(REST|chr1:20002485-20003487);GENE=HTR6(…
chr1	20030375	rs76913734	C	T	100	PASS	SAMPLE=interestingHets_NA10847_EBLfiltered_hg19;GERP=-4.79;CDS=No;HUB=TMCO4:PPI(0.448);NCENC=DHS(MCV-12|chr1:20030340-20030490),Enhancer(chmm/segway|chr1:20030266-20031047);GENE=TMCO4(Intron);NCDS=0.353411886406367
chr1	20048372	rs150840968	T	C	100	PASS	SAMPLE=interestingHets_NA19189_EBLfiltered_hg19;GERP=-3.67;CDS=No;HUB=TMCO4:PPI(0.448);GENE=TMCO4(Intron);NCDS=0.168197566406367
chr1	20056558	rs11799412	G	A	100	PASS	SAMPLE=interestingHets_NA19213_EBLfiltered_hg19;GERP=0.422;CDS=No;HUB=TMCO4:PPI(0.448);NCENC=DHS(MCV-1|chr1:20056445-20056595);GENE=TMCO4(Intron);NCDS=0.353411886406367
chr1	20058523	rs6696124	A	G	100	PASS	SAMPLE=interestingHets_NA12489_EBLfiltered_hg19;GERP=-3.06;CDS=No;HUB=TMCO4:PPI(0.448);NCENC=DHS(MCV-2|chr1:20058500-20058650);GENE=TMCO4(Intron);NCDS=0.353411886406367
chr1	20142270	rs3820333	G	A	100	PASS	SAMPLE=interestingHets_NA11829_EBLfiltered_hg19;GERP=-3.1;CDS=No;HUB=RNF186:PPI(0.236);NCENC=TFP(TCF12|chr1:20142194-20142557);GENE=RNF186(Promoter);NCDS=0.269967500957848
chr1	20219269	rs61769074	G	T	100	PASS	SAMPLE=interestingHets_NA19213_EBLfiltered_hg19;GERP=-1.18;CDS=No;HUB=OTUD3:REG(0.409);NCENC=DHS(MCV-32|chr1:20219240-20219390),Enhancer(chmm/segway|chr1:20219000-20219600),TFP(CTCF|chr1:20219176-20219426),TFP(FOS|chr1:20219100-20219615),TFP(JUND|chr1:20219154-20219523),TFP(JUND|chr1:20219177-20219532),TFP(JUN|chr1:20219106-20219519);GENE=OTUD3(Intron);NCDS=0.333486891461821
chr1	20290088	rs12021852	C	T	100	PASS	SAMPLE=interestingHets_NA10847_EBLfiltered_hg19;GERP=-1.89;CDS=No;NCDS=6.6663002458937e-66
chr1	20305887	rs3753827	C	A	100	PASS	SAMPLE=interestingHets_NA19249_EBLfiltered_hg19;GERP=2.22;CDS=No;HUB=PLA2G2A:PHOS(0.398)PPI(0.540);GENE=PLA2G2A(Intron);NCDS=0.849248089232578
chr1	20335138	rs71647137	T	C	100	PASS	SAMPLE=interestingHets_NA11829_EBLfiltered_hg19;GERP=-0.378;CDS=No;HUB=CDA:PPI(0.641),NBL1:PPI(0.408)REG(0.409),PLA2G2A:PHOS(0.398)PPI(0.540),PLA2G5:PPI(0.307);NCENC=DHS(MCV-21|chr1:20335060-20335210),Enhancer(drm|chr1:20334700-20335700),TFP(CEBPB|chr1:20334869-20335246),TFP(GATA1|chr1:20334751-20335879),TFP(MAFK|chr1:20334924-20335300),TFP(MXI1|chr1:20334829-20335303),TFP(STAT3|chr1:20334900-203…
chr1	20350482	rs113296338	G	A	100	PASS	SAMPLE=interestingHets_NA19189_EBLfiltered_hg19;GERP=0.149;CDS=No;NCDS=1.7576921540614e-30
chr1	20587787	rs10753485	T	C	100	PASS	SAMPLE=interestingHets_NA07029_EBLfiltered_hg19;GERP=0.138;CDS=No;HUB=ECE1:PPI(0.361)REG(0.830),NBL1:PPI(0.408)REG(0.409),PLA2G5:PPI(0.307);NCENC=DHS(MCV-3|chr1:20587740-20587890);GENE=ECE1(Distal)[pearson(Methylation):-0.764817],NBL1(Distal)[pearson(Methylation):-0.769014],PLA2G5(Distal)[pearson(H3K4me1):0.726677];NCDS=0.763544689538332
chr1	20680760	rs230180	A	G	100	PASS	SAMPLE=interestingHets_NA10847_EBLfiltered_hg19;GERP=1.36;CDS=No;GENE=VWA5B1(UTR);NCDS=0.00286289691499443
chr1	20681578	rs12034782	A	G	100	PASS	SAMPLE=interestingHets_NA10847_EBLfiltered_hg19;GERP=-0.73;CDS=No;NCENC=DHS(MCV-2|chr1:20681485-20681635);NCDS=0.18521432
chr1	20725763	rs186991665	G	C	100	PASS	SAMPLE=interestingHets_NA19213_EBLfiltered_hg19;GERP=-1.77;CDS=No;NCDS=8.10024926183797e-64
chr1	20739723	rs7529519	G	A	100	PASS	SAMPLE=interestingHets_NA19248_EBLfiltered_hg19;GERP=3.42;CDS=No;NCENC=DHS(MCV-3|chr1:20739625-20739775),lincRNA(ENSG00000226487.1[RP4-749H3.2]);NCDS=0.808001068
chr1	20773115	rs10916800	A	G	100	PASS	SAMPLE=interestingHets_NA19213_EBLfiltered_hg19;GERP=-0.834;CDS=No;NCENC=DHS(MCV-9|chr1:20773000-20773150);NCDS=0.18521432
chr1	20877812	rs12072199	T	C	100	PASS	SAMPLE=interestingHets_NA19247_EBLfiltered_hg19;GERP=-1.79;CDS=No;NCENC=DHS(MCV-11|chr1:20877665-20877815);GENE=FAM43B(Promoter);NCDS=0.188077215
chr1	20940463	rs3738130	T	C	100	PASS	SAMPLE=interestingHets_NA19213_EBLfiltered_hg19;GERP=2.08;CDS=No;HUB=CDA:PPI(0.641);NCENC=DHS(MCV-97|chr1:20940420-20940570),Enhancer(chmm/segway|chr1:20937459-20941499),TFP(EP300|chr1:20940142-20940912),TFP(FOSL2|chr1:20940081-20940880),TFP(FOS|chr1:20940281-20940987),TFP(FOXA1|chr1:20940153-20941081),TFP(GATA3|chr1:20940002-20941030),TFP(GTF2B|chr1:20939148-20940493),TFP(HNF4G|chr1:20939863-209…
chr1	20958853	rs142418838	G	A	100	PASS	SAMPLE=interestingHets_NA19213_EBLfiltered_hg19;GERP=0.235;CDS=No;HUB=PINK1:PHOS(0.858)PPI(0.236)REG(0.761);NCENC=DHS(MCV-3|chr1:20958805-20958955);GENE=PINK1(Promoter);NCDS=0.818340208894948
chr1	20987928	rs199524840	A	C	100	PASS	SAMPLE=interestingHets_NA19213_EBLfiltered_hg19;GERP=-1.23;CDS=No;HUB=DDOST:PPI(0.928)REG(0.761);NCENC=DHS(MCV-125|chr1:20987920-20988070),TFP(CHD2|chr1:20987595-20988307),TFP(CHD2|chr1:20987636-20988926),TFP(CHD2|chr1:20987648-20988397),TFP(CTCFL|chr1:20987499-20988803),TFP(CTCF|chr1:20987591-20988207),TFP(CTCF|chr1:20987729-20988179),TFP(CTCF|chr1:20987758-20988209),TFP(CTCF|chr1:20987762-20988…
chr1	21016487	rs489334	C	T	100	PASS	SAMPLE=interestingHets_NA10847_EBLfiltered_hg19;GERP=-1.32;CDS=No;HUB=KIF17:PPI(0.641);GENE=KIF17(Intron);NCDS=0.313910614750103
chr1	21020868	rs12728802	C	T	100	PASS	SAMPLE=interestingHets_NA19191_EBLfiltered_hg19;GERP=-1.04;CDS=No;HUB=KIF17:PPI(0.641);GENE=KIF17(Intron);NCDS=0.313910614750103
chr1	21194517	rs149698127	C	T	100	PASS	SAMPLE=interestingHets_NA19191_EBLfiltered_hg19;GERP=0.462;CDS=No;HUB=EIF4G3:PPI(0.945);NCENC=DHS(MCV-30|chr1:21194480-21194630);GENE=EIF4G3(Intron);NCDS=1.02398746201573
chr1	21239334	rs12726543	C	T	100	PASS	SAMPLE=interestingHets_NA11829_EBLfiltered_hg19;GERP=-4.31;CDS=No;HUB=EIF4G3:PPI(0.945);GENE=EIF4G3(Intron);NCDS=0.838773142015727
chr1	21308008	rs61781113	A	G	100	PASS	SAMPLE=interestingHets_NA19189_EBLfiltered_hg19;GERP=.;CDS=No;HUB=EIF4G3:PPI(0.945);GENE=EIF4G3(Intron);NCDS=0.838773142015727
chr1	21459125	rs72973154	G	T	100	PASS	SAMPLE=interestingHets_NA07029_EBLfiltered_hg19;GERP=0.225;CDS=No;HUB=EIF4G3:PPI(0.945);GENE=EIF4G3(Intron);NCDS=0.838773142015727
chr1	21525228	rs1609558	T	C	100	PASS	SAMPLE=interestingHets_NA19189_EBLfiltered_hg19;GERP=0.0506;CDS=No;NCDS=3.4320984203129e-32
chr1	21621064	rs56073831	C	A	100	PASS	SAMPLE=interestingHets_NA19213_EBLfiltered_hg19;GERP=1.95;CDS=No;HUB=ECE1:PPI(0.361)REG(0.830);NCENC=DHS(MCV-35|chr1:21620920-21621070),Enhancer(chmm/segway|chr1:21620876-21622649),TFM(SPI1|PU.1_disc3_8mer|chr1:21621057-21621071),TFP(BATF|chr1:21619373-21621821),TFP(BCL11A|chr1:21619206-21621743),TFP(BCL3|chr1:21619585-21621585),TFP(CHD2|chr1:21619509-21621557),TFP(EBF1|chr1:21619129-21621914),TF…
chr1	21705311	rs4463635	A	G	100	PASS	SAMPLE=interestingHets_NA19213_EBLfiltered_hg19;GERP=1.23;CDS=No;HUB=CDA:PPI(0.641),KIF17:PPI(0.641),RAP1GAP:PPI(0.804)REG(0.409),SH2D5:PPI(0.142),USP48:REG(0.830),WNT4:PPI(0.739);NCENC=DHS(MCV-1|chr1:21705305-21705455);GENE=CDA(Distal)[pearson(H3K4me1):0.709769],KIF17(Distal)[pearson(Methylation):-0.760682],RAP1GAP(Distal)[pearson(H3K4me1):0.690001,pearson(Methylation):-0.766099],SH2D5(Distal)[p…
chr1	21710223	rs77733211	A	C	100	PASS	SAMPLE=interestingHets_NA19213_EBLfiltered_hg19;GERP=0.0849;CDS=No;NCENC=Enhancer(drm|chr1:21710000-21711900),TFP(EBF1|chr1:21710168-21711487);NCDS=0.18521432
chr1	21717247	rs116453874	G	T	100	PASS	SAMPLE=interestingHets_NA19213_EBLfiltered_hg19;GERP=.;CDS=No;NCENC=DHS(MCV-2|chr1:21717180-21717330),Enhancer(chmm/segway|chr1:21717205-21717406);NCDS=0.18521432
chr1	21759128	rs10916989	G	A	100	PASS	SAMPLE=interestingHets_NA19213_EBLfiltered_hg19;GERP=.;CDS=No;NCDS=0
chr1	21840886	rs7523855	C	T	100	PASS	SAMPLE=interestingHets_NA10847_EBLfiltered_hg19;GERP=-1.32;CDS=No;HUB=ALPL:PPI(0.307);NCENC=DHS(MCV-15|chr1:21840840-21840990),TFP(PAX5|chr1:21840386-21841132),TFP(PAX5|chr1:21840683-21841116),TFP(PAX5|chr1:21840704-21841139);GENE=ALPL(Intron);NCDS=0.291835937180446
chr1	21884508	rs1697416	T	C	100	PASS	SAMPLE=interestingHets_NA19213_EBLfiltered_hg19;GERP=-5.02;CDS=No;HUB=ALPL:PPI(0.307);NCENC=DHS(MCV-2|chr1:21884485-21884635);GENE=ALPL(Intron);NCDS=0.291835937180446
chr1	21951631	rs829408	C	G	100	PASS	SAMPLE=interestingHets_NA19213_EBLfiltered_hg19;GERP=-0.191;CDS=No;HUB=RAP1GAP:PPI(0.804)REG(0.409);NCENC=DHS(MCV-13|chr1:21951540-21951690),TFM(USF1|Myc_known4_8mer|chr1:21951621-21951631),TFM(USF1|Myc_known6_8mer|chr1:21951621-21951631),TFM(USF1|Myc_known8_8mer|chr1:21951621-21951631),TFP(EP300|chr1:21950986-21951803),TFP(USF1|chr1:21951432-21951801);GENE=RAP1GAP(Intron&Medial)[pearson(H3K27ac)…
chr1	21965486	rs72876070	C	T	100	PASS	SAMPLE=interestingHets_NA19189_EBLfiltered_hg19;GERP=-1.84;CDS=No;HUB=RAP1GAP:PPI(0.804)REG(0.409);NCENC=Enhancer(chmm/segway|chr1:21964787-21966400),Enhancer(chmm/segway|chr1:21964867-21966499),TFP(CEBPB|chr1:21965073-21965605),TFP(EP300|chr1:21965086-21965562),TFP(ESR1|chr1:21965160-21966395),TFP(ESR1|chr1:21965184-21965961),TFP(FOSL1|chr1:21965112-21965997),TFP(FOSL2|chr1:21965149-21965505),TF…
chr1	22199821	rs2454290	G	A	100	PASS	SAMPLE=interestingHets_NA19213_EBLfiltered_hg19;GERP=-1.18;CDS=No;HUB=HSPG2:PPI(0.853)REG(0.409);NCENC=DHS(MCV-2|chr1:22199765-22199915);GENE=HSPG2(Intron);NCDS=0.808188005157059
chr1	22290603	rs77090308	T	C	100	PASS	SAMPLE=interestingHets_NA19190_EBLfiltered_hg19;GERP=-4.44;CDS=No;NCENC=DHS(MCV-124|chr1:22290560-22290710),Enhancer(chmm/segway|chr1:22290222-22290643),Enhancer(drm|chr1:22290000-22290800),TFP(CTCF|chr1:22290130-22291068),TFP(CTCF|chr1:22290196-22290869),TFP(CTCF|chr1:22290200-22290826),TFP(CTCF|chr1:22290206-22290869),TFP(CTCF|chr1:22290214-22290865),TFP(CTCF|chr1:22290242-22290971),TFP(CTCF|ch…
chr1	22293897	rs12745683	G	A	100	PASS	SAMPLE=interestingHets_NA10847_EBLfiltered_hg19;GERP=0.235;CDS=No;NCENC=DHS(MCV-4|chr1:22293800-22293950),TFP(EP300|chr1:22293750-22294024),TFP(TCF4|chr1:22293715-22294127);NCDS=0.18521432
chr1	22351947	rs61778042	G	T	100	PASS	SAMPLE=interestingHets_NA12383_EBLfiltered_hg19;GERP=-0.0844;CDS=No;NCENC=DHS(MCV-122|chr1:22351860-22352010),TFP(BATF|chr1:22351407-22353021),TFP(BCL11A|chr1:22351381-22353071),TFP(BCL3|chr1:22351396-22352998),TFP(BCLAF1|chr1:22351417-22353101),TFP(CCNT2|chr1:22351447-22352721),TFP(E2F1|chr1:22351637-22352639),TFP(E2F4|chr1:22351517-22352939),TFP(E2F6|chr1:22351349-22352987),TFP(E2F6|chr1:223513…
chr1	22351947	rs61778042	G	T	100	PASS	SAMPLE=interestingHets_NA12489_EBLfiltered_hg19;GERP=-0.0844;CDS=No;NCENC=DHS(MCV-122|chr1:22351860-22352010),TFP(BATF|chr1:22351407-22353021),TFP(BCL11A|chr1:22351381-22353071),TFP(BCL3|chr1:22351396-22352998),TFP(BCLAF1|chr1:22351417-22353101),TFP(CCNT2|chr1:22351447-22352721),TFP(E2F1|chr1:22351637-22352639),TFP(E2F4|chr1:22351517-22352939),TFP(E2F6|chr1:22351349-22352987),TFP(E2F6|chr1:223513…
chr1	22351947	rs61778042	G	T	100	PASS	SAMPLE=interestingHets_NA19190_EBLfiltered_hg19;GERP=-0.0844;CDS=No;NCENC=DHS(MCV-122|chr1:22351860-22352010),TFP(BATF|chr1:22351407-22353021),TFP(BCL11A|chr1:22351381-22353071),TFP(BCL3|chr1:22351396-22352998),TFP(BCLAF1|chr1:22351417-22353101),TFP(CCNT2|chr1:22351447-22352721),TFP(E2F1|chr1:22351637-22352639),TFP(E2F4|chr1:22351517-22352939),TFP(E2F6|chr1:22351349-22352987),TFP(E2F6|chr1:223513…
chr1	22354110	rs3768574	T	C	100	PASS	SAMPLE=interestingHets_NA19248_EBLfiltered_hg19;GERP=-1.54;CDS=No;NCENC=TFP(BATF|chr1:22353543-22354185),TFP(NFKB1|chr1:22353418-22354128),TFP(NFKB1|chr1:22353432-22354150),TFP(NFKB1|chr1:22353466-22354188),TFP(NFKB1|chr1:22353477-22354199);NCDS=0.18521432
chr1	22401024	rs16826425	G	A	100	PASS	SAMPLE=interestingHets_NA12383_EBLfiltered_hg19;GERP=-2.03;CDS=No;HUB=CDC42:PPI(0.994)REG(0.634);NCENC=Enhancer(chmm/segway|chr1:22401000-22402200);GENE=CDC42(Intron);NCDS=2.16796679130504;RECUR=Enhancer(chmm/segway|chr1:22401000-22402200):interestingHets_NA12383_EBLfiltered_hg19&interestingHets_NA12489_EBLfiltered_hg19,chr1:22401024:interestingHets_NA12383_EBLfiltered_hg19&interestingHets_NA1248…
chr1	22401024	rs16826425	G	A	100	PASS	SAMPLE=interestingHets_NA12489_EBLfiltered_hg19;GERP=-2.03;CDS=No;HUB=CDC42:PPI(0.994)REG(0.634);NCENC=Enhancer(chmm/segway|chr1:22401000-22402200);GENE=CDC42(Intron);NCDS=2.16796679130504;RECUR=Enhancer(chmm/segway|chr1:22401000-22402200):interestingHets_NA12383_EBLfiltered_hg19&interestingHets_NA12489_EBLfiltered_hg19,chr1:22401024:interestingHets_NA12383_EBLfiltered_hg19&interestingHets_NA1248…
chr1	22445991	rs3765351	C	T	100	PASS	SAMPLE=interestingHets_NA11832_EBLfiltered_hg19;GERP=2.15;CDS=No;NCENC=DHS(MCV-3|chr1:22445925-22446075),TFP(NFKB1|chr1:22445331-22446125),TFP(NFKB1|chr1:22445372-22446033);NCDS=1.80799724148948;RECUR=DHS(MCV-3|chr1:22445925-22446075):interestingHets_NA11832_EBLfiltered_hg19&interestingHets_NA19247_EBLfiltered_hg19,TFP(NFKB1|chr1:22445331-22446125):interestingHets_NA11832_EBLfiltered_hg19&interes…
chr1	22445991	rs3765351	C	T	100	PASS	SAMPLE=interestingHets_NA19247_EBLfiltered_hg19;GERP=2.15;CDS=No;NCENC=DHS(MCV-3|chr1:22445925-22446075),TFP(NFKB1|chr1:22445331-22446125),TFP(NFKB1|chr1:22445372-22446033);NCDS=1.80799724148948;RECUR=DHS(MCV-3|chr1:22445925-22446075):interestingHets_NA11832_EBLfiltered_hg19&interestingHets_NA19247_EBLfiltered_hg19,TFP(NFKB1|chr1:22445331-22446125):interestingHets_NA11832_EBLfiltered_hg19&interes…
chr1	22496703	rs909813	G	A	100	PASS	SAMPLE=interestingHets_NA19213_EBLfiltered_hg19;GERP=-0.105;CDS=No;NCENC=TFP(NFYB|chr1:22496315-22496731);NCDS=0.18521432
chr1	22557937	rs186720325	C	T	100	PASS	SAMPLE=interestingHets_NA19213_EBLfiltered_hg19;GERP=-0.644;CDS=No;HUB=LUZP1:PHOS(0.878)REG(0.409),RAP1GAP:PPI(0.804)REG(0.409);NCENC=TFP(EGR1|chr1:22557240-22557950),TFP(MYC|chr1:22557394-22558028);GENE=LUZP1(Distal)[pearson(H3K27ac):0.71419],RAP1GAP(Distal)[pearson(H3K27ac):0.723502];NCDS=0.860630645311413;DBRECUR=TFP(EGR1|chr1:22557240-22557950):Lung_Adeno(Altered in 2/24(8.33%) samples.)|Pros…
chr1	22591456	rs2505714	G	A	100	PASS	SAMPLE=interestingHets_NA19189_EBLfiltered_hg19;GERP=1.9;CDS=No;HUB=ALPL:PPI(0.307),ECE1:PPI(0.361)REG(0.830);NCENC=DHS(MCV-4|chr1:22591420-22591570),Enhancer(drm|chr1:22590900-22591900),TFP(SP1|chr1:22590851-22591783);GENE=ALPL(Distal)[pearson(H3K4me2):0.9887956855990387],ECE1(Distal)[pearson(H3K4me2):0.996605968778866];NCDS=1.31209343738008
chr1	22893908	rs209751	C	G	100	PASS	SAMPLE=interestingHets_NA19213_EBLfiltered_hg19;GERP=1.7;CDS=No;HUB=EPHA8:PPI(0.482);NCENC=DHS(MCV-6|chr1:22893765-22893915);GENE=EPHA8(Intron);NCDS=0.374494847479983
chr1	22936072	rs209704	A	G	100	PASS	SAMPLE=interestingHets_NA19213_EBLfiltered_hg19;GERP=-0.21;CDS=No;NCENC=DHS(MCV-4|chr1:22935945-22936095),TFP(REST|chr1:22935518-22936334);NCDS=0.18521432
chr1	22957926	rs116523026	C	T	100	PASS	SAMPLE=interestingHets_NA19213_EBLfiltered_hg19;GERP=-4.12;CDS=No;NCENC=DHS(MCV-3|chr1:22957905-22958055);NCDS=0.18521432
chr1	23039909	rs2043969	A	G	100	PASS	SAMPLE=interestingHets_NA19213_EBLfiltered_hg19;GERP=-5.62;CDS=No;HUB=EPHB2:PPI(0.814);NCENC=DHS(MCV-11|chr1:23039845-23039995);GENE=EPHB2(Intron);NCDS=0.734389389680365
chr1	23123376	rs1866791	T	C	100	PASS	SAMPLE=interestingHets_NA19190_EBLfiltered_hg19;GERP=0.899;CDS=No;HUB=EPHB2:PPI(0.814);NCENC=DHS(MCV-7|chr1:23123240-23123390);GENE=EPHB2(Intron);NCDS=0.734389389680365
chr1	23185399	rs76296119	A	C	100	PASS	SAMPLE=interestingHets_NA19189_EBLfiltered_hg19;GERP=-3.16;CDS=No;HUB=EPHB2:PPI(0.814);GENE=EPHB2(Intron);NCDS=0.549175069680365
chr1	23268064	rs2176271	A	T	100	PASS	SAMPLE=interestingHets_NA19190_EBLfiltered_hg19;GERP=0.0465;CDS=No;NCENC=DHS(MCV-1|chr1:23267940-23268090),TFP(SETDB1|chr1:23267674-23268282);NCDS=0.18521432
chr1	23274656	rs12568357	T	C	100	PASS	SAMPLE=interestingHets_NA06989_EBLfiltered_hg19;GERP=0.149;CDS=No;NCDS=1.7576921540614e-30
chr1	23413027	rs605775	T	C	100	PASS	SAMPLE=interestingHets_NA19249_EBLfiltered_hg19;GERP=2.49;CDS=No;HUB=LUZP1:PHOS(0.878)REG(0.409);NCENC=TFP(BCL3|chr1:23409781-23413179),TFP(FOSL2|chr1:23412004-23413735),TFP(JUND|chr1:23411331-23413625);GENE=LUZP1(UTR);NCDS=1.48341739330667
chr1	23551233	rs12409886	A	G	100	PASS	SAMPLE=interestingHets_NA10847_EBLfiltered_hg19;GERP=0.605;CDS=No;HUB=C1QA:PPI(0.887),C1QB:PPI(0.872),C1QC:PHOS(0.681)PPI(0.850),EPHB2:PPI(0.814),HNRNPR:PPI(0.986)REG(0.761),HTR1D:PPI(0.307),IL22RA1:PPI(0.919),LUZP1:PHOS(0.878)REG(0.409),LYPLA2:PPI(0.307)REG(0.634),RPL11:PPI(0.971)REG(0.634),SRSF10:PPI(0.142);NCENC=Enhancer(chmm/segway|chr1:23551123-23552234),Enhancer(drm|chr1:23551100-23552800),…
chr1	23639009	rs1535179	A	G	100	PASS	SAMPLE=interestingHets_NA12489_EBLfiltered_hg19;GERP=-0.451;CDS=No;HUB=HNRNPR:PPI(0.986)REG(0.761);GENE=HNRNPR(Intron);NCDS=0.957660450157397
chr1	23641262	rs628750	A	C	100	PASS	SAMPLE=interestingHets_NA19213_EBLfiltered_hg19;GERP=-6.17;CDS=No;HUB=HNRNPR:PPI(0.986)REG(0.761);GENE=HNRNPR(Intron);NCDS=0.957660450157397
chr1	23678721	rs61777130	A	G	100	PASS	SAMPLE=interestingHets_NA07029_EBLfiltered_hg19;GERP=-0.998;CDS=No;NCDS=2.08694971279574e-50
chr1	23765928	rs16828494	A	G	100	PASS	SAMPLE=interestingHets_NA19236_EBLfiltered_hg19;GERP=3.76;CDS=No;GENE=ASAP3(Intron);NCDS=0.625649643
chr1	23791737	rs12132473	T	G	100	PASS	SAMPLE=interestingHets_NA12872_EBLfiltered_hg19;GERP=-0.357;CDS=No;GENE=ASAP3(Intron);NCDS=0.002862895
chr1	23810360	rs6686497	T	C	100	PASS	SAMPLE=interestingHets_NA19191_EBLfiltered_hg19;GERP=0.674;CDS=No;NCENC=DHS(MCV-6|chr1:23810220-23810370),Enhancer(chmm/segway|chr1:23809400-23810400),Enhancer(chmm/segway|chr1:23810200-23810655),Enhancer(chmm/segway|chr1:23810200-23810663),TFP(CCNT2|chr1:23809972-23811501),TFP(CTCF|chr1:23809870-23810880),TFP(CTCF|chr1:23809895-23810761),TFP(CTCF|chr1:23809906-23810708),TFP(CTCF|chr1:23809932-23…
chr1	23909515	rs56053062	G	C	100	PASS	SAMPLE=interestingHets_NA19190_EBLfiltered_hg19;GERP=1.02;CDS=No;HUB=MDS2:REG(0.409);NCENC=DHS(MCV-1|chr1:23909425-23909575);GENE=MDS2(Intron);CANG=MDS2[cancer];NCDS=0.333486891461824
chr1	23940112	rs4649101	G	T	100	PASS	SAMPLE=interestingHets_NA11832_EBLfiltered_hg19;GERP=0.0433;CDS=No;HUB=MDS2:REG(0.409);NCENC=DHS(MCV-6|chr1:23939985-23940135),Enhancer(chmm/segway|chr1:23938277-23941172),TFP(ELF1|chr1:23939399-23940205),TFP(ZEB1|chr1:23939617-23940543);HOT=Gm12878;GENE=MDS2(Intron);CANG=MDS2[cancer];NCDS=0.945502520461821
chr1	23957318	rs2811956	G	A	100	PASS	SAMPLE=interestingHets_NA12489_EBLfiltered_hg19;GERP=0.353;CDS=No;HUB=MDS2:REG(0.409);GENE=MDS2(Intron);CANG=MDS2[cancer];NCDS=0.148272571461821
chr1	24018224	rs3753270	C	T	100	PASS	SAMPLE=interestingHets_NA11829_EBLfiltered_hg19;GERP=1.93;CDS=No;HUB=RPL11:PPI(0.971)REG(0.634);NCENC=DHS(MCV-125|chr1:24018160-24018310),TFP(BCLAF1|chr1:24017979-24019320),TFP(CTCFL|chr1:24017992-24019001),TFP(CTCF|chr1:24017813-24018482),TFP(CTCF|chr1:24017897-24018400),TFP(CTCF|chr1:24017908-24018461),TFP(CTCF|chr1:24017911-24018972),TFP(CTCF|chr1:24017914-24018893),TFP(CTCF|chr1:24017929-2401…
chr1	24018277	rs10917413	C	G	100	PASS	SAMPLE=interestingHets_NA19213_EBLfiltered_hg19;GERP=4.36;CDS=No;HUB=RPL11:PPI(0.971)REG(0.634);NCENC=DHS(MCV-125|chr1:24018160-24018310),TFM(ELK4|Ets_known7_8mer|chr1:24018275-24018289),TFM(GABPA|Ets_known7_8mer|chr1:24018275-24018289),TFM(VDR|VDR_JASPAR|chr1:24018267-24018282),TFP(BCLAF1|chr1:24017979-24019320),TFP(CTCFL|chr1:24017992-24019001),TFP(CTCF|chr1:24017813-24018482),TFP(CTCF|chr1:240…
chr1	24054800	rs1737362	T	C	100	PASS	SAMPLE=interestingHets_NA12489_EBLfiltered_hg19;GERP=0.394;CDS=No;HUB=GRHL3:PPI(0.307);NCENC=DHS(MCV-15|chr1:24054680-24054830),Enhancer(chmm/segway|chr1:24053114-24056073),Enhancer(drm|chr1:24053100-24056000),TFP(EBF1|chr1:24054536-24055550),TFP(EBF1|chr1:24054693-24055573),TFP(PAX5|chr1:24054760-24055522),TFP(SPI1|chr1:24054593-24055258),TFP(SPI1|chr1:24054601-24055254);HOT=Gm12878;MOTIFG=CTCF_…
chr1	24214430	rs2501385	C	T	100	PASS	SAMPLE=interestingHets_NA11829_EBLfiltered_hg19;GERP=0.122;CDS=No;HUB=CNR2:PPI(0.142);NCENC=DHS(MCV-5|chr1:24214420-24214570);GENE=CNR2(Intron);NCDS=0.247756504369752
chr1	24214721	rs2501387	A	G	100	PASS	SAMPLE=interestingHets_NA19213_EBLfiltered_hg19;GERP=-0.921;CDS=No;HUB=CNR2:PPI(0.142);NCENC=DHS(MCV-12|chr1:24214680-24214830),TFP(MEF2A|chr1:24214554-24215328),TFP(NFKB1|chr1:24214443-24215981),TFP(NFKB1|chr1:24214526-24215983),TFP(NFKB1|chr1:24214527-24215981),TFP(NFKB1|chr1:24214548-24215258),TFP(NFKB1|chr1:24214560-24215208),TFP(NFKB1|chr1:24214560-24215955),TFP(NFKB1|chr1:24214562-24215257)…
chr1	24243574	rs2502977	T	C	100	PASS	SAMPLE=interestingHets_NA19189_EBLfiltered_hg19;GERP=-4.95;CDS=No;HUB=CNR2:PPI(0.142);NCENC=TFP(ATF3|chr1:24242960-24243885),TFP(CTCF|chr1:24243178-24243914),TFP(CTCF|chr1:24243192-24243699),TFP(CTCF|chr1:24243202-24243726),TFP(CTCF|chr1:24243203-24243897),TFP(CTCF|chr1:24243238-24243707),TFP(CTCF|chr1:24243251-24243686),TFP(CTCF|chr1:24243255-24243702),TFP(CTCF|chr1:24243257-24243697),TFP(CTCF|c…
chr1	24264244	rs2501430	C	A	.	.	SAMPLE=interestingHets_NA19249_EBLfiltered_hg19;GERP=.;CDS=No;HUB=CNR2:PPI(0.142);GENE=CNR2(Intron);NCDS=0.0625421843697522
chr1	24390377	rs12404800	C	T	100	PASS	SAMPLE=interestingHets_NA19249_EBLfiltered_hg19;GERP=0.937;CDS=No;GENE=MYOM3(Intron);NCDS=0.00286289500000009
chr1	24417653	rs75979276	G	A	100	PASS	SAMPLE=interestingHets_NA19248_EBLfiltered_hg19;GERP=-0.341;CDS=No;NCENC=DHS(MCV-3|chr1:24417545-24417695);GENE=MYOM3(Intron);NCDS=0.188077215
chr1	24513768	rs4090311	G	A	100	PASS	SAMPLE=interestingHets_NA19248_EBLfiltered_hg19;GERP=0.492;CDS=No;NCENC=DHS(MCV-66|chr1:24513760-24513910),Enhancer(chmm/segway|chr1:24513400-24514572),TFP(EBF1|chr1:24513567-24514290),TFP(EBF1|chr1:24513702-24514144),TFP(ELF1|chr1:24513260-24514357),TFP(HDAC2|chr1:24513434-24514543),TFP(TBP|chr1:24513330-24514378),TFP(TCF4|chr1:24513707-24514337),TFP(USF1|chr1:24513634-24513994),TFP(USF1|chr1:24…
chr1	24605339	rs72650493	C	T	100	PASS	SAMPLE=interestingHets_NA06989_EBLfiltered_hg19;GERP=1.7;CDS=No;NCDS=0.00153991693475006
chr1	24628784	rs10903073	T	C	100	PASS	SAMPLE=interestingHets_NA12872_EBLfiltered_hg19;GERP=1.7;CDS=No;NCENC=DHS(MCV-5|chr1:24628720-24628870);NCDS=0.18675423693475
chr1	24678272	rs4648860	C	T	100	PASS	SAMPLE=interestingHets_NA19190_EBLfiltered_hg19;GERP=-0.0507;CDS=No;HUB=GRHL3:PPI(0.307);NCENC=DHS(MCV-3|chr1:24678185-24678335);GENE=GRHL3(Intron);NCDS=0.291835937180446
chr1	24707685	rs6656485	A	G	100	PASS	SAMPLE=interestingHets_NA19189_EBLfiltered_hg19;GERP=1.46;CDS=No;GENE=STPG1(Intron&Promoter);NCDS=0.00286299955513623
chr1	24710920	rs113428963	C	G	100	PASS	SAMPLE=interestingHets_NA19248_EBLfiltered_hg19;GERP=3.81;CDS=No;NCENC=DHS(MCV-77|chr1:24710820-24710970),Enhancer(chmm/segway|chr1:24710456-24711685),Enhancer(chmm/segway|chr1:24710508-24711489),TFP(FOS|chr1:24710520-24711186),TFP(STAT3|chr1:24710753-24711158),TFP(VDR|chr1:24710819-24711392);HOT=Gm12878;GENE=STPG1(Intron);NCDS=1.422879592
chr1	24717129	rs143020027	G	A	100	PASS	SAMPLE=interestingHets_NA19190_EBLfiltered_hg19;GERP=0.158;CDS=No;NCENC=TFP(CTCF|chr1:24716545-24717159);GENE=STPG1(Intron);NCDS=0.188077215
chr1	24877894	rs61775255	A	G	100	PASS	SAMPLE=interestingHets_NA19236_EBLfiltered_hg19;GERP=-1.33;CDS=No;NCDS=3.56517838441674e-56
chr1	24877905	rs61775256	T	G	100	PASS	SAMPLE=interestingHets_NA19236_EBLfiltered_hg19;GERP=0.641;CDS=No;NCDS=6.19238882172027e-22
chr1	24906562	rs12084303	A	C	100	PASS	SAMPLE=interestingHets_NA19190_EBLfiltered_hg19;GERP=0.822;CDS=No;GENE=NCMAP(Intron);NCDS=0.002862895
chr1	25054223	rs7520844	C	G	100	PASS	SAMPLE=interestingHets_NA19190_EBLfiltered_hg19;GERP=-2.71;CDS=No;HUB=CNR2:PPI(0.142),LDLRAP1:PPI(0.515),LYPLA2:PPI(0.307)REG(0.634),RHCE:REG(0.634),RUNX3:PPI(0.641)REG(0.761),SYF2:REG(0.409);NCENC=DHS(MCV-87|chr1:25054120-25054270),Enhancer(chmm/segway|chr1:25053600-25054400),Enhancer(chmm/segway|chr1:25054000-25054321),Enhancer(drm|chr1:25053200-25054700),TFP(CEBPB|chr1:25054083-25054381),TFP(E…
chr1	25178693	rs4649028	G	A	100	PASS	SAMPLE=interestingHets_NA19213_EBLfiltered_hg19;GERP=-4.5;CDS=No;NCDS=3.04467512749285e-111
chr1	25193278	rs12058690	A	G	100	PASS	SAMPLE=interestingHets_NA12872_EBLfiltered_hg19;GERP=1.48;CDS=No;HUB=LDLRAP1:PPI(0.515),NIPAL3:REG(0.909),RCAN3:PPI(0.307),RUNX3:PPI(0.641)REG(0.761),SRRM1:PPI(0.965)REG(0.634),SRSF10:PPI(0.142),TMEM57:PPI(0.142)REG(0.929);NCENC=DHS(MCV-17|chr1:25193205-25193355),Enhancer(chmm/segway|chr1:25193200-25193488),Enhancer(drm|chr1:25193000-25193500),TFP(EBF1|chr1:25193119-25193478),TFP(EBF1|chr1:251931…
chr1	25227461	rs139250998	C	T	100	PASS	SAMPLE=interestingHets_NA19213_EBLfiltered_hg19;GERP=-2.68;CDS=No;HUB=RUNX3:PPI(0.641)REG(0.761);NCENC=TFP(BCL3|chr1:25223595-25229208),TFP(BCLAF1|chr1:25224587-25228662),TFP(CHD2|chr1:25224717-25228278),TFP(ELF1|chr1:25224517-25229842),TFP(PBX3|chr1:25224552-25228111),TFP(POU2F2|chr1:25223824-25228774),TFP(POU2F2|chr1:25223845-25228706),TFP(SIN3A|chr1:25225357-25228245);GENE=RUNX3(UTR);NCDS=0.64…
chr1	25251938	rs6662768	T	C	100	PASS	SAMPLE=interestingHets_NA19189_EBLfiltered_hg19;GERP=-4.32;CDS=No;HUB=RUNX3:PPI(0.641)REG(0.761);NCENC=TFP(BCL11A|chr1:25251560-25252648),TFP(BCL3|chr1:25251516-25252635),TFP(EBF1|chr1:25251467-25252058),TFP(EBF1|chr1:25251471-25252078),TFP(EGR1|chr1:25251363-25252333),TFP(EGR1|chr1:25251651-25251960),TFP(NFKB1|chr1:25250986-25253454),TFP(NFKB1|chr1:25251289-25252307),TFP(NFKB1|chr1:25251310-2525…
chr1	25251941	rs6693940	G	A	100	PASS	SAMPLE=interestingHets_NA19189_EBLfiltered_hg19;GERP=2.08;CDS=No;HUB=RUNX3:PPI(0.641)REG(0.761);NCENC=TFP(BCL11A|chr1:25251560-25252648),TFP(BCL3|chr1:25251516-25252635),TFP(EBF1|chr1:25251467-25252058),TFP(EBF1|chr1:25251471-25252078),TFP(EGR1|chr1:25251363-25252333),TFP(EGR1|chr1:25251651-25251960),TFP(NFKB1|chr1:25250986-25253454),TFP(NFKB1|chr1:25251289-25252307),TFP(NFKB1|chr1:25251310-25252…
chr1	25358706	rs311427	G	A	100	PASS	SAMPLE=interestingHets_NA19189_EBLfiltered_hg19;GERP=-1.32;CDS=No;HUB=GRHL3:PPI(0.307),LDLRAP1:PPI(0.515),RHCE:REG(0.634),RUNX3:PPI(0.641)REG(0.761);NCENC=Enhancer(chmm/segway|chr1:25358004-25360252),Enhancer(drm|chr1:25352900-25360100),TFP(BATF|chr1:25357059-25359187),TFP(BCL11A|chr1:25357143-25359077),TFP(BCL3|chr1:25357179-25358887),TFP(BCLAF1|chr1:25357144-25361395),TFP(CHD2|chr1:25357163-253…
chr1	25421990	rs11588172	T	C	100	PASS	SAMPLE=interestingHets_NA19189_EBLfiltered_hg19;GERP=3.73;CDS=No;NCENC=DHS(MCV-1|chr1:25421845-25421995),Enhancer(chmm/segway|chr1:25421873-25422200);NCDS=0.808001068
chr1	25424889	rs803314	G	T	100	PASS	SAMPLE=interestingHets_NA07029_EBLfiltered_hg19;GERP=-4.34;CDS=No;NCDS=1.83242261741418e-108
chr1	25457739	rs17370926	G	A	100	PASS	SAMPLE=interestingHets_NA11829_EBLfiltered_hg19;GERP=0.0343;CDS=No;NCENC=DHS(MCV-1|chr1:25457685-25457835);NCDS=0.18521432
chr1	25495244	rs143379223	G	A	100	PASS	SAMPLE=interestingHets_NA19189_EBLfiltered_hg19;GERP=0.158;CDS=No;HUB=LDLRAP1:PPI(0.515),PDIK1L:PHOS(0.728)PPI(0.361),SLC30A2:PPI(0.142),SRRM1:PPI(0.965)REG(0.634);NCENC=DHS(MCV-14|chr1:25495120-25495270),Enhancer(drm|chr1:25493500-25496500),TFP(CTCF|chr1:25494714-25495652),TFP(CTCF|chr1:25494835-25495591),TFP(CTCF|chr1:25494941-25495739),TFP(CTCF|chr1:25495043-25495894),TFP(CTCF|chr1:25495047-25…
chr1	25573797	rs75911021	T	A	100	PASS	SAMPLE=interestingHets_NA19248_EBLfiltered_hg19;GERP=0.23;CDS=No;NCENC=TFP(BCL3|chr1:25573418-25574452),TFP(CCNT2|chr1:25572901-25574552),TFP(CEBPB|chr1:25573493-25574349),TFP(CEBPB|chr1:25573551-25574339),TFP(CHD2|chr1:25572846-25574490),TFP(CHD2|chr1:25573031-25574336),TFP(CHD2|chr1:25573080-25574564),TFP(CTCFL|chr1:25572957-25574483),TFP(CTCF|chr1:25573623-25574650),TFP(CTCF|chr1:25573769-2557…
chr1	25665031	rs191251750	G	A	100	PASS	SAMPLE=interestingHets_NA19190_EBLfiltered_hg19;GERP=0.406;CDS=No;HUB=TMEM50A:PPI(0.307);NCENC=DHS(MCV-38|chr1:25665025-25665175),TFP(CCNT2|chr1:25664642-25665431),TFP(E2F6|chr1:25664767-25665500),TFP(EBF1|chr1:25664856-25665532),TFP(EBF1|chr1:25664880-25665589),TFP(EGR1|chr1:25664660-25665113),TFP(ELF1|chr1:25664261-25665373),TFP(ELF1|chr1:25664653-25665470),TFP(ELF1|chr1:25664695-25665355),TFP(…
chr1	25847918	rs116800580	A	G	100	PASS	SAMPLE=interestingHets_NA19190_EBLfiltered_hg19;GERP=0.118;CDS=No;NCDS=5.08648369380666e-31
chr1	25856865	rs74063467	C	T	100	PASS	SAMPLE=interestingHets_NA19189_EBLfiltered_hg19;GERP=0.663;CDS=No;HUB=RUNX3:PPI(0.641)REG(0.761),SEPN1:PPI(0.408),SH3BGRL3:PPI(0.236)REG(0.634),SRRM1:PPI(0.965)REG(0.634),STMN1:PPI(0.739)REG(0.880),SYF2:REG(0.409),TMEM50A:PPI(0.307),TMEM57:PPI(0.142)REG(0.929);NCENC=DHS(MCV-1|chr1:25856765-25856915),Enhancer(chmm/segway|chr1:25856727-25857082);GENE=RUNX3(Distal)[pearson(Methylation):-0.802808],SE…
chr1	25916906	rs7556095	T	C	100	PASS	SAMPLE=interestingHets_NA19213_EBLfiltered_hg19;GERP=-1.15;CDS=No;NCENC=TFP(CTCF|chr1:25916622-25917060),TFP(CTCF|chr1:25916655-25917021),TFP(CTCF|chr1:25916664-25917002),TFP(CTCF|chr1:25916665-25917003),TFP(CTCF|chr1:25916666-25917021),TFP(CTCF|chr1:25916667-25916965),TFP(CTCF|chr1:25916667-25916992),TFP(CTCF|chr1:25916669-25917005),TFP(CTCF|chr1:25916674-25917019),TFP(CTCF|chr1:25916678-2591695…
chr1	26011456	rs115023921	G	A	100	PASS	SAMPLE=interestingHets_NA19213_EBLfiltered_hg19;GERP=-1.81;CDS=No;HUB=MAN1C1:PPI(0.142);GENE=MAN1C1(Intron);NCDS=0.0625421843697522
chr1	26021816	rs60689355	G	T	100	PASS	SAMPLE=interestingHets_NA19213_EBLfiltered_hg19;GERP=1.59;CDS=No;HUB=MAN1C1:PPI(0.142);NCENC=TFM(CTCF|CTCF_known1_8mer|chr1:26021811-26021830),TFM(RAD21|Rad21_disc1_8mer|chr1:26021809-26021829),TFM(RAD21|Rad21_disc7_8mer|chr1:26021813-26021828),TFP(CEBPB|chr1:26021534-26021927),TFP(CEBPB|chr1:26021538-26021919),TFP(CEBPB|chr1:26021549-26021920),TFP(CEBPB|chr1:26021555-26021891),TFP(CTCF|chr1:2602…
chr1	26021822	rs114122043	C	T	100	PASS	SAMPLE=interestingHets_NA19213_EBLfiltered_hg19;GERP=-3.48;CDS=No;HUB=MAN1C1:PPI(0.142);NCENC=TFM(CTCF|CTCF_known1_8mer|chr1:26021811-26021830),TFM(RAD21|Rad21_disc1_8mer|chr1:26021809-26021829),TFM(RAD21|Rad21_disc7_8mer|chr1:26021813-26021828),TFP(CEBPB|chr1:26021534-26021927),TFP(CEBPB|chr1:26021538-26021919),TFP(CEBPB|chr1:26021549-26021920),TFP(CEBPB|chr1:26021555-26021891),TFP(CTCF|chr1:260…
chr1	26044185	rs149790929	T	C	100	PASS	SAMPLE=interestingHets_NA19213_EBLfiltered_hg19;GERP=0.118;CDS=No;HUB=MAN1C1:PPI(0.142);GENE=MAN1C1(Intron);NCDS=0.0625421843697522
chr1	26069507	rs807267	A	G	100	PASS	SAMPLE=interestingHets_NA19213_EBLfiltered_hg19;GERP=-0.609;CDS=No;HUB=MAN1C1:PPI(0.142);GENE=MAN1C1(Intron);NCDS=0.0625421843697522
chr1	26146539	rs2223224	A	C	100	PASS	SAMPLE=interestingHets_NA07029_EBLfiltered_hg19;GERP=-2.99;CDS=No;NCENC=DHS(MCV-90|chr1:26146480-26146630),TFM(E2F1|E2F_disc7_8mer|chr1:26146536-26146546),TFM(E2F4|E2F_disc7_8mer|chr1:26146536-26146546),TFM(E2F6|E2F_disc7_8mer|chr1:26146536-26146546),TFP(BCL3|chr1:26146243-26148377),TFP(BRCA1|chr1:26146062-26146910),TFP(BRCA1|chr1:26146225-26146866),TFP(CCNT2|chr1:26146155-26147336),TFP(CHD2|chr1…
chr1	26146539	rs2223224	A	C	100	PASS	SAMPLE=interestingHets_NA12383_EBLfiltered_hg19;GERP=-2.99;CDS=No;NCENC=DHS(MCV-90|chr1:26146480-26146630),TFM(E2F1|E2F_disc7_8mer|chr1:26146536-26146546),TFM(E2F4|E2F_disc7_8mer|chr1:26146536-26146546),TFM(E2F6|E2F_disc7_8mer|chr1:26146536-26146546),TFP(BCL3|chr1:26146243-26148377),TFP(BRCA1|chr1:26146062-26146910),TFP(BRCA1|chr1:26146225-26146866),TFP(CCNT2|chr1:26146155-26147336),TFP(CHD2|chr1…
chr1	26175518	rs2745538	T	C	100	PASS	SAMPLE=interestingHets_NA12383_EBLfiltered_hg19;GERP=-0.157;CDS=No;GENE=AUNIP(Intron);NCDS=0.002862895
chr1	26183475	rs213642	A	T	100	PASS	SAMPLE=interestingHets_NA07029_EBLfiltered_hg19;GERP=0.158;CDS=No;NCENC=DHS(MCV-1|chr1:26183460-26183610);GENE=AUNIP(Intron);NCDS=0.188077215
chr1	26304266	rs6680265	T	C	100	PASS	SAMPLE=interestingHets_NA06986_EBLfiltered_hg19;GERP=1.81;CDS=No;HUB=PAFAH2:REG(0.944);GENE=PAFAH2(Intron);NCDS=0.940682490923275
chr1	26429492	rs61776574	C	T	100	PASS	SAMPLE=interestingHets_NA10831_EBLfiltered_hg19;GERP=-0.405;CDS=No;NCENC=DHS(MCV-5|chr1:26429405-26429555),Enhancer(chmm/segway|chr1:26428729-26429701),TFP(FOS|chr1:26428833-26429663),TFP(MYC|chr1:26428893-26429554);NCDS=0.18521432
chr1	26474629	rs2783683	T	C	100	PASS	SAMPLE=interestingHets_NA19213_EBLfiltered_hg19;GERP=0.563;CDS=No;NCDS=2.73438356120924e-23
chr1	26478945	rs12065916	G	A	100	PASS	SAMPLE=interestingHets_NA19213_EBLfiltered_hg19;GERP=0.131;CDS=No;NCDS=8.55560621272529e-31
chr1	26496370	rs2232646	C	T	100	PASS	SAMPLE=interestingHets_NA19189_EBLfiltered_hg19;GERP=-7.78;CDS=No;HUB=CNKSR1:PPI(0.707),ZNF593:PPI(0.959)REG(0.880);NCENC=DHS(MCV-125|chr1:26496260-26496410),TFP(ATF3|chr1:26496135-26496479),TFP(ATF3|chr1:26496157-26496525),TFP(BRCA1|chr1:26496149-26496533),TFP(CCNT2|chr1:26496094-26496739),TFP(CEBPB|chr1:26496162-26496547),TFP(CEBPB|chr1:26496175-26496488),TFP(CTCFL|chr1:26496105-26497083),TFP(C…
chr1	26525485	rs17163668	A	T	100	PASS	SAMPLE=interestingHets_NA19213_EBLfiltered_hg19;GERP=-3.93;CDS=No;GENE=CATSPER4(Intron);NCDS=0.002862895
chr1	26560481	rs3795688	C	A	100	PASS	SAMPLE=interestingHets_NA19248_EBLfiltered_hg19;GERP=0.214;CDS=No;NCENC=DHS(MCV-125|chr1:26560480-26560630),TFM(VDR|VDR_JASPAR|chr1:26560476-26560491),TFM(VDR|VDR_XXmotif|chr1:26560476-26560491),TFP(CCNT2|chr1:26560269-26561113),TFP(CHD2|chr1:26560168-26561235),TFP(CHD2|chr1:26560222-26561044),TFP(CTCFL|chr1:26560192-26561173),TFP(CTCF|chr1:26559998-26561233),TFP(CTCF|chr1:26560060-26561905),TFP(…
chr1	26597673	rs11247894	G	A	100	PASS	SAMPLE=interestingHets_NA07029_EBLfiltered_hg19;GERP=0.447;CDS=No;GENE=CEP85(Intron);NCDS=0.002862895
chr1	26602251	rs12732295	C	T	100	PASS	SAMPLE=interestingHets_NA19190_EBLfiltered_hg19;GERP=2.07;CDS=No;NCENC=DHS(MCV-123|chr1:26602180-26602330),Enhancer(chmm/segway|chr1:26601928-26603200),Enhancer(chmm/segway|chr1:26602137-26603200),TFP(CTCF|chr1:26601816-26602725),TFP(CTCF|chr1:26601937-26602910),TFP(CTCF|chr1:26601939-26602697),TFP(CTCF|chr1:26601939-26602773),TFP(CTCF|chr1:26601954-26602777),TFP(CTCF|chr1:26601956-26602785),TFP(…
chr1	26602256	rs13374173	T	G	100	PASS	SAMPLE=interestingHets_NA19213_EBLfiltered_hg19;GERP=-1.64;CDS=No;NCENC=DHS(MCV-123|chr1:26602180-26602330),Enhancer(chmm/segway|chr1:26601928-26603200),Enhancer(chmm/segway|chr1:26602137-26603200),TFP(CTCF|chr1:26601816-26602725),TFP(CTCF|chr1:26601937-26602910),TFP(CTCF|chr1:26601939-26602697),TFP(CTCF|chr1:26601939-26602773),TFP(CTCF|chr1:26601954-26602777),TFP(CTCF|chr1:26601956-26602785),TFP…
chr1	26677721	rs11582416	C	T	100	PASS	SAMPLE=interestingHets_NA12383_EBLfiltered_hg19;GERP=-0.531;CDS=No;NCENC=Enhancer(chmm/segway|chr1:26677007-26678146),TFP(CHD2|chr1:26677162-26678475),TFP(ELF1|chr1:26677084-26677879),TFP(EP300|chr1:26677114-26678951),TFP(EP300|chr1:26677114-26679192),TFP(FOSL2|chr1:26677099-26677776),TFP(FOXA1|chr1:26677022-26677762),TFP(HDAC2|chr1:26677014-26679130),TFP(HNF4A|chr1:26677097-26678552),TFP(HNF4A|c…
chr1	26947393	rs17162276	C	T	100	PASS	SAMPLE=interestingHets_NA19213_EBLfiltered_hg19;GERP=1.32;CDS=No;HUB=ARID1A:PPI(0.869)REG(0.830),CD52:PPI(0.142),FGR:PHOS(1.000)PPI(0.860)REG(0.634),GPR3:REG(0.634),LIN28A:REG(0.634),NUDC:PHOS(0.566)PPI(0.947),PIGV:PPI(0.142)REG(0.761),SEPN1:PPI(0.408),STMN1:PPI(0.739)REG(0.880),TMEM222:PPI(0.307)REG(0.634),UBXN11:PPI(0.408),WDTC1:PHOS(0.276)PPI(0.236),ZDHHC18:PPI(0.236);NCENC=DHS(MCV-121|chr1:26…
chr1	27114012	rs71636779	T	C	100	PASS	SAMPLE=interestingHets_NA12489_EBLfiltered_hg19;GERP=2.61;CDS=No;HUB=PIGV:PPI(0.142)REG(0.761);NCENC=DHS(MCV-79|chr1:27113960-27114110),TFP(BCL11A|chr1:27113357-27114335),TFP(BCL3|chr1:27113258-27115929),TFP(BCLAF1|chr1:27113235-27115995),TFP(CCNT2|chr1:27112549-27115121),TFP(CHD2|chr1:27112771-27115246),TFP(CHD2|chr1:27113706-27114824),TFP(CTCF|chr1:27113896-27114113),TFP(E2F6|chr1:27113903-2711…
chr1	27191754	rs114932579	G	C	100	PASS	SAMPLE=interestingHets_NA19213_EBLfiltered_hg19;GERP=4.59;CDS=No;HUB=SFN:PPI(0.978)REG(0.409);NCENC=DHS(MCV-122|chr1:27191640-27191790),TFP(CCNT2|chr1:27191234-27192111),TFP(CHD2|chr1:27191289-27192017),TFP(CHD2|chr1:27191391-27192160),TFP(CTCFL|chr1:27191023-27191986),TFP(E2F1|chr1:27190694-27192503),TFP(E2F1|chr1:27191197-27192230),TFP(E2F1|chr1:27191332-27192193),TFP(E2F4|chr1:27191254-2719210…
chr1	27481590	rs190300029	T	C	100	PASS	SAMPLE=interestingHets_NA11829_EBLfiltered_hg19;GERP=-7.2;CDS=No;HUB=SLC9A1:PPI(0.787)REG(0.761);NCENC=TFP(BCL3|chr1:27481421-27482265),TFP(BCLAF1|chr1:27481423-27481889),TFP(CCNT2|chr1:27481274-27481848),TFP(CEBPB|chr1:27481446-27482359),TFP(CEBPB|chr1:27481469-27482192),TFP(CEBPB|chr1:27481476-27482241),TFP(CEBPB|chr1:27481559-27482246),TFP(CTCFL|chr1:27481497-27481895),TFP(CTCF|chr1:27481164-2…
chr1	27481731	rs114101904	A	G	100	PASS	SAMPLE=interestingHets_NA19190_EBLfiltered_hg19;GERP=4.31;CDS=No;HUB=SLC9A1:PPI(0.787)REG(0.761);NCENC=DHS(MCV-118|chr1:27481620-27481770),TFM(VDR|VDR_JASPAR|chr1:27481724-27481739),TFP(BCL3|chr1:27481421-27482265),TFP(BCLAF1|chr1:27481423-27481889),TFP(CCNT2|chr1:27481274-27481848),TFP(CEBPB|chr1:27481446-27482359),TFP(CEBPB|chr1:27481469-27482192),TFP(CEBPB|chr1:27481476-27482241),TFP(CEBPB|chr…
chr1	27611318	rs74061755	A	C	100	PASS	SAMPLE=interestingHets_NA19191_EBLfiltered_hg19;GERP=2.99;CDS=No;HUB=WDTC1:PHOS(0.276)PPI(0.236);NCENC=DHS(MCV-121|chr1:27611280-27611430),TFP(CTCF|chr1:27610905-27611562),TFP(CTCF|chr1:27610912-27611563),TFP(CTCF|chr1:27610978-27611734),TFP(CTCF|chr1:27611009-27611586),TFP(CTCF|chr1:27611045-27611569),TFP(CTCF|chr1:27611057-27611535),TFP(CTCF|chr1:27611064-27611578),TFP(CTCF|chr1:27611069-276115…
chr1	27778796	rs2474307	A	C	100	PASS	SAMPLE=interestingHets_NA19213_EBLfiltered_hg19;GERP=.;CDS=No;HUB=WASF2:PPI(0.671)REG(0.761);GENE=WASF2(Intron);NCDS=0.462695087572189
chr1	27804692	rs6663718	A	G	100	PASS	SAMPLE=interestingHets_NA19247_EBLfiltered_hg19;GERP=0.225;CDS=No;HUB=WASF2:PPI(0.671)REG(0.761);NCENC=DHS(MCV-6|chr1:27804620-27804770);GENE=WASF2(Intron);NCDS=0.647909407572189
chr1	27804873	rs185423816	G	A	100	PASS	SAMPLE=interestingHets_NA19213_EBLfiltered_hg19;GERP=-0.217;CDS=No;HUB=WASF2:PPI(0.671)REG(0.761);NCENC=DHS(MCV-12|chr1:27804860-27805010);GENE=WASF2(Intron);NCDS=0.647909407572189
chr1	28052417	rs192340460	G	A	100	PASS	SAMPLE=interestingHets_NA19213_EBLfiltered_hg19;GERP=-0.862;CDS=No;HUB=FAM76A:REG(0.761);NCENC=TFP(BRCA1|chr1:28051907-28052463),TFP(BRCA1|chr1:28051925-28052478),TFP(CCNT2|chr1:28052031-28053014),TFP(CEBPB|chr1:28052038-28052494),TFP(CEBPB|chr1:28052099-28052471),TFP(CHD2|chr1:28051565-28052633),TFP(CHD2|chr1:28051828-28053049),TFP(CHD2|chr1:28051879-28052558),TFP(CTCFL|chr1:28052078-28052691),T…
chr1	28192532	rs7514900	A	T	100	PASS	SAMPLE=interestingHets_NA06986_EBLfiltered_hg19;GERP=.;CDS=No;NCENC=DHS(MCV-2|chr1:28192460-28192610),Enhancer(chmm/segway|chr1:28192200-28192729);NCDS=0.18521432
chr1	28211384	rs2236074	G	A	100	PASS	SAMPLE=interestingHets_NA19213_EBLfiltered_hg19;GERP=1.54;CDS=No;NCENC=DHS(MCV-4|chr1:28211300-28211450),Enhancer(chmm/segway|chr1:28210400-28214597),TFP(BATF|chr1:28210596-28211751),TFP(BCL11A|chr1:28210382-28211841),TFP(BCL3|chr1:28210163-28211957),TFP(CHD2|chr1:28210285-28211569),TFP(EBF1|chr1:28210356-28211510),TFP(EBF1|chr1:28210422-28211507),TFP(EP300|chr1:28210523-28211737),TFP(IRF4|chr1:2…
chr1	28214281	rs6660899	G	C	100	PASS	SAMPLE=interestingHets_NA12489_EBLfiltered_hg19;GERP=-0.472;CDS=No;NCENC=DHS(MCV-5|chr1:28214260-28214410),Enhancer(chmm/segway|chr1:28210400-28214597),TFP(EBF1|chr1:28213724-28214471),TFP(SPI1|chr1:28213710-28214382),TFP(SPI1|chr1:28213723-28214431);HOT=Gm12878;NCDS=1.797229949;RECUR=Enhancer(chmm/segway|chr1:28210400-28214597):interestingHets_NA12489_EBLfiltered_hg19&interestingHets_NA19213_EBL…
chr1	28231237	rs7536686	G	A	100	PASS	SAMPLE=interestingHets_NA19213_EBLfiltered_hg19;GERP=-0.781;CDS=No;HUB=RPA2:PHOS(0.921)PPI(0.992)REG(0.880);NCENC=DHS(MCV-42|chr1:28231160-28231310),TFP(CEBPB|chr1:28230717-28231376),TFP(CEBPB|chr1:28230795-28231404),TFP(CEBPB|chr1:28230801-28231393),TFP(CEBPB|chr1:28231102-28231399),TFP(STAT3|chr1:28231113-28231480);GENE=RPA2(Intron);CANG=RPA2[DNA_repair];NCDS=1.16163281364354
chr1	28315838	rs12759760	A	T	100	PASS	SAMPLE=interestingHets_NA12872_EBLfiltered_hg19;GERP=2.32;CDS=No;HUB=EYA3:PPI(0.846)REG(0.409);GENE=EYA3(Intron);CANG=EYA3[DNA_repair];NCDS=1.2318202465244
chr1	28330483	rs143411776	G	A	100	PASS	SAMPLE=interestingHets_NA19247_EBLfiltered_hg19;GERP=0.898;CDS=No;HUB=EYA3:PPI(0.846)REG(0.409);GENE=EYA3(Intron);CANG=EYA3[DNA_repair];NCDS=0.609033502786301
chr1	28417903	rs76890118	G	A	100	PASS	SAMPLE=interestingHets_NA19190_EBLfiltered_hg19;GERP=4.15;CDS=No;NCENC=DHS(MCV-121|chr1:28417820-28417970),TFP(CEBPB|chr1:28417753-28418055),TFP(CTCF|chr1:28417418-28418099),TFP(CTCF|chr1:28417420-28418090),TFP(CTCF|chr1:28417429-28418123),TFP(CTCF|chr1:28417439-28418104),TFP(CTCF|chr1:28417453-28418118),TFP(CTCF|chr1:28417455-28418096),TFP(CTCF|chr1:28417456-28418083),TFP(CTCF|chr1:28417459-2841…
chr1	28445539	rs7517406	G	A	100	PASS	SAMPLE=interestingHets_NA19213_EBLfiltered_hg19;GERP=.;CDS=No;NCDS=0
chr1	28526040	rs116236078	A	G	100	PASS	SAMPLE=interestingHets_NA19189_EBLfiltered_hg19;GERP=0.226;CDS=No;HUB=PTAFR:PPI(0.540)REG(0.761);NCENC=DHS(MCV-8|chr1:28525940-28526090),Enhancer(chmm/segway|chr1:28525400-28527400),TFP(BATF|chr1:28525974-28526937),TFP(BCL11A|chr1:28525857-28526860),TFP(BCL3|chr1:28525890-28526803),TFP(BCLAF1|chr1:28525584-28526965),TFP(CHD2|chr1:28525948-28526949),TFP(EBF1|chr1:28525899-28526927),TFP(EBF1|chr1:2…
chr1	28526040	rs116236078	A	G	100	PASS	SAMPLE=interestingHets_NA19236_EBLfiltered_hg19;GERP=0.226;CDS=No;HUB=PTAFR:PPI(0.540)REG(0.761);NCENC=DHS(MCV-8|chr1:28525940-28526090),Enhancer(chmm/segway|chr1:28525400-28527400),TFP(BATF|chr1:28525974-28526937),TFP(BCL11A|chr1:28525857-28526860),TFP(BCL3|chr1:28525890-28526803),TFP(BCLAF1|chr1:28525584-28526965),TFP(CHD2|chr1:28525948-28526949),TFP(EBF1|chr1:28525899-28526927),TFP(EBF1|chr1:2…
chr1	28562540	rs476843	C	A	100	PASS	SAMPLE=interestingHets_NA19213_EBLfiltered_hg19;GERP=-7.83;CDS=No;HUB=ATPIF1:PHOS(0.276)PPI(0.408)REG(0.761);NCENC=DHS(MCV-125|chr1:28562480-28562630),TFM(VDR|VDR_JASPAR|chr1:28562533-28562548),TFM(VDR|VDR_XXmotif|chr1:28562533-28562548),TFM(VDR|VDR_dreme|chr1:28562533-28562540),TFP(CEBPB|chr1:28561528-28562837),TFP(CEBPB|chr1:28561540-28562899),TFP(CHD2|chr1:28562260-28563503),TFP(CHD2|chr1:2856…
chr1	28575140	rs546569	T	G	100	PASS	SAMPLE=interestingHets_NA19213_EBLfiltered_hg19;GERP=0.817;CDS=No;NCENC=DHS(MCV-119|chr1:28575080-28575230),Enhancer(chmm/segway|chr1:28574400-28575600),TFP(CEBPB|chr1:28575012-28576874),TFP(CTCF|chr1:28574527-28575383),TFP(CTCF|chr1:28574572-28575571),TFP(CTCF|chr1:28574599-28575432),TFP(CTCF|chr1:28574599-28575472),TFP(CTCF|chr1:28574606-28575615),TFP(CTCF|chr1:28574622-28575695),TFP(CTCF|chr1:…
chr1	28582803	rs151183686	A	T	100	PASS	SAMPLE=interestingHets_NA12383_EBLfiltered_hg19;GERP=0.235;CDS=No;NCENC=TFP(CCNT2|chr1:28582799-28583102),TFP(GATA2|chr1:28582615-28583215),TFP(GATA2|chr1:28582744-28583103),TFP(GTF2B|chr1:28582529-28582891),TFP(MAX|chr1:28582732-28583038),TFP(MYC|chr1:28582698-28583120);NCDS=0.18521432
chr1	28627526	rs12132464	C	T	100	PASS	SAMPLE=interestingHets_NA19213_EBLfiltered_hg19;GERP=0.365;CDS=No;NCDS=9.9368134767325e-27
chr1	28648893	rs17163135	C	T	100	PASS	SAMPLE=interestingHets_NA19189_EBLfiltered_hg19;GERP=2.56;CDS=No;NCENC=DHS(MCV-19|chr1:28648840-28648990),TFP(NFKB1|chr1:28648612-28649106),TFP(PBX3|chr1:28648875-28649205);NCDS=0.808001067999711
chr1	28655485	rs187095164	G	T	100	PASS	SAMPLE=interestingHets_NA19248_EBLfiltered_hg19;GERP=-1.52;CDS=No;HUB=MED18:PPI(0.641)REG(0.634);NCENC=DHS(MCV-125|chr1:28655420-28655570),TFP(BCLAF1|chr1:28655215-28655800),TFP(BCLAF1|chr1:28655272-28655875),TFP(CEBPB|chr1:28655296-28655694),TFP(E2F1|chr1:28655097-28655815),TFP(E2F4|chr1:28655240-28655767),TFP(E2F6|chr1:28654968-28655749),TFP(E2F6|chr1:28655095-28655685),TFP(EGR1|chr1:28655260-2…
chr1	28690171	rs6682922	C	T	100	PASS	SAMPLE=interestingHets_NA10831_EBLfiltered_hg19;GERP=-3.32;CDS=No;NCENC=DHS(MCV-1|chr1:28690145-28690295);NCDS=0.18521432
chr1	28806353	rs34556227	T	C	100	PASS	SAMPLE=interestingHets_NA19213_EBLfiltered_hg19;GERP=-0.813;CDS=No;GENE=PHACTR4(Intron);NCDS=0.002862895
chr1	28832687	rs6696931	A	G	100	PASS	SAMPLE=interestingHets_NA19213_EBLfiltered_hg19;GERP=-1.29;CDS=No;HUB=RCC1:PHOS(0.276)PPI(0.969)REG(0.974);NCENC=DHS(MCV-2|chr1:28832625-28832775),TFP(BCL11A|chr1:28832005-28834184),TFP(BCL3|chr1:28832272-28834149),TFP(BCLAF1|chr1:28831976-28840620),TFP(BCLAF1|chr1:28832032-28839769),TFP(BRCA1|chr1:28831822-28832859),TFP(BRCA1|chr1:28832045-28832762),TFP(CHD2|chr1:28831892-28833364),TFP(CHD2|chr1…
chr1	28832697	rs6656720	G	A	100	PASS	SAMPLE=interestingHets_NA19213_EBLfiltered_hg19;GERP=0.158;CDS=No;HUB=RCC1:PHOS(0.276)PPI(0.969)REG(0.974);NCENC=DHS(MCV-2|chr1:28832625-28832775),TFP(BCL11A|chr1:28832005-28834184),TFP(BCL3|chr1:28832272-28834149),TFP(BCLAF1|chr1:28831976-28840620),TFP(BCLAF1|chr1:28832032-28839769),TFP(BRCA1|chr1:28831822-28832859),TFP(BRCA1|chr1:28832045-28832762),TFP(CHD2|chr1:28831892-28833364),TFP(CHD2|chr1…
chr1	28864120	rs10799123	G	A	100	PASS	SAMPLE=interestingHets_NA19213_EBLfiltered_hg19;GERP=0.414;CDS=No;HUB=RCC1:PHOS(0.276)PPI(0.969)REG(0.974);NCENC=DHS(MCV-2|chr1:28864045-28864195);GENE=RCC1(Intron);NCDS=1.10643284647229
chr1	29063236	rs3738067	G	A	100	PASS	SAMPLE=interestingHets_NA12383_EBLfiltered_hg19;GERP=1.47;CDS=No;HUB=YTHDF2:PPI(0.142)REG(0.929);NCENC=TFP(ATF3|chr1:29062782-29063605),TFP(BATF|chr1:29062702-29063611),TFP(BCL11A|chr1:29062796-29063613),TFP(BCL3|chr1:29062799-29063876),TFP(BCLAF1|chr1:29062636-29064669),TFP(BCLAF1|chr1:29062763-29064165),TFP(CCNT2|chr1:29062833-29064366),TFP(CHD2|chr1:29062313-29063802),TFP(CHD2|chr1:29062745-29…
chr1	29064036	rs61787567	C	T	100	PASS	SAMPLE=interestingHets_NA10847_EBLfiltered_hg19;GERP=1.7;CDS=No;HUB=YTHDF2:PPI(0.142)REG(0.929);NCENC=DHS(MCV-46|chr1:29063900-29064050),TFP(BCLAF1|chr1:29062636-29064669),TFP(BCLAF1|chr1:29062763-29064165),TFP(CCNT2|chr1:29062833-29064366),TFP(CTCFL|chr1:29062537-29064475),TFP(E2F1|chr1:29062935-29064608),TFP(E2F1|chr1:29063130-29064297),TFP(E2F1|chr1:29063145-29064116),TFP(E2F4|chr1:29063064-29…
chr1	29112506	rs115876691	G	T	100	PASS	SAMPLE=interestingHets_NA19249_EBLfiltered_hg19;GERP=1.58;CDS=No;NCDS=1.27042812292304e-05
chr1	29155664	rs589628	A	G	100	PASS	SAMPLE=interestingHets_NA19189_EBLfiltered_hg19;GERP=0.109;CDS=No;HUB=OPRD1:PPI(0.753);GENE=OPRD1(Intron);NCDS=0.450881375308656
chr1	29200960	rs58967610	T	C	100	PASS	SAMPLE=interestingHets_NA19213_EBLfiltered_hg19;GERP=0.149;CDS=No;NCDS=1.7576921540614e-30
chr1	29212166	rs149934	G	A	100	PASS	SAMPLE=interestingHets_NA19213_EBLfiltered_hg19;GERP=-1.17;CDS=No;HUB=EPB41:PPI(0.978)REG(0.909);NCENC=DHS(MCV-3|chr1:29212080-29212230),Enhancer(chmm/segway|chr1:29211000-29212337),Enhancer(chmm/segway|chr1:29211600-29213200),TFM(MAX|Myc_known1_8mer|chr1:29212158-29212174),TFM(MYC|Myc_known1_8mer|chr1:29212158-29212174),TFM(USF1|Myc_known1_8mer|chr1:29212158-29212174),TFP(EBF1|chr1:29211077-2921…
chr1	29245330	rs147346189	G	A	100	PASS	SAMPLE=interestingHets_NA19213_EBLfiltered_hg19;GERP=-2.22;CDS=No;HUB=EPB41:PPI(0.978)REG(0.909);GENE=EPB41(Intron);NCDS=0.933209088324948
chr1	29332905	rs10915215	A	T	100	PASS	SAMPLE=interestingHets_NA12383_EBLfiltered_hg19;GERP=-0.226;CDS=No;HUB=EPB41:PPI(0.978)REG(0.909);GENE=EPB41(Intron);NCDS=0.933209088324948
chr1	29558468	rs2503011	C	T	100	PASS	SAMPLE=interestingHets_NA19213_EBLfiltered_hg19;GERP=1.8;CDS=No;HUB=MECR:PPI(0.606);MOTIFG=GATA_known5#29558467#29558472#-#5#4.839#4.345;GENE=MECR(Promoter);NCDS=1.317422961934
chr1	29754385	rs75499555;rs10915270	C	A	100	PASS	SAMPLE=interestingHets_NA19236_EBLfiltered_hg19;GERP=0.84;CDS=No;NCDS=1.77354533356923e-18
chr1	29857816	rs6677105	A	C	100	PASS	SAMPLE=interestingHets_NA19189_EBLfiltered_hg19;GERP=-0.992;CDS=No;NCDS=2.65303304915504e-50
chr1	30030792	rs79530354	G	A	100	PASS	SAMPLE=interestingHets_NA11829_EBLfiltered_hg19;GERP=0.077;CDS=No;HUB=SRSF4:PPI(0.408);NCENC=DHS(MCV-5|chr1:30030645-30030795);GENE=SRSF4(Distal)[pearson(Methylation):-0.713368],TMEM200B(Distal)[pearson(Methylation):-0.877685];NCDS=0.333008300297766
chr1	30055365	rs79924744	C	T	100	PASS	SAMPLE=interestingHets_NA11829_EBLfiltered_hg19;GERP=-4.95;CDS=No;NCDS=4.63703405209464e-119
chr1	30058619	rs76448366	C	A	100	PASS	SAMPLE=interestingHets_NA19235_EBLfiltered_hg19;GERP=-3.84;CDS=No;NCDS=8.89027677251071e-100
chr1	30185053	rs6677829	A	T	100	PASS	SAMPLE=interestingHets_NA11829_EBLfiltered_hg19;GERP=-4.03;CDS=No;NCENC=Enhancer(chmm/segway|chr1:30184376-30185775),TFM(VDR|VDR_JASPAR|chr1:30185046-30185061),TFM(VDR|VDR_XXmotif|chr1:30185046-30185061),TFP(BATF|chr1:30184582-30185406),TFP(BCL11A|chr1:30184769-30185233),TFP(EBF1|chr1:30184536-30185308),TFP(EP300|chr1:30184550-30185253),TFP(FOS|chr1:30184570-30185372),TFP(IRF4|chr1:30184769-30185…
chr1	30185053	rs6677829	A	T	100	PASS	SAMPLE=interestingHets_NA19189_EBLfiltered_hg19;GERP=-4.03;CDS=No;NCENC=Enhancer(chmm/segway|chr1:30184376-30185775),TFM(VDR|VDR_JASPAR|chr1:30185046-30185061),TFM(VDR|VDR_XXmotif|chr1:30185046-30185061),TFP(BATF|chr1:30184582-30185406),TFP(BCL11A|chr1:30184769-30185233),TFP(EBF1|chr1:30184536-30185308),TFP(EP300|chr1:30184550-30185253),TFP(FOS|chr1:30184570-30185372),TFP(IRF4|chr1:30184769-30185…
chr1	30185088	rs894216	T	C	100	PASS	SAMPLE=interestingHets_NA12489_EBLfiltered_hg19;GERP=-0.476;CDS=No;NCENC=DHS(MCV-36|chr1:30185060-30185210),Enhancer(chmm/segway|chr1:30184376-30185775),TFP(BATF|chr1:30184582-30185406),TFP(BCL11A|chr1:30184769-30185233),TFP(EBF1|chr1:30184536-30185308),TFP(EP300|chr1:30184550-30185253),TFP(FOS|chr1:30184570-30185372),TFP(IRF4|chr1:30184769-30185222),TFP(PAX5|chr1:30184570-30185212),TFP(PAX5|chr1…
chr1	30520667	rs72661219	G	A	100	PASS	SAMPLE=interestingHets_NA12489_EBLfiltered_hg19;GERP=-0.853;CDS=No;NCDS=6.8931857168999e-48
chr1	30520891	rs972867	C	T	100	PASS	SAMPLE=interestingHets_NA06989_EBLfiltered_hg19;GERP=-2.36;CDS=No;NCENC=DHS(MCV-2|chr1:30520805-30520955);NCDS=0.18521432
chr1	30546226	rs904298	T	C	100	PASS	SAMPLE=interestingHets_NA19249_EBLfiltered_hg19;GERP=0.816;CDS=No;NCDS=6.79077891178008e-19
chr1	30546228	rs60522069	T	G	100	PASS	SAMPLE=interestingHets_NA19249_EBLfiltered_hg19;GERP=-0.935;CDS=No;NCDS=2.59378562375068e-49
chr1	30676805	rs112892215	G	T	100	PASS	SAMPLE=interestingHets_NA19213_EBLfiltered_hg19;GERP=.;CDS=No;NCDS=0
chr1	30685587	rs72880437	G	A	100	PASS	SAMPLE=interestingHets_NA19213_EBLfiltered_hg19;GERP=-0.0733;CDS=No;HUB=PUM1:PHOS(0.803)PPI(0.361)REG(0.409);NCENC=DHS(MCV-1|chr1:30685500-30685650);GENE=NKAIN1(Distal)[pearson(H3K27ac):0.858884],PUM1(Distal)[pearson(H3K27ac):0.912507];NCDS=0.715202274527947
chr1	30689829	rs58287447	G	A	100	PASS	SAMPLE=interestingHets_NA19213_EBLfiltered_hg19;GERP=0.149;CDS=No;NCENC=DHS(MCV-1|chr1:30689765-30689915),TFP(BCL3|chr1:30689180-30689970),TFP(MAX|chr1:30689386-30689906),TFP(MAX|chr1:30689416-30689918),TFP(PBX3|chr1:30689168-30689924);NCDS=0.18521432
chr1	30728368	rs6425919	T	G	100	PASS	SAMPLE=interestingHets_NA10847_EBLfiltered_hg19;GERP=-1.83;CDS=No;NCENC=DHS(MCV-2|chr1:30728340-30728490);NCDS=0.18521432
chr1	30778595	rs75280501	G	A	100	PASS	SAMPLE=interestingHets_NA19213_EBLfiltered_hg19;GERP=0.149;CDS=No;NCDS=1.7576921540614e-30
chr1	30885210	rs650676	C	T	100	PASS	SAMPLE=interestingHets_NA11829_EBLfiltered_hg19;GERP=0.456;CDS=No;NCENC=DHS(MCV-20|chr1:30885185-30885335);NCDS=0.18521432
chr1	30890516	rs7526170	T	C	100	PASS	SAMPLE=interestingHets_NA11829_EBLfiltered_hg19;GERP=0.738;CDS=No;NCDS=2.99861568108375e-20
chr1	30892222	rs35770649	G	A	100	PASS	SAMPLE=interestingHets_NA19189_EBLfiltered_hg19;GERP=0.859;CDS=No;NCENC=TFP(GATA2|chr1:30891882-30892267);NCDS=0.18521432
chr1	31047362	rs1498010	A	G	100	PASS	SAMPLE=interestingHets_NA07029_EBLfiltered_hg19;GERP=0.449;CDS=No;NCDS=2.86072819913085e-25
chr1	31060136	rs557931	C	T	100	PASS	SAMPLE=interestingHets_NA06989_EBLfiltered_hg19;GERP=0.328;CDS=No;NCENC=DHS(MCV-1|chr1:31060005-31060155);NCDS=0.18521432
chr1	31086005	rs74902987	C	T	100	PASS	SAMPLE=interestingHets_NA19189_EBLfiltered_hg19;GERP=0.974;CDS=No;NCDS=3.77277336109357e-16
chr1	31107654	rs183206169	T	C	100	PASS	SAMPLE=interestingHets_NA19189_EBLfiltered_hg19;GERP=0.753;CDS=No;NCENC=TFP(BCL3|chr1:31106992-31107909),TFP(NR2C2|chr1:31107233-31107877),TFP(PBX3|chr1:31107072-31107803);NCDS=0.18521432
chr1	31183369	rs77116805	G	A	100	PASS	SAMPLE=interestingHets_NA19189_EBLfiltered_hg19;GERP=1.94;CDS=No;NCENC=TFP(HDAC2|chr1:31183243-31183595);NCDS=0.791436812863687
chr1	31191093	rs1188408	G	C	100	PASS	SAMPLE=interestingHets_NA19190_EBLfiltered_hg19;GERP=1.16;CDS=No;HUB=MATN1:PPI(0.482);NCENC=DHS(MCV-120|chr1:31191000-31191150),TFP(CCNT2|chr1:31190876-31192668),TFP(CTCFL|chr1:31190862-31192492),TFP(E2F4|chr1:31190801-31191883),TFP(E2F6|chr1:31190687-31192684),TFP(EGR1|chr1:31190764-31192562),TFP(EGR1|chr1:31190937-31192453),TFP(ELF1|chr1:31190790-31192647),TFP(ELF1|chr1:31190849-31192597),TFP(G…
chr1	31192650	rs1149042	T	G	100	PASS	SAMPLE=interestingHets_NA19213_EBLfiltered_hg19;GERP=-4.32;CDS=No;HUB=MATN1:PPI(0.482);NCENC=DHS(MCV-2|chr1:31192600-31192750),Enhancer(chmm/segway|chr1:31192400-31193600),TFP(CCNT2|chr1:31190876-31192668),TFP(CHD2|chr1:31191563-31192693),TFP(CTCF|chr1:31191590-31192669),TFP(CTCF|chr1:31191642-31192718),TFP(CTCF|chr1:31191773-31192684),TFP(CTCF|chr1:31191876-31192672),TFP(CTCF|chr1:31191879-31192…
chr1	31336331	rs74530729	A	T	100	PASS	SAMPLE=interestingHets_NA19213_EBLfiltered_hg19;GERP=0.185;CDS=No;NCDS=7.4186839222147e-30
chr1	31337325	rs7527896	C	T	100	PASS	SAMPLE=interestingHets_NA12489_EBLfiltered_hg19;GERP=-3.96;CDS=No;NCENC=DHS(MCV-2|chr1:31337185-31337335);NCDS=0.18521432
chr1	31352419	rs2807013	T	C	100	PASS	SAMPLE=interestingHets_NA19213_EBLfiltered_hg19;GERP=-5.3;CDS=No;HUB=SDC3:PPI(0.767);NCENC=DHS(MCV-10|chr1:31352405-31352555);GENE=SDC3(Intron&Promoter);NCDS=0.656972384509448
chr1	31401077	rs114847185	T	C	100	PASS	SAMPLE=interestingHets_NA19213_EBLfiltered_hg19;GERP=0.901;CDS=No;NCDS=2.03479578712335e-17
chr1	31424506	rs61367546	G	A	100	PASS	SAMPLE=interestingHets_NA19249_EBLfiltered_hg19;GERP=-7.49;CDS=No;HUB=PUM1:PHOS(0.803)PPI(0.361)REG(0.409);NCENC=DHS(MCV-1|chr1:31424445-31424595);GENE=PUM1(Intron);NCDS=0.715202274527947
chr1	31473597	rs12079389	C	G	100	PASS	SAMPLE=interestingHets_NA19213_EBLfiltered_hg19;GERP=0.28;CDS=No;HUB=PUM1:PHOS(0.803)PPI(0.361)REG(0.409);GENE=PUM1(Intron);NCDS=0.529987954527947
chr1	31677683	rs72891354	G	T	100	PASS	SAMPLE=interestingHets_NA19213_EBLfiltered_hg19;GERP=-0.297;CDS=No;NCENC=DHS(MCV-3|chr1:31677665-31677815);GENE=NKAIN1(Intron);NCDS=0.188077215
chr1	31757145	rs34064563	G	A	100	PASS	SAMPLE=interestingHets_NA19189_EBLfiltered_hg19;GERP=-0.662;CDS=No;HUB=SNRNP40:PPI(0.236);GENE=SNRNP40(Intron);NCDS=1.08475318095785;RECUR=chr1:31757145:interestingHets_NA19189_EBLfiltered_hg19&interestingHets_NA19213_EBLfiltered_hg19
chr1	31757145	rs34064563	G	A	100	PASS	SAMPLE=interestingHets_NA19213_EBLfiltered_hg19;GERP=-0.662;CDS=No;HUB=SNRNP40:PPI(0.236);GENE=SNRNP40(Intron);NCDS=1.08475318095785;RECUR=chr1:31757145:interestingHets_NA19189_EBLfiltered_hg19&interestingHets_NA19213_EBLfiltered_hg19
chr1	31757168	rs12758600	C	G	100	PASS	SAMPLE=interestingHets_NA19189_EBLfiltered_hg19;GERP=-0.537;CDS=No;HUB=SNRNP40:PPI(0.236);GENE=SNRNP40(Intron);NCDS=0.0847531809578483
chr1	31757178	rs34030869	A	T	100	PASS	SAMPLE=interestingHets_NA19189_EBLfiltered_hg19;GERP=0.51;CDS=No;HUB=SNRNP40:PPI(0.236);GENE=SNRNP40(Intron);NCDS=0.0847531809578483
chr1	31790288	rs6425737	T	C	100	PASS	SAMPLE=interestingHets_NA19189_EBLfiltered_hg19;GERP=2.59;CDS=No;HUB=ZCCHC17:PPI(0.307);GENE=ZCCHC17(Intron);NCDS=0.729408365180359
chr1	31867655	rs12131153	C	T	100	PASS	SAMPLE=interestingHets_NA19190_EBLfiltered_hg19;GERP=1.13;CDS=No;HUB=COL16A1:REG(0.634),HCRTR1:PPI(0.307),HDAC1:PHOS(0.276)PPI(0.997),PTP4A2:PPI(0.540)REG(0.944),PUM1:PHOS(0.803)PPI(0.361)REG(0.409),SNRNP40:PPI(0.236),TINAGL1:PPI(0.540),TXLNA:PPI(0.408)REG(0.409);NCENC=Enhancer(drm|chr1:31867200-31868100),TFM(CTCF|CTCF_disc5_8mer|chr1:31867650-31867664),TFM(CTCF|CTCF_disc7_8mer|chr1:31867650-3186…
chr1	31946505	rs6682271	C	A	100	PASS	SAMPLE=interestingHets_NA19213_EBLfiltered_hg19;GERP=0.109;CDS=No;NCDS=3.54871925611524e-31
chr1	31971684	rs1316427	C	G	100	PASS	SAMPLE=interestingHets_NA19249_EBLfiltered_hg19;GERP=0.17;CDS=No;NCENC=DHS(MCV-73|chr1:31971680-31971830),Enhancer(chmm/segway|chr1:31971600-31972200),TFP(CHD2|chr1:31971474-31972358),TFP(EBF1|chr1:31971449-31975378),TFP(EBF1|chr1:31971461-31972538),TFP(MAX|chr1:31971557-31971974),TFP(MYC|chr1:31971509-31971948),TFP(NFKB1|chr1:31971454-31972588),TFP(NFKB1|chr1:31971505-31972240),TFP(NFKB1|chr1:31…
chr1	31977631	rs6700803	T	C	100	PASS	SAMPLE=interestingHets_NA19236_EBLfiltered_hg19;GERP=-0.298;CDS=No;NCENC=DHS(MCV-10|chr1:31977500-31977650),Enhancer(chmm/segway|chr1:31977400-31977742),TFP(BHLHE40|chr1:31977400-31977970),TFP(EP300|chr1:31976641-31977864),TFP(EP300|chr1:31976773-31977904),TFP(FOSL2|chr1:31976514-31977868),TFP(FOXA1|chr1:31977431-31977922),TFP(FOXA1|chr1:31977443-31977934),TFP(FOXA2|chr1:31977329-31978064),TFP(JU…
chr1	31988653	rs2153275	C	T	100	PASS	SAMPLE=interestingHets_NA19249_EBLfiltered_hg19;GERP=0.922;CDS=No;NCENC=TFP(JUND|chr1:31988598-31988973),TFP(JUND|chr1:31988639-31988963),TFP(RXRA|chr1:31988633-31990029),lincRNA(ENSG00000223907.1[RP11-439L8.4]);NCDS=1.18521432;RECUR=TFP(RXRA|chr1:31988633-31990029):interestingHets_NA19189_EBLfiltered_hg19&interestingHets_NA19249_EBLfiltered_hg19,lincRNA(ENSG00000223907.1[RP11-439L8.4]):interesti…
chr1	31989332	rs72881860	C	T	100	PASS	SAMPLE=interestingHets_NA19189_EBLfiltered_hg19;GERP=0.0138;CDS=No;NCENC=TFP(RXRA|chr1:31988633-31990029),lincRNA(ENSG00000223907.1[RP11-439L8.4]);NCDS=1.18521432;RECUR=TFP(RXRA|chr1:31988633-31990029):interestingHets_NA19189_EBLfiltered_hg19&interestingHets_NA19249_EBLfiltered_hg19,lincRNA(ENSG00000223907.1[RP11-439L8.4]):interestingHets_NA19189_EBLfiltered_hg19&interestingHets_NA19249_EBLfilter…
chr1	32003051	rs55667255	T	C	100	PASS	SAMPLE=interestingHets_NA19190_EBLfiltered_hg19;GERP=-0.646;CDS=No;NCDS=2.71880643785435e-44
chr1	32016500	rs6698094	C	T	100	PASS	SAMPLE=interestingHets_NA19190_EBLfiltered_hg19;GERP=0.628;CDS=No;HUB=SPOCD1:REG(0.761);NCENC=Enhancer(chmm/segway|chr1:32016471-32016724);GENE=SPOCD1(Distal)[pearson(H3K4me1):0.777697];NCDS=0.647909407572189
chr1	32151904	rs141736437	G	A	100	PASS	SAMPLE=interestingHets_NA19213_EBLfiltered_hg19;GERP=-0.521;CDS=No;HUB=COL16A1:REG(0.634);GENE=COL16A1(Intron);NCDS=0.306886287203058
chr1	32263212	rs144543837	G	T	100	PASS	SAMPLE=interestingHets_NA19213_EBLfiltered_hg19;GERP=-5.28;CDS=No;HUB=SPOCD1:REG(0.761);NCENC=DHS(MCV-9|chr1:32263145-32263295);GENE=SPOCD1(Intron);NCDS=0.647909407572189
chr1	32283156	rs77553782	C	A	100	PASS	SAMPLE=interestingHets_NA19213_EBLfiltered_hg19;GERP=-3.16;CDS=No;HUB=SPOCD1:REG(0.761);GENE=SPOCD1(Promoter);NCDS=0.462695087572189
chr1	32293076	rs12749138	T	C	100	PASS	SAMPLE=interestingHets_NA12383_EBLfiltered_hg19;GERP=-2.03;CDS=No;HUB=FABP3:PHOS(0.276)PPI(0.515)REG(0.409),LCK:PHOS(0.953)PPI(0.987)REG(0.409),TXLNA:PPI(0.408)REG(0.409);NCENC=DHS(MCV-18|chr1:32293000-32293150),Enhancer(chmm/segway|chr1:32292192-32293346),Enhancer(drm|chr1:32291800-32293300),TFP(CCNT2|chr1:32292587-32293154),TFP(ELF1|chr1:32292531-32293085),TFP(EP300|chr1:32292404-32293107),TFP(…
chr1	32328730	rs111381706	T	A	100	PASS	SAMPLE=interestingHets_NA19213_EBLfiltered_hg19;GERP=-1.41;CDS=No;NCDS=1.45324528524861e-57
chr1	32335537	rs1790045	T	C	100	PASS	SAMPLE=interestingHets_NA19191_EBLfiltered_hg19;GERP=-0.47;CDS=No;NCDS=3.10321197298998e-41
chr1	32561611	rs145686676	G	A	100	PASS	SAMPLE=interestingHets_NA19190_EBLfiltered_hg19;GERP=-0.102;CDS=No;HUB=TMEM39B:PPI(0.142);NCENC=DHS(MCV-1|chr1:32561505-32561655);GENE=TMEM39B(Intron);NCDS=0.247756504369752
chr1	32645547	rs183087640	C	T	100	PASS	SAMPLE=interestingHets_NA19213_EBLfiltered_hg19;GERP=-2.74;CDS=No;HUB=TXLNA:PPI(0.408)REG(0.409);NCENC=DHS(MCV-113|chr1:32645540-32645690),TFM(EGR1|Egr-1_known2_8mer|chr1:32645533-32645547),TFM(YY1|YY1_disc4_8mer|chr1:32645544-32645559),TFP(CCNT2|chr1:32645026-32646388),TFP(CHD2|chr1:32644839-32645822),TFP(CHD2|chr1:32644958-32646047),TFP(CHD2|chr1:32645034-32645785),TFP(CTCFL|chr1:32644789-32645…
chr1	32738430	rs114061634	G	A	100	PASS	SAMPLE=interestingHets_NA19213_EBLfiltered_hg19;GERP=.;CDS=No;HUB=LCK:PHOS(0.953)PPI(0.987)REG(0.409);NCENC=DHS(MCV-3|chr1:32738425-32738575),TFP(EGR1|chr1:32738220-32739188),TFP(EGR1|chr1:32738239-32739028);GENE=LCK(Intron&Promoter);CANG=LCK[cancer];NCDS=1.1459758966626
chr1	32872654	rs74066509	A	G	100	PASS	SAMPLE=interestingHets_NA19190_EBLfiltered_hg19;GERP=0.429;CDS=No;NCENC=TFP(STAT3|chr1:32872354-32872864),TFP(STAT3|chr1:32872387-32872838),TFP(STAT3|chr1:32872389-32872828),TFP(STAT3|chr1:32872454-32872769);NCDS=0.18521432
chr1	33089001	rs58191939	T	A	100	PASS	SAMPLE=interestingHets_NA19213_EBLfiltered_hg19;GERP=-1.88;CDS=No;HUB=ZBTB8OS:PPI(0.606)REG(0.634);NCENC=Enhancer(chmm/segway|chr1:33088451-33090168),TFP(BATF|chr1:33088742-33089591);GENE=ZBTB8OS(Intron);NCDS=0.492100607203058
chr1	33143476	rs28473036	A	G	100	PASS	SAMPLE=interestingHets_NA19213_EBLfiltered_hg19;GERP=-2.95;CDS=No;HUB=RBBP4:PPI(0.974)REG(0.761);NCENC=DHS(MCV-1|chr1:33143420-33143570);GENE=RBBP4(Intron);CANG=RBBP4[DNA_repair];NCDS=1.10643284647229
chr1	33233223	rs4951771	C	T	100	PASS	SAMPLE=interestingHets_NA19213_EBLfiltered_hg19;GERP=-0.713;CDS=No;GENE=KIAA1522(Intron);NCDS=0.002862895
chr1	33283033	rs184477254	C	A	100	PASS	SAMPLE=interestingHets_NA19249_EBLfiltered_hg19;GERP=3.33;CDS=No;HUB=S100PBP:REG(0.944),YARS:PPI(0.685)REG(0.830);NCENC=DHS(MCV-117|chr1:33282920-33283070),TFM(VDR|VDR_JASPAR|chr1:33283028-33283043),TFM(VDR|VDR_XXmotif|chr1:33283028-33283043),TFP(ATF3|chr1:33282791-33283157),TFP(BATF|chr1:33282768-33283171),TFP(BCL11A|chr1:33282685-33283989),TFP(BCL3|chr1:33282731-33285065),TFP(BCLAF1|chr1:332818…
chr1	33418200	rs6660261	G	A	100	PASS	SAMPLE=interestingHets_NA11829_EBLfiltered_hg19;GERP=0.137;CDS=No;GENE=RNF19B(Intron);NCDS=1.002862895;RECUR=chr1:33418200:interestingHets_NA11829_EBLfiltered_hg19&interestingHets_NA12872_EBLfiltered_hg19
chr1	33418200	rs6660261	G	A	100	PASS	SAMPLE=interestingHets_NA12872_EBLfiltered_hg19;GERP=0.137;CDS=No;GENE=RNF19B(Intron);NCDS=1.002862895;RECUR=chr1:33418200:interestingHets_NA11829_EBLfiltered_hg19&interestingHets_NA12872_EBLfiltered_hg19
chr1	33426606	rs194658	G	A	100	PASS	SAMPLE=interestingHets_NA19189_EBLfiltered_hg19;GERP=0.51;CDS=No;NCENC=DHS(MCV-6|chr1:33426520-33426670),Enhancer(chmm/segway|chr1:33426534-33426720),TFP(EBF1|chr1:33426455-33426986),TFP(EBF1|chr1:33426473-33426851),TFP(PAX5|chr1:33426350-33426757);GENE=RNF19B(Intron);NCDS=0.188077215
chr1	33458803	rs760594	A	G	100	PASS	SAMPLE=interestingHets_NA12872_EBLfiltered_hg19;GERP=1.89;CDS=No;NCENC=Enhancer(chmm/segway|chr1:33456864-33460248),Enhancer(chmm/segway|chr1:33456945-33459245),TFP(BATF|chr1:33457908-33459092),TFP(BCL11A|chr1:33457972-33459296),TFP(BCL3|chr1:33457255-33459312),TFP(CHD2|chr1:33457994-33458957),TFP(EBF1|chr1:33457332-33459160),TFP(EBF1|chr1:33457731-33459006),TFP(ELF1|chr1:33457386-33459168),TFP(I…
chr1	33497898	rs114890331	C	A	100	PASS	SAMPLE=interestingHets_NA19213_EBLfiltered_hg19;GERP=0.491;CDS=No;HUB=AK2:PHOS(0.775)PPI(0.761)REG(0.944);NCENC=DHS(MCV-45|chr1:33497840-33497990);GENE=AK2(Intron);NCDS=1.02128008727704
chr1	33592887	rs664182	A	G	100	PASS	SAMPLE=interestingHets_NA19213_EBLfiltered_hg19;GERP=-4.33;CDS=No;NCENC=TFP(BCLAF1|chr1:33592421-33593509),TFP(CHD2|chr1:33592472-33593295),TFP(CTCFL|chr1:33592706-33593178),TFP(CTCF|chr1:33592571-33593149),TFP(CTCF|chr1:33592578-33593246),TFP(CTCF|chr1:33592609-33593336),TFP(CTCF|chr1:33592620-33593266),TFP(CTCF|chr1:33592656-33593234),TFP(CTCF|chr1:33592683-33593201),TFP(CTCF|chr1:33592701-3359…
chr1	33704214	rs66529020	A	T	100	PASS	SAMPLE=interestingHets_NA12872_EBLfiltered_hg19;GERP=1.13;CDS=No;NCENC=Enhancer(drm|chr1:33704000-33704300),TFP(FOS|chr1:33703975-33704302),TFP(NFYA|chr1:33703995-33704369),TFP(NFYB|chr1:33703971-33704516),TFP(USF1|chr1:33703906-33704300),TFP(USF1|chr1:33703915-33704318),TFP(USF1|chr1:33703918-33704336),TFP(USF1|chr1:33703943-33704278),TFP(USF1|chr1:33703960-33704272),TFP(USF2|chr1:33703982-33704…
chr1	33784627	rs4653027	C	T	100	PASS	SAMPLE=interestingHets_NA11919_EBLfiltered_hg19;GERP=1.18;CDS=No;NCDS=1.42970767254236e-12
chr1	33865068	rs6685849	C	T	100	PASS	SAMPLE=interestingHets_NA19248_EBLfiltered_hg19;GERP=1.82;CDS=No;HUB=PHC2:PHOS(0.276)PPI(0.853)REG(0.409);GENE=PHC2(Intron);NCDS=0.767133382484301
chr1	33942103	rs6665639	G	A	100	PASS	SAMPLE=interestingHets_NA19213_EBLfiltered_hg19;GERP=-4.77;CDS=No;HUB=ZSCAN20:PHOS(0.895)PPI(0.142);GENE=ZSCAN20(Intron);NCDS=0.713576949462673
chr1	34013805	rs75560692	T	A	100	PASS	SAMPLE=interestingHets_NA19213_EBLfiltered_hg19;GERP=0.225;CDS=No;HUB=CSMD2:PPI(0.408);GENE=CSMD2(Intron);NCDS=0.147793980297766
chr1	34017349	rs6425827	C	T	100	PASS	SAMPLE=interestingHets_NA11829_EBLfiltered_hg19;GERP=-1.29;CDS=No;HUB=CSMD2:PPI(0.408);NCENC=DHS(MCV-1|chr1:34017245-34017395);GENE=CSMD2(Intron);NCDS=0.333008300297766
chr1	34065436	rs10914750	C	T	100	PASS	SAMPLE=interestingHets_NA19249_EBLfiltered_hg19;GERP=0.182;CDS=No;HUB=CSMD2:PPI(0.408);GENE=CSMD2(UTR);NCDS=0.147793980297766
chr1	34077032	rs74524074	G	T	100	PASS	SAMPLE=interestingHets_NA19248_EBLfiltered_hg19;GERP=2.02;CDS=No;HUB=CSMD2:PPI(0.408);NCENC=DHS(MCV-3|chr1:34076885-34077035);GENE=CSMD2(Intron);NCDS=0.955102175599829
chr1	34141600	rs114385623	T	C	100	PASS	SAMPLE=interestingHets_NA19191_EBLfiltered_hg19;GERP=.;CDS=No;HUB=CSMD2:PPI(0.408);GENE=CSMD2(Intron);NCDS=0.147793980297766
chr1	34286584	rs2358509	G	C	100	PASS	SAMPLE=interestingHets_NA19213_EBLfiltered_hg19;GERP=3.88;CDS=No;HUB=CSMD2:PPI(0.408);NCENC=DHS(MCV-3|chr1:34286525-34286675);GENE=CSMD2(Intron);NCDS=0.955795048297766
chr1	34450776	rs1025639	T	G	100	PASS	SAMPLE=interestingHets_NA19213_EBLfiltered_hg19;GERP=-0.468;CDS=No;HUB=CSMD2:PPI(0.408);GENE=CSMD2(Intron);NCDS=0.147793980297766
chr1	34476972	rs55817849	G	A	100	PASS	SAMPLE=interestingHets_NA06986_EBLfiltered_hg19;GERP=1.53;CDS=No;HUB=CSMD2:PPI(0.408);GENE=CSMD2(Intron);NCDS=0.147795699665592
chr1	34500864	rs4652985	A	G	100	PASS	SAMPLE=interestingHets_NA11829_EBLfiltered_hg19;GERP=2.45;CDS=No;HUB=CSMD2:PPI(0.408);GENE=CSMD2(Intron);NCDS=0.770580728274255
chr1	34506071	rs3125613	G	A	100	PASS	SAMPLE=interestingHets_NA19213_EBLfiltered_hg19;GERP=0.564;CDS=No;HUB=CSMD2:PPI(0.408);GENE=CSMD2(Intron);NCDS=0.147793980297766
chr1	34682856	rs1023325	G	A	100	PASS	SAMPLE=interestingHets_NA10831_EBLfiltered_hg19;GERP=-6.19;CDS=No;NCENC=DHS(MCV-2|chr1:34682745-34682895);GENE=C1orf94(Intron);NCDS=0.188077215
chr1	34697915	rs2184651	T	C	100	PASS	SAMPLE=interestingHets_NA19213_EBLfiltered_hg19;GERP=-3.62;CDS=No;NCDS=5.8980265392178e-96
chr1	34715687	rs1342157	C	G	100	PASS	SAMPLE=interestingHets_NA11829_EBLfiltered_hg19;GERP=0.634;CDS=No;NCDS=4.68010679222832e-22
chr1	34715705	rs1342156	T	C	100	PASS	SAMPLE=interestingHets_NA11829_EBLfiltered_hg19;GERP=-4.51;CDS=No;NCDS=2.04090677162462e-111
chr1	34734026	rs10799034	T	C	100	PASS	SAMPLE=interestingHets_NA19213_EBLfiltered_hg19;GERP=3.36;CDS=No;HUB=GJB3:PPI(0.236),GJB5:PPI(0.142),PHC2:PHOS(0.276)PPI(0.853)REG(0.409);NCENC=DHS(MCV-37|chr1:34734020-34734170),TFP(FOS|chr1:34733794-34734287);GENE=GJB3(Distal)[pearson(H3K4me1):0.784701],GJB4(Distal)[pearson(H3K4me1):0.72808],GJB5(Distal)[pearson(H3K4me1):0.777075],PHC2(Distal)[pearson(H3K4me1):0.752294];NCDS=1.43097475315706
chr1	34800533	rs1418282	A	G	100	PASS	SAMPLE=interestingHets_NA07029_EBLfiltered_hg19;GERP=-0.903;CDS=No;NCDS=9.32891241399221e-49
chr1	34821496	rs12402071	G	A	100	PASS	SAMPLE=interestingHets_NA19189_EBLfiltered_hg19;GERP=-0.474;CDS=No;NCDS=2.64438280862904e-41
chr1	34830756	rs7537943	C	T	100	PASS	SAMPLE=interestingHets_NA10847_EBLfiltered_hg19;GERP=-7.47;CDS=No;NCDS=7.75097809091854e-163
chr1	34833809	rs741990	A	G	100	PASS	SAMPLE=interestingHets_NA19213_EBLfiltered_hg19;GERP=-1.59;CDS=No;HUB=HMGB4:PHOS(0.276);NCENC=TFP(MAFF|chr1:34833585-34833936),TFP(MAFK|chr1:34833567-34833934),TFP(MAFK|chr1:34833581-34833896);GENE=HMGB4(Distal)[pearson(H3K27ac):0.79994];NCDS=0.281668037218982
chr1	34938132	rs10914956	C	A	100	PASS	SAMPLE=interestingHets_NA19213_EBLfiltered_hg19;GERP=-3.3;CDS=No;NCDS=2.13636813077495e-90
chr1	34995974	rs4595337	G	A	100	PASS	SAMPLE=interestingHets_NA19189_EBLfiltered_hg19;GERP=1.75;CDS=No;HUB=GJB3:PPI(0.236),GJB5:PPI(0.142);NCENC=DHS(MCV-5|chr1:34995920-34996070),Enhancer(drm|chr1:34994500-34997000),TFP(BATF|chr1:34995096-34996550),TFP(BCL11A|chr1:34995446-34996528),TFP(EBF1|chr1:34995439-34996553),TFP(EBF1|chr1:34995492-34996564),TFP(IRF4|chr1:34995351-34996567),TFP(MEF2A|chr1:34995066-34996809),TFP(NFKB1|chr1:34995…
chr1	34996037	rs6664344	A	C	100	PASS	SAMPLE=interestingHets_NA12489_EBLfiltered_hg19;GERP=-8.69;CDS=No;HUB=GJB3:PPI(0.236),GJB5:PPI(0.142);NCENC=DHS(MCV-5|chr1:34995920-34996070),Enhancer(drm|chr1:34994500-34997000),TFM(PAX5|Pax-5_disc1_8mer|chr1:34996026-34996045),TFM(VDR|VDR_XXmotif|chr1:34996029-34996044),TFP(BATF|chr1:34995096-34996550),TFP(BCL11A|chr1:34995446-34996528),TFP(EBF1|chr1:34995439-34996553),TFP(EBF1|chr1:34995492-34…
chr1	34996348	rs10799066	T	C	100	PASS	SAMPLE=interestingHets_NA19213_EBLfiltered_hg19;GERP=-3.07;CDS=No;HUB=GJB3:PPI(0.236),GJB5:PPI(0.142);NCENC=DHS(MCV-9|chr1:34996260-34996410),Enhancer(chmm/segway|chr1:34996200-34997019),Enhancer(drm|chr1:34994500-34997000),TFP(BATF|chr1:34995096-34996550),TFP(BCL11A|chr1:34995446-34996528),TFP(EBF1|chr1:34995439-34996553),TFP(EBF1|chr1:34995492-34996564),TFP(IRF4|chr1:34995351-34996567),TFP(MEF2…
chr1	34996413	rs10737381	C	T	100	PASS	SAMPLE=interestingHets_NA07029_EBLfiltered_hg19;GERP=-1.12;CDS=No;HUB=GJB3:PPI(0.236),GJB5:PPI(0.142);NCENC=Enhancer(chmm/segway|chr1:34996200-34997019),Enhancer(drm|chr1:34994500-34997000),TFP(BATF|chr1:34995096-34996550),TFP(BCL11A|chr1:34995446-34996528),TFP(EBF1|chr1:34995439-34996553),TFP(EBF1|chr1:34995492-34996564),TFP(IRF4|chr1:34995351-34996567),TFP(MEF2A|chr1:34995066-34996809),TFP(NFKB…
chr1	35025363	rs74066814	C	T	100	PASS	SAMPLE=interestingHets_NA19213_EBLfiltered_hg19;GERP=-1.37;CDS=No;NCDS=7.19797101843545e-57
chr1	35080878	rs10493060	G	C	100	PASS	SAMPLE=interestingHets_NA19190_EBLfiltered_hg19;GERP=-4.16;CDS=No;NCENC=DHS(MCV-1|chr1:35080785-35080935);NCDS=0.18521432
chr1	35268039	rs74764197	G	C	100	PASS	SAMPLE=interestingHets_NA19190_EBLfiltered_hg19;GERP=-1.31;CDS=No;GENE=SMIM12(Intron);NCDS=0.002862895
chr1	35268049	rs116494510	C	T	100	PASS	SAMPLE=interestingHets_NA19190_EBLfiltered_hg19;GERP=-1.31;CDS=No;GENE=SMIM12(Intron);NCDS=0.002862895
chr1	35301226	rs6683760	A	G	100	PASS	SAMPLE=interestingHets_NA19213_EBLfiltered_hg19;GERP=1.44;CDS=No;GENE=SMIM12(Intron);NCDS=0.0028629419796554
chr1	35496713	rs78669479	G	A	100	PASS	SAMPLE=interestingHets_NA19189_EBLfiltered_hg19;GERP=-2.28;CDS=No;HUB=ZMYM6:PPI(0.142);NCENC=TFP(EGR1|chr1:35496447-35497786),TFP(EGR1|chr1:35496588-35497809),TFP(ELF1|chr1:35496668-35497922),TFP(ELF1|chr1:35496670-35497961),TFP(FOS|chr1:35496650-35497747),TFP(MAX|chr1:35496294-35497856),TFP(MAX|chr1:35496637-35497962),TFP(MYC|chr1:35496668-35497730),TFP(NFKB1|chr1:35496457-35497707),TFP(NFKB1|ch…
chr1	35609693	rs145362284	G	T	100	PASS	SAMPLE=interestingHets_NA19213_EBLfiltered_hg19;GERP=-0.245;CDS=No;NCENC=Enhancer(drm|chr1:35609400-35610000);NCDS=0.18521432
chr1	35772867	rs544621	A	C	100	PASS	SAMPLE=interestingHets_NA19213_EBLfiltered_hg19;GERP=1.16;CDS=No;HUB=ZMYM4:PPI(0.685)REG(0.409);GENE=ZMYM4(Intron);NCDS=0.361897230901699
chr1	35944410	rs76739912	A	G	100	PASS	SAMPLE=interestingHets_NA19190_EBLfiltered_hg19;GERP=0.434;CDS=No;HUB=KIAA0319L:REG(0.909);GENE=KIAA0319L(Intron);NCDS=0.746616957346306
chr1	35973131	rs11264166	T	C	100	PASS	SAMPLE=interestingHets_NA19213_EBLfiltered_hg19;GERP=3.82;CDS=No;HUB=KIAA0319L:REG(0.909);NCENC=DHS(MCV-8|chr1:35973065-35973215),Enhancer(chmm/segway|chr1:35971200-35974270),TFP(IRF4|chr1:35971605-35973500),TFP(SPI1|chr1:35972690-35973332),TFP(SPI1|chr1:35972694-35973247);HOT=Gm12878;GENE=KIAA0319L(Intron&Promoter);NCDS=2.16663365434631
chr1	35999419	rs60111128	C	G	100	PASS	SAMPLE=interestingHets_NA19213_EBLfiltered_hg19;GERP=2.12;CDS=No;HUB=KIAA0319L:REG(0.909);NCENC=DHS(MCV-3|chr1:35999340-35999490),TFP(GATA1|chr1:35998957-35999999),TFP(TAL1|chr1:35999191-35999549),TFP(YY1|chr1:35999151-35999642),TFP(YY1|chr1:35999169-35999551);GENE=KIAA0319L(Intron);NCDS=1.55460532106508
chr1	36554442	rs11263852	G	C	100	PASS	SAMPLE=interestingHets_NA19248_EBLfiltered_hg19;GERP=1.87;CDS=No;HUB=ADPRHL2:PPI(0.307)REG(0.830);NCENC=DHS(MCV-125|chr1:36554360-36554510),TFM(EGR1|Egr-1_disc4_8mer|chr1:36554421-36554446),TFM(ZBTB7A|ZBTB7A_disc1_8mer|chr1:36554434-36554444),TFP(BCLAF1|chr1:36554162-36555424),TFP(CCNT2|chr1:36554156-36554942),TFP(CHD2|chr1:36554222-36555093),TFP(CTCFL|chr1:36553989-36554976),TFP(CTCF|chr1:365534…
chr1	36554449	rs17551472	A	C	100	PASS	SAMPLE=interestingHets_NA19190_EBLfiltered_hg19;GERP=-8.13;CDS=No;HUB=ADPRHL2:PPI(0.307)REG(0.830);NCENC=DHS(MCV-125|chr1:36554360-36554510),TFP(BCLAF1|chr1:36554162-36555424),TFP(CCNT2|chr1:36554156-36554942),TFP(CHD2|chr1:36554222-36555093),TFP(CTCFL|chr1:36553989-36554976),TFP(CTCF|chr1:36553489-36554634),TFP(CTCF|chr1:36553497-36554591),TFP(CTCF|chr1:36553643-36554575),TFP(CTCF|chr1:36553669-…
chr1	36748355	rs79633164	A	G	100	PASS	SAMPLE=interestingHets_NA19248_EBLfiltered_hg19;GERP=-0.877;CDS=No;HUB=THRAP3:PPI(0.606)REG(0.830);GENE=THRAP3(Intron);CANG=THRAP3[cancer];NCDS=0.578330369538332
chr1	36857037	rs12061059	A	G	100	PASS	SAMPLE=interestingHets_NA19213_EBLfiltered_hg19;GERP=-2.24;CDS=No;HUB=LSM10:PPI(0.729),STK40:PHOS(0.884)PPI(0.236)REG(0.929);NCENC=DHS(MCV-4|chr1:36856980-36857130),Enhancer(chmm/segway|chr1:36854891-36857400);HOT=Gm12878;GENE=LSM10(Intron),STK40(Medial)[pearson(H3K4me1):0.666887];NCDS=1.59371812076974
chr1	36862929	rs4653186	T	G	100	PASS	SAMPLE=interestingHets_NA12872_EBLfiltered_hg19;GERP=0.486;CDS=No;HUB=LSM10:PPI(0.729);NCENC=TFP(E2F4|chr1:36862856-36863846),TFP(E2F6|chr1:36862870-36863824),TFP(ELF1|chr1:36862829-36864216),TFP(ETS1|chr1:36862888-36863793),TFP(GABPA|chr1:36862881-36863745),TFP(GABPA|chr1:36862889-36863729),TFP(GABPA|chr1:36862903-36863733),TFP(GTF2F1|chr1:36862732-36863818),TFP(MAX|chr1:36862795-36863774),TFP(M…
chr1	36873708	rs11263889	C	T	100	PASS	SAMPLE=interestingHets_NA12872_EBLfiltered_hg19;GERP=0.158;CDS=No;NCDS=2.51935186615813e-30
chr1	37156849	rs604512	T	C	100	PASS	SAMPLE=interestingHets_NA11829_EBLfiltered_hg19;GERP=-4.04;CDS=No;HUB=CSF3R:PPI(0.938)REG(0.409);NCENC=DHS(MCV-2|chr1:37156825-37156975);GENE=CSF3R(Distal)[pearson(H3K27ac):0.680953];CANG=CSF3R[cancer];NCDS=1.00521836976355
chr1	37167670	rs74354161	C	T	100	PASS	SAMPLE=interestingHets_NA19213_EBLfiltered_hg19;GERP=1.81;CDS=No;NCDS=0.104616723646232
chr1	37430363	rs6687320	A	G	100	PASS	SAMPLE=interestingHets_NA19213_EBLfiltered_hg19;GERP=-0.902;CDS=No;HUB=GRIK3:PPI(0.515)REG(0.409);NCENC=DHS(MCV-2|chr1:37430325-37430475);GENE=GRIK3(Intron);NCDS=0.39409230527674
chr1	37612086	rs12139384	C	T	100	PASS	SAMPLE=interestingHets_NA12383_EBLfiltered_hg19;GERP=-0.963;CDS=No;NCDS=8.46299840613561e-50
chr1	37748629	rs74066463	C	A	100	PASS	SAMPLE=interestingHets_NA19249_EBLfiltered_hg19;GERP=-0.347;CDS=No;NCDS=4.25148149571173e-39
chr1	37754547	rs640542	A	G	100	PASS	SAMPLE=interestingHets_NA19249_EBLfiltered_hg19;GERP=-1.87;CDS=No;NCENC=Enhancer(chmm/segway|chr1:37754050-37756000),TFP(BCL11A|chr1:37754308-37755157),TFP(EBF1|chr1:37754230-37755099),TFP(EBF1|chr1:37754251-37755204),TFP(EGR1|chr1:37754415-37754899),TFP(IRF4|chr1:37754427-37754967),TFP(MAX|chr1:37754388-37754924),TFP(MAX|chr1:37754440-37755136),TFP(NFE2|chr1:37754517-37754867),TFP(NFKB1|chr1:377…
chr1	37980446	rs215873	A	C	100	PASS	SAMPLE=interestingHets_NA19249_EBLfiltered_hg19;GERP=-3.23;CDS=No;HUB=MEAF6:PPI(0.408)REG(0.409);NCENC=DHS(MCV-118|chr1:37980380-37980530),TFP(BCL3|chr1:37980140-37980615),TFP(CCNT2|chr1:37979919-37980685),TFP(CTCFL|chr1:37979801-37981079),TFP(CTCF|chr1:37979923-37980617),TFP(CTCF|chr1:37979998-37980697),TFP(CTCF|chr1:37980032-37980607),TFP(CTCF|chr1:37980128-37980642),TFP(CTCF|chr1:37980128-3798…
chr1	37981203	rs79014856	G	T	100	PASS	SAMPLE=interestingHets_NA12872_EBLfiltered_hg19;GERP=-0.73;CDS=No;HUB=MEAF6:PPI(0.408)REG(0.409);NCENC=DHS(MCV-4|chr1:37981160-37981310),TFP(E2F6|chr1:37979335-37981284),TFP(E2F6|chr1:37980087-37981297),TFP(ELF1|chr1:37979130-37981318),TFP(ELF1|chr1:37980093-37981212),TFP(ETS1|chr1:37979371-37981327),TFP(MAFK|chr1:37980270-37981608),TFP(MAX|chr1:37979233-37981370),TFP(MYC|chr1:37979280-37981513),…
chr1	38156343	rs2306626	G	A	100	PASS	SAMPLE=interestingHets_NA12383_EBLfiltered_hg19;GERP=4.36;CDS=No;HUB=CDCA8:PPI(0.921)REG(0.830);NCENC=DHS(MCV-125|chr1:38156200-38156350),TFP(ATF3|chr1:38155973-38156475),TFP(ATF3|chr1:38156032-38156659),TFP(ATF3|chr1:38156039-38156502),TFP(ATF3|chr1:38156051-38156472),TFP(CHD2|chr1:38155958-38156569),TFP(CHD2|chr1:38156021-38156513),TFP(CTCFL|chr1:38155967-38158606),TFP(E2F1|chr1:38155964-381566…
chr1	38211392	rs490210	C	T	100	PASS	SAMPLE=interestingHets_NA19189_EBLfiltered_hg19;GERP=0.225;CDS=No;HUB=EPHA10:PHOS(0.743)REG(0.409);GENE=EPHA10(Intron);NCDS=0.436537498576743
chr1	38222805	rs508992	G	T	100	PASS	SAMPLE=interestingHets_NA10831_EBLfiltered_hg19;GERP=0.204;CDS=No;HUB=EPHA10:PHOS(0.743)REG(0.409);GENE=EPHA10(Intron&Promoter);NCDS=0.436537498576743
chr1	38254218	rs12026766	G	A	100	PASS	SAMPLE=interestingHets_NA19213_EBLfiltered_hg19;GERP=1.04;CDS=No;NCDS=5.28686412748372e-15
chr1	38480930	rs5018050	A	G	100	PASS	SAMPLE=interestingHets_NA07029_EBLfiltered_hg19;GERP=0.603;CDS=No;HUB=UTP11L:PHOS(0.276)PPI(0.408)REG(0.880);GENE=UTP11L(Intron);NCDS=0.679797717045172
chr1	38616871	rs883220	C	A	100	PASS	SAMPLE=interestingHets_NA11829_EBLfiltered_hg19;GERP=-0.443;CDS=No;NCENC=DHS(MCV-1|chr1:38616760-38616910);NCDS=0.18521432
chr1	38669544	rs4970575	A	G	100	PASS	SAMPLE=interestingHets_NA19213_EBLfiltered_hg19;GERP=0.802;CDS=No;NCDS=3.87895446500222e-19
chr1	38717149	rs10889866	C	T	100	PASS	SAMPLE=interestingHets_NA19190_EBLfiltered_hg19;GERP=-3.02;CDS=No;NCDS=1.56233545322398e-85
chr1	38743438	rs11210097	G	A	100	PASS	SAMPLE=interestingHets_NA19213_EBLfiltered_hg19;GERP=-4.4;CDS=No;NCDS=1.66233629413037e-109
chr1	38753501	rs1755296	G	A	100	PASS	SAMPLE=interestingHets_NA12489_EBLfiltered_hg19;GERP=-5;CDS=No;HUB=EPHA10:PHOS(0.743)REG(0.409),GNL2:PPI(0.863)REG(0.409),MACF1:PPI(0.792),MANEAL:REG(0.409);NCENC=DHS(MCV-5|chr1:38753405-38753555),Enhancer(drm|chr1:38753300-38753600),TFP(HNF4A|chr1:38753240-38753834),TFP(HNF4G|chr1:38753200-38753619),TFP(RXRA|chr1:38753261-38753571),TFP(VDR|chr1:38753324-38753574);GENE=EPHA10(Distal)[pearson(H3K4…
chr1	38753501	rs1755296	G	A	100	PASS	SAMPLE=interestingHets_NA19249_EBLfiltered_hg19;GERP=-5;CDS=No;HUB=EPHA10:PHOS(0.743)REG(0.409),GNL2:PPI(0.863)REG(0.409),MACF1:PPI(0.792),MANEAL:REG(0.409);NCENC=DHS(MCV-5|chr1:38753405-38753555),Enhancer(drm|chr1:38753300-38753600),TFP(HNF4A|chr1:38753240-38753834),TFP(HNF4G|chr1:38753200-38753619),TFP(RXRA|chr1:38753261-38753571),TFP(VDR|chr1:38753324-38753574);GENE=EPHA10(Distal)[pearson(H3K4…
chr1	38890620	rs12142825	T	C	100	PASS	SAMPLE=interestingHets_NA19190_EBLfiltered_hg19;GERP=2.79;CDS=No;NCENC=Enhancer(drm|chr1:38890400-38890800);NCDS=0.808001068
chr1	38925397	rs2248698	G	T	100	PASS	SAMPLE=interestingHets_NA19213_EBLfiltered_hg19;GERP=-2.26;CDS=No;NCDS=2.49072934748627e-72
chr1	38939847	rs6703234	A	G	100	PASS	SAMPLE=interestingHets_NA10847_EBLfiltered_hg19;GERP=0.788;CDS=No;HOT=Gm12878;NCDS=0.797229949
chr1	38942404	rs79940016	G	T	100	PASS	SAMPLE=interestingHets_NA19189_EBLfiltered_hg19;GERP=-2.63;CDS=No;NCENC=DHS(MCV-14|chr1:38942280-38942430),TFP(EGR1|chr1:38941639-38942746),TFP(TBP|chr1:38941803-38942591);NCDS=0.18521432
chr1	39008475	rs112592409	G	A	100	PASS	SAMPLE=interestingHets_NA19190_EBLfiltered_hg19;GERP=-3.01;CDS=No;NCENC=DHS(MCV-1|chr1:39008385-39008535);NCDS=0.18521432
chr1	39034943	rs7541471	T	G	100	PASS	SAMPLE=interestingHets_NA19249_EBLfiltered_hg19;GERP=-1.95;CDS=No;NCENC=DHS(MCV-6|chr1:39034865-39035015);NCDS=0.18521432
chr1	39067769	rs3011182	G	A	100	PASS	SAMPLE=interestingHets_NA10847_EBLfiltered_hg19;GERP=-0.0137;CDS=No;NCDS=2.62152694503085e-33
chr1	39139211	rs77516862	C	G	100	PASS	SAMPLE=interestingHets_NA19190_EBLfiltered_hg19;GERP=-0.246;CDS=No;NCDS=2.41596144906421e-37
chr1	39196638	rs4595336	C	T	100	PASS	SAMPLE=interestingHets_NA06989_EBLfiltered_hg19;GERP=-1.29;CDS=No;HUB=POU3F1:PPI(0.361),YRDC:PPI(0.236)REG(0.409);NCENC=TFP(CEBPB|chr1:39196545-39197111),TFP(STAT3|chr1:39196365-39197025),TFP(STAT3|chr1:39196551-39197097),TFP(STAT3|chr1:39196597-39197059);GENE=C1orf122(Distal)[pearson(H3K4me1):0.852556],POU3F1(Distal)[pearson(H3K4me1):0.889701],YRDC(Distal)[pearson(H3K4me1):0.852387];NCDS=0.33348…
chr1	39281861	rs10890424	G	A	100	PASS	SAMPLE=interestingHets_NA12383_EBLfiltered_hg19;GERP=2.72;CDS=No;NCENC=DHS(MCV-31|chr1:39281740-39281890),Enhancer(drm|chr1:39280300-39285000),TFP(CCNT2|chr1:39281498-39282214),TFP(CEBPB|chr1:39281364-39281964),TFP(CHD2|chr1:39281588-39282150),TFP(CTCF|chr1:39281592-39282054),TFP(CTCF|chr1:39281674-39282408),TFP(CTCF|chr1:39281722-39282079),TFP(E2F4|chr1:39281627-39282210),TFP(E2F6|chr1:39281448-…
chr1	39281861	rs10890424	G	A	100	PASS	SAMPLE=interestingHets_NA19248_EBLfiltered_hg19;GERP=2.72;CDS=No;NCENC=DHS(MCV-31|chr1:39281740-39281890),Enhancer(drm|chr1:39280300-39285000),TFP(CCNT2|chr1:39281498-39282214),TFP(CEBPB|chr1:39281364-39281964),TFP(CHD2|chr1:39281588-39282150),TFP(CTCF|chr1:39281592-39282054),TFP(CTCF|chr1:39281674-39282408),TFP(CTCF|chr1:39281722-39282079),TFP(E2F4|chr1:39281627-39282210),TFP(E2F6|chr1:39281448-…
chr1	39281936	rs78189457	G	A	100	PASS	SAMPLE=interestingHets_NA12383_EBLfiltered_hg19;GERP=1.16;CDS=No;NCENC=Enhancer(drm|chr1:39280300-39285000),TFP(CCNT2|chr1:39281498-39282214),TFP(CEBPB|chr1:39281364-39281964),TFP(CHD2|chr1:39281588-39282150),TFP(CTCF|chr1:39281592-39282054),TFP(CTCF|chr1:39281674-39282408),TFP(CTCF|chr1:39281722-39282079),TFP(E2F4|chr1:39281627-39282210),TFP(E2F6|chr1:39281448-39282753),TFP(E2F6|chr1:39281474-39…
chr1	39320518	rs74496055	G	A	100	PASS	SAMPLE=interestingHets_NA19213_EBLfiltered_hg19;GERP=-1.11;CDS=No;HUB=RRAGC:PHOS(0.398)PPI(0.641)REG(0.880);GENE=RRAGC(Intron);NCDS=0.679797717045172
chr1	39330919	rs78827366	T	C	100	PASS	SAMPLE=interestingHets_NA19213_EBLfiltered_hg19;GERP=-8.43;CDS=No;HUB=MYCBP:PPI(0.753)REG(0.409);NCENC=DHS(MCV-2|chr1:39330820-39330970);GENE=GJA9(Intron),MYCBP(Intron);NCDS=0.636095695308657
chr1	39358600	rs12037982	G	A	100	PASS	SAMPLE=interestingHets_NA19213_EBLfiltered_hg19;GERP=0.694;CDS=No;HUB=RHBDL2:PPI(0.236);GENE=RHBDL2(Intron);NCDS=0.0847531809578483
chr1	39456702	rs115399890	G	C	100	PASS	SAMPLE=interestingHets_NA19213_EBLfiltered_hg19;GERP=-0.548;CDS=No;HUB=AKIRIN1:REG(0.409);NCENC=TFM(PAX5|Pax-5_disc1_8mer|chr1:39456685-39456704),TFP(BCL11A|chr1:39456348-39456962),TFP(BCL11A|chr1:39456350-39457167),TFP(BRCA1|chr1:39456352-39457094),TFP(BRCA1|chr1:39456499-39457056),TFP(CCNT2|chr1:39456526-39458316),TFP(CHD2|chr1:39456203-39457140),TFP(CHD2|chr1:39456288-39457402),TFP(CHD2|chr1:3…
chr1	39458696	rs2889682	A	T	100	PASS	SAMPLE=interestingHets_NA19191_EBLfiltered_hg19;GERP=1.3;CDS=No;HUB=AKIRIN1:REG(0.409);NCENC=TFP(FOXA1|chr1:39458197-39458784),TFP(FOXA1|chr1:39458417-39458779),TFP(SPI1|chr1:39457888-39458870),TFP(SPI1|chr1:39457978-39458869);GENE=AKIRIN1(Intron);NCDS=0.333486891635546
chr1	39494760	rs3768322	G	A	100	PASS	SAMPLE=interestingHets_NA19190_EBLfiltered_hg19;GERP=0.453;CDS=No;HUB=NDUFS5:PPI(0.869)REG(0.409);GENE=NDUFS5(Intron);NCDS=0.656046899141351
chr1	39622588	rs67758468	A	G	100	PASS	SAMPLE=interestingHets_NA19189_EBLfiltered_hg19;GERP=1.7;CDS=No;HUB=MACF1:PPI(0.792);GENE=MACF1(Intron);NCDS=0.513011117017086
chr1	39649226	rs143797367	A	G	100	PASS	SAMPLE=interestingHets_NA19190_EBLfiltered_hg19;GERP=-6.15;CDS=No;HUB=MACF1:PPI(0.792);NCENC=Enhancer(chmm/segway|chr1:39648724-39652684),Enhancer(chmm/segway|chr1:39649066-39652462),TFP(CEBPB|chr1:39649165-39649897),TFP(CTCF|chr1:39649083-39649778),TFP(CTCF|chr1:39649180-39649745),TFP(CTCF|chr1:39649183-39650510),TFP(CTCF|chr1:39649186-39649736),TFP(JUND|chr1:39649063-39649970),TFP(JUN|chr1:3964…
chr1	39718088	rs12082877	C	T	100	PASS	SAMPLE=interestingHets_NA19249_EBLfiltered_hg19;GERP=5.49;CDS=No;HUB=MACF1:PPI(0.792);NCENC=DHS(MCV-2|chr1:39717985-39718135);GENE=MACF1(Intron);NCDS=1.31947226808234
chr1	39733499	rs6699928	T	G	100	PASS	SAMPLE=interestingHets_NA19213_EBLfiltered_hg19;GERP=0.472;CDS=No;HUB=MACF1:PPI(0.792);NCENC=DHS(MCV-3|chr1:39733425-39733575);GENE=MACF1(Intron&Promoter);NCDS=0.696685520082336
chr1	39771569	rs28643453	C	A	100	PASS	SAMPLE=interestingHets_NA19213_EBLfiltered_hg19;GERP=-0.492;CDS=No;HUB=MACF1:PPI(0.792);NCENC=DHS(MCV-8|chr1:39771480-39771630);GENE=MACF1(Intron);NCDS=0.696685520082336
chr1	39895460	rs683135	G	A	100	PASS	SAMPLE=interestingHets_NA19213_EBLfiltered_hg19;GERP=-2.31;CDS=No;HUB=MACF1:PPI(0.792);GENE=MACF1(Intron);NCDS=0.511471200082336
chr1	39975180	rs751808	T	C	100	PASS	SAMPLE=interestingHets_NA19248_EBLfiltered_hg19;GERP=2.41;CDS=No;HUB=BMP8A:PPI(0.307);NCENC=DHS(MCV-12|chr1:39975065-39975215),Enhancer(chmm/segway|chr1:39974386-39975813),TFP(EBF1|chr1:39974546-39975777),TFP(ELF1|chr1:39974548-39975739),TFP(MAX|chr1:39974584-39975413),TFP(MAX|chr1:39974842-39975492),TFP(MEF2A|chr1:39975110-39975750),TFP(NFKB1|chr1:39974722-39975740),TFP(NFKB1|chr1:39974769-39975…
chr1	40144089	rs11206607	T	A	100	PASS	SAMPLE=interestingHets_NA12489_EBLfiltered_hg19;GERP=0.158;CDS=No;NCDS=2.51935186615813e-30
chr1	40144097	rs11206608	T	C	100	PASS	SAMPLE=interestingHets_NA12489_EBLfiltered_hg19;GERP=-1.56;CDS=No;NCDS=3.60223491404002e-60
chr1	40264146	rs11206897	C	T	100	PASS	SAMPLE=interestingHets_NA10831_EBLfiltered_hg19;GERP=1.45;CDS=No;NCENC=DHS(MCV-1|chr1:40264045-40264195);NCDS=0.185214390085408
chr1	40303501	rs230276	G	C	100	PASS	SAMPLE=interestingHets_NA10847_EBLfiltered_hg19;GERP=-3.34;CDS=No;NCDS=4.31325286758228e-91
chr1	40374083	rs7549928	C	T	100	PASS	SAMPLE=interestingHets_NA19190_EBLfiltered_hg19;GERP=-2.53;CDS=No;NCENC=DHS(MCV-1|chr1:40374000-40374150),Enhancer(chmm/segway|chr1:40373295-40374200),TFP(BATF|chr1:40373798-40374600),TFP(MEF2A|chr1:40373793-40374655),TFP(MEF2C|chr1:40374016-40374622),TFP(NFKB1|chr1:40373178-40374625),TFP(NFKB1|chr1:40373779-40374575),TFP(NFKB1|chr1:40373821-40374557),TFP(SETDB1|chr1:40373876-40374490);NCDS=0.185…
chr1	40479434	rs12410793	A	G	100	PASS	SAMPLE=interestingHets_NA12872_EBLfiltered_hg19;GERP=1.29;CDS=No;HUB=CAP1:PPI(0.914)REG(0.761),CITED4:PHOS(0.276)PPI(0.408),COL9A2:PPI(0.448),MFSD2A:REG(0.409),MYCL1:PPI(0.236),PABPC4:PPI(0.831),PPT1:PPI(0.307),TRIT1:PPI(0.482);NCENC=DHS(MCV-1|chr1:40479385-40479535),TFP(GATA2|chr1:40479360-40481384);GENE=CAP1(Distal)[pearson(H3K27ac):0.897963,pearson(H3K4me1):0.811393],CITED4(Distal)[pearson(H3K…
chr1	40563019	rs41301070	G	T	100	PASS	SAMPLE=interestingHets_NA19249_EBLfiltered_hg19;GERP=-4.05;CDS=No;HUB=PPT1:PPI(0.307);NCENC=TFP(CCNT2|chr1:40562700-40563240),TFP(CHD2|chr1:40562520-40563406),TFP(CTCF|chr1:40562749-40563208),TFP(CTCF|chr1:40562837-40563234),TFP(CTCF|chr1:40562849-40563209),TFP(CTCF|chr1:40562874-40563202),TFP(CTCF|chr1:40562880-40563237),TFP(CTCF|chr1:40562881-40563263),TFP(CTCF|chr1:40562890-40563280),TFP(CTCF|…
chr1	40677050	rs11589008	A	G	100	PASS	SAMPLE=interestingHets_NA19213_EBLfiltered_hg19;GERP=-0.517;CDS=No;HUB=RLF:PPI(0.408)REG(0.634);NCENC=DHS(MCV-2|chr1:40676900-40677050);GENE=RLF(Intron);NCDS=0.492100607203058
chr1	40742366	rs12757549	C	T	100	PASS	SAMPLE=interestingHets_NA10847_EBLfiltered_hg19;GERP=0.468;CDS=No;HUB=ZMPSTE24:PPI(0.893)REG(0.634);NCENC=TFP(CEBPB|chr1:40742154-40742942);GENE=ZMPSTE24(Intron);NCDS=0.894192165833191
chr1	40838976	rs176627	A	C	100	PASS	SAMPLE=interestingHets_NA12489_EBLfiltered_hg19;GERP=0.00741;CDS=No;HUB=SMAP2:PPI(0.142);NCENC=DHS(MCV-2|chr1:40838885-40839035),TFP(EGR1|chr1:40838682-40840620),TFP(ELF1|chr1:40838936-40839608),TFP(HDAC2|chr1:40838731-40840644),TFP(IRF1|chr1:40838942-40839541),TFP(MAX|chr1:40838860-40840686),TFP(NRF1|chr1:40838965-40839527),TFP(PAX5|chr1:40838898-40840565),TFP(SIN3A|chr1:40838922-40840768),TFP(Z…
chr1	40939737	rs6600338	A	C	100	PASS	SAMPLE=interestingHets_NA19213_EBLfiltered_hg19;GERP=-0.451;CDS=No;NCDS=6.63552436900553e-41
chr1	40993999	rs75808402	C	T	100	PASS	SAMPLE=interestingHets_NA12383_EBLfiltered_hg19;GERP=0.158;CDS=No;NCENC=DHS(MCV-2|chr1:40993940-40994090);NCDS=0.18521432
chr1	41095171	rs2076333	A	G	100	PASS	SAMPLE=interestingHets_NA19213_EBLfiltered_hg19;GERP=0.847;CDS=No;HUB=RIMS3:PHOS(0.276)PPI(0.142);NCENC=DHS(MCV-1|chr1:41095105-41095255);GENE=RIMS3(Intron);NCDS=0.281668037218982
chr1	41171848	rs1494	C	T	100	PASS	SAMPLE=interestingHets_NA11829_EBLfiltered_hg19;GERP=-2.23;CDS=No;HUB=NFYC:PPI(0.850)REG(0.409);GENE=NFYC(Intron);NCDS=0.616960670635891
chr1	41205276	rs944940	T	C	100	PASS	SAMPLE=interestingHets_NA19249_EBLfiltered_hg19;GERP=-1.23;CDS=No;HUB=NFYC:PPI(0.850)REG(0.409);GENE=NFYC(Intron);NCDS=0.616960670635891
chr1	41265453	rs55669129	A	G	100	PASS	SAMPLE=interestingHets_NA12383_EBLfiltered_hg19;GERP=-1.04;CDS=No;HUB=KCNQ4:PPI(0.408);NCENC=DHS(MCV-34|chr1:41265400-41265550),Enhancer(chmm/segway|chr1:41265262-41265590),TFP(MAX|chr1:41264850-41265592);GENE=KCNQ4(Intron);NCDS=0.333008300297766
chr1	41277151	rs144573061	T	C	100	PASS	SAMPLE=interestingHets_NA19213_EBLfiltered_hg19;GERP=1.87;CDS=No;HUB=KCNQ4:PPI(0.408);GENE=KCNQ4(Intron);NCDS=0.57750094360222
chr1	41286608	rs72949104	C	A	100	PASS	SAMPLE=interestingHets_NA19249_EBLfiltered_hg19;GERP=0.94;CDS=No;HUB=KCNQ4:PPI(0.408);NCENC=Enhancer(chmm/segway|chr1:41285854-41287416),TFM(GABPA|Ets_known1_8mer|chr1:41286606-41286621),TFM(GABPA|Ets_known9_8mer|chr1:41286605-41286619),TFM(GATA1|GATA_disc3_8mer|chr1:41286606-41286617),TFM(GATA2|GATA_disc3_8mer|chr1:41286606-41286617),TFP(CCNT2|chr1:41286322-41287159),TFP(CEBPB|chr1:41285922-4128…
chr1	41306151	rs28758282	G	A	100	PASS	SAMPLE=interestingHets_NA19189_EBLfiltered_hg19;GERP=2.56;CDS=No;NCENC=DHS(MCV-5|chr1:41306125-41306275),Enhancer(chmm/segway|chr1:41305711-41306200);NCDS=0.808001067999711
chr1	41323700	rs10082123	C	T	100	PASS	SAMPLE=interestingHets_NA19213_EBLfiltered_hg19;GERP=0.191;CDS=No;NCENC=DHS(MCV-20|chr1:41323560-41323710);NCDS=0.18521432
chr1	41344380	rs77082501	C	A	100	PASS	SAMPLE=interestingHets_NA19213_EBLfiltered_hg19;GERP=-0.664;CDS=No;NCENC=DHS(MCV-2|chr1:41344360-41344510),Enhancer(chmm/segway|chr1:41340600-41344687),Enhancer(chmm/segway|chr1:41340666-41344454);NCDS=0.18521432
chr1	41346344	rs11209092	T	C	100	PASS	SAMPLE=interestingHets_NA12489_EBLfiltered_hg19;GERP=-1.36;CDS=No;NCENC=DHS(MCV-1|chr1:41346200-41346350);NCDS=0.18521432
chr1	41431355	rs12030473	A	G	100	PASS	SAMPLE=interestingHets_NA11829_EBLfiltered_hg19;GERP=0.127;CDS=No;NCENC=DHS(MCV-4|chr1:41431220-41431370),Enhancer(chmm/segway|chr1:41431083-41431400),TFP(FOXA1|chr1:41431158-41431518),TFP(GATA3|chr1:41431159-41431500);NCDS=0.18521432
chr1	41432467	rs36126618	C	T	100	PASS	SAMPLE=interestingHets_NA19189_EBLfiltered_hg19;GERP=1.21;CDS=No;NCDS=4.74679663814887e-12
chr1	41781410	rs1892420	C	T	100	PASS	SAMPLE=interestingHets_NA12489_EBLfiltered_hg19;GERP=1.83;CDS=No;HUB=FOXJ3:PPI(0.846)REG(0.634);NCENC=TFP(BCL3|chr1:41781163-41781962),TFP(CEBPB|chr1:41781111-41781438),TFP(CEBPB|chr1:41781124-41781457),TFP(MYC|chr1:41781136-41781881),TFP(PBX3|chr1:41781223-41781809);GENE=FOXJ3(Distal)[pearson(Methylation):-0.738026];NCDS=0.987327607481848
chr1	41820010	rs6663907	A	T	100	PASS	SAMPLE=interestingHets_NA19213_EBLfiltered_hg19;GERP=-0.712;CDS=No;NCENC=TFP(EBF1|chr1:41819428-41820137),TFP(MYC|chr1:41819368-41820032),TFP(POU2F2|chr1:41819423-41820073);NCDS=0.18521432
chr1	41883946	rs2810548	G	T	100	PASS	SAMPLE=interestingHets_NA12489_EBLfiltered_hg19;GERP=0.242;CDS=No;NCENC=Enhancer(chmm/segway|chr1:41883800-41884020);NCDS=0.18521432
chr1	41973400	rs71648554	G	A	100	PASS	SAMPLE=interestingHets_NA11829_EBLfiltered_hg19;GERP=2.54;CDS=No;HUB=HIVEP3:PPI(0.307);GENE=HIVEP3(UTR);NCDS=0.729408365179804
chr1	42028081	rs7525695	A	T	100	PASS	SAMPLE=interestingHets_NA11829_EBLfiltered_hg19;GERP=-1.11;CDS=No;HUB=HIVEP3:PPI(0.307);GENE=HIVEP3(Intron);NCDS=0.106621617180446
chr1	42052262	rs71652195	C	T	100	PASS	SAMPLE=interestingHets_NA19213_EBLfiltered_hg19;GERP=1.73;CDS=No;HUB=HIVEP3:PPI(0.307);NCENC=DHS(MCV-6|chr1:42052125-42052275);GENE=HIVEP3(Intron);NCDS=0.296919478324241
chr1	42139393	rs17372813	C	T	100	PASS	SAMPLE=interestingHets_NA19213_EBLfiltered_hg19;GERP=0.065;CDS=No;HUB=HIVEP3:PPI(0.307);NCENC=Enhancer(chmm/segway|chr1:42138600-42140200),TFP(NFKB1|chr1:42139035-42139878),TFP(NFKB1|chr1:42139060-42140074),TFP(PAX5|chr1:42138984-42139709);GENE=HIVEP3(Intron);NCDS=0.291835937180446
chr1	42200802	rs11210518	C	T	100	PASS	SAMPLE=interestingHets_NA19191_EBLfiltered_hg19;GERP=1.96;CDS=No;HUB=HIVEP3:PPI(0.307);GENE=HIVEP3(Intron);NCDS=0.72185493659826
chr1	42421214	rs602590	G	A	100	PASS	SAMPLE=interestingHets_NA19189_EBLfiltered_hg19;GERP=-4.43;CDS=No;HUB=HIVEP3:PPI(0.307);NCENC=Enhancer(chmm/segway|chr1:42420017-42422195),Enhancer(chmm/segway|chr1:42420769-42422342),Enhancer(chmm/segway|chr1:42420774-42421400),TFP(BATF|chr1:42421052-42421866),TFP(BCL11A|chr1:42421057-42421948),TFP(EBF1|chr1:42420959-42422258),TFP(EBF1|chr1:42421042-42422136),TFP(EP300|chr1:42421039-42421872),TF…
chr1	42424108	rs644311	T	C	100	PASS	SAMPLE=interestingHets_NA19189_EBLfiltered_hg19;GERP=1.54;CDS=No;HUB=HIVEP3:PPI(0.307);NCENC=DHS(MCV-3|chr1:42424105-42424255);GENE=HIVEP3(Intron);NCDS=0.291838502172349
chr1	42514599	rs1558952	T	C	100	PASS	SAMPLE=interestingHets_NA06989_EBLfiltered_hg19;GERP=2.66;CDS=No;NCDS=0.622786747999995
chr1	42549418	rs2193657	T	G	100	PASS	SAMPLE=interestingHets_NA11832_EBLfiltered_hg19;GERP=0.235;CDS=No;NCDS=5.48170716814785e-29
chr1	42644069	rs72963029	A	C	100	PASS	SAMPLE=interestingHets_NA19213_EBLfiltered_hg19;GERP=1.84;CDS=No;HUB=FOXJ3:PPI(0.846)REG(0.634);NCENC=TFP(EP300|chr1:42643214-42644271),TFP(GATA2|chr1:42643908-42644308);GENE=FOXJ3(UTR);NCDS=1.04417982987714
chr1	42702007	rs681087	T	G	100	PASS	SAMPLE=interestingHets_NA19213_EBLfiltered_hg19;GERP=0.235;CDS=No;HUB=FOXJ3:PPI(0.846)REG(0.634);GENE=FOXJ3(Intron);NCDS=0.609033502786301
chr1	42886523	rs12028577	T	C	100	PASS	SAMPLE=interestingHets_NA19236_EBLfiltered_hg19;GERP=-1.03;CDS=No;NCENC=TFP(EP300|chr1:42886424-42887319),TFP(RAD21|chr1:42886519-42887325),TFP(TRIM28|chr1:42886347-42886980),TFP(TRIM28|chr1:42886408-42887039);NCDS=0.18521432;DBRECUR=TFP(EP300|chr1:42886424-42887319):Prostate(Altered in 2/64(3.12%) samples.),TFP(RAD21|chr1:42886519-42887325):Prostate(Altered in 2/64(3.12%) samples.)
chr1	42915409	rs7513968	A	G	100	PASS	SAMPLE=interestingHets_NA11832_EBLfiltered_hg19;GERP=0.659;CDS=No;GENE=ZMYND12(Intron);NCDS=0.002862895
chr1	43078578	rs74068478	A	G	100	PASS	SAMPLE=interestingHets_NA19189_EBLfiltered_hg19;GERP=-0.406;CDS=No;GENE=CCDC30(Intron);NCDS=0.002862895
chr1	43115821	rs78952666	G	A	100	PASS	SAMPLE=interestingHets_NA19213_EBLfiltered_hg19;GERP=0.109;CDS=No;GENE=CCDC30(Intron);NCDS=0.002862895
chr1	43130113	rs78201661	T	A	100	PASS	SAMPLE=interestingHets_NA19213_EBLfiltered_hg19;GERP=2.82;CDS=No;HUB=PPIH:PHOS(0.622)PPI(0.361)REG(0.409);GENE=PPIH(Intron);NCDS=0.917995068699982
chr1	43232798	rs11210712	G	T	100	PASS	SAMPLE=interestingHets_NA19189_EBLfiltered_hg19;GERP=-0.426;CDS=No;HUB=LEPRE1:PPI(0.142)REG(0.409);NCENC=DHS(MCV-125|chr1:43232760-43232910),TFP(BCL11A|chr1:43232190-43233250),TFP(CCNT2|chr1:43232115-43233385),TFP(CHD2|chr1:43232278-43233452),TFP(CHD2|chr1:43232639-43233403),TFP(CHD2|chr1:43232721-43233383),TFP(E2F1|chr1:43232465-43233470),TFP(E2F4|chr1:43232482-43233179),TFP(E2F6|chr1:43232058-4…
chr1	43232807	rs3738504	C	G	100	PASS	SAMPLE=interestingHets_NA12383_EBLfiltered_hg19;GERP=-0.0515;CDS=No;HUB=LEPRE1:PPI(0.142)REG(0.409);NCENC=DHS(MCV-125|chr1:43232760-43232910),TFM(VDR|VDR_XXmotif|chr1:43232800-43232815),TFP(BCL11A|chr1:43232190-43233250),TFP(CCNT2|chr1:43232115-43233385),TFP(CHD2|chr1:43232278-43233452),TFP(CHD2|chr1:43232639-43233403),TFP(CHD2|chr1:43232721-43233383),TFP(E2F1|chr1:43232465-43233470),TFP(E2F4|chr…
chr1	43232807	rs3738504	C	G	100	PASS	SAMPLE=interestingHets_NA19248_EBLfiltered_hg19;GERP=-0.0515;CDS=No;HUB=LEPRE1:PPI(0.142)REG(0.409);NCENC=DHS(MCV-125|chr1:43232760-43232910),TFM(VDR|VDR_XXmotif|chr1:43232800-43232815),TFP(BCL11A|chr1:43232190-43233250),TFP(CCNT2|chr1:43232115-43233385),TFP(CHD2|chr1:43232278-43233452),TFP(CHD2|chr1:43232639-43233403),TFP(CHD2|chr1:43232721-43233383),TFP(E2F1|chr1:43232465-43233470),TFP(E2F4|chr…
chr1	43313901	rs4660233	G	A	100	PASS	SAMPLE=interestingHets_NA19213_EBLfiltered_hg19;GERP=-1.11;CDS=No;HUB=ZNF691:PHOS(0.398)PPI(0.142)REG(0.830);NCENC=DHS(MCV-11|chr1:43313900-43314050);GENE=ZNF691(Intron&Promoter);NCDS=0.763544689538332
chr1	43332374	rs11210739	C	T	100	PASS	SAMPLE=interestingHets_NA19247_EBLfiltered_hg19;GERP=0.118;CDS=No;NCDS=5.08648369380666e-31
chr1	43388915	rs841841	T	A	100	PASS	SAMPLE=interestingHets_NA19249_EBLfiltered_hg19;GERP=-0.562;CDS=No;NCENC=TFP(CTCF|chr1:43388215-43389147),TFP(CTCF|chr1:43388309-43389009),TFP(CTCF|chr1:43388317-43389106),TFP(CTCF|chr1:43388347-43389053),TFP(CTCF|chr1:43388366-43389106),TFP(CTCF|chr1:43388369-43389106),TFP(CTCF|chr1:43388376-43389011),TFP(CTCF|chr1:43388379-43389270),TFP(CTCF|chr1:43388386-43389099),TFP(CTCF|chr1:43388388-433891…
chr1	43424519	rs11537640	T	G	100	PASS	SAMPLE=interestingHets_NA19249_EBLfiltered_hg19;GERP=-0.964;CDS=No;HUB=SLC2A1:PPI(0.781)REG(0.880);NCENC=TFP(BCL3|chr1:43424328-43424958),TFP(CCNT2|chr1:43422943-43425004),TFP(CEBPB|chr1:43424374-43424643),TFP(CHD2|chr1:43423548-43424824),TFP(CHD2|chr1:43424452-43424922),TFP(CTCF|chr1:43423868-43424977),TFP(CTCF|chr1:43423917-43425063),TFP(CTCF|chr1:43423948-43424576),TFP(CTCF|chr1:43423950-43424…
chr1	43477677	rs658142	T	C	100	PASS	SAMPLE=interestingHets_NA19189_EBLfiltered_hg19;GERP=0.43;CDS=No;NCDS=1.33786653553401e-25
chr1	43677956	rs78998909	A	G	100	PASS	SAMPLE=interestingHets_NA19190_EBLfiltered_hg19;GERP=-1.5;CDS=No;HUB=EBNA1BP2:PPI(0.910)REG(0.761),WDR65:PPI(0.142)REG(0.634);GENE=EBNA1BP2(Intron),WDR65(Intron);NCDS=0.749034676105891
chr1	43688320	rs4660249	C	T	100	PASS	SAMPLE=interestingHets_NA19190_EBLfiltered_hg19;GERP=-0.253;CDS=No;HUB=EBNA1BP2:PPI(0.910)REG(0.761),WDR65:PPI(0.142)REG(0.634);NCENC=TFP(REST|chr1:43688275-43688963);GENE=EBNA1BP2(Intron),WDR65(Intron);NCDS=0.934248996105891
chr1	43760236	rs7549876	G	T	100	PASS	SAMPLE=interestingHets_NA12872_EBLfiltered_hg19;GERP=1.9;CDS=No;NCENC=DHS(MCV-84|chr1:43760160-43760310),Enhancer(chmm/segway|chr1:43760106-43760882),TFP(CEBPB|chr1:43759631-43760462),TFP(FOS|chr1:43760068-43760499),TFP(JUND|chr1:43760084-43760470),TFP(JUN|chr1:43760096-43760722),TFP(USF2|chr1:43759755-43760462);NCDS=0.733763067841747
chr1	43986684	rs11811852	G	A	100	PASS	SAMPLE=interestingHets_NA19189_EBLfiltered_hg19;GERP=0.721;CDS=No;NCDS=1.51914965761095e-20
chr1	44119997	rs613976	T	A	100	PASS	SAMPLE=interestingHets_NA19190_EBLfiltered_hg19;GERP=-2.87;CDS=No;HUB=KDM4A:PPI(0.142)REG(0.409);NCENC=Enhancer(chmm/segway|chr1:44119284-44120000);GENE=KDM4A(Intron);NCDS=0.333486891461821
chr1	44173129	rs114644131	G	A	100	PASS	SAMPLE=interestingHets_NA19190_EBLfiltered_hg19;GERP=-0.681;CDS=No;HUB=ST3GAL3:PPI(0.408);NCENC=DHS(MCV-125|chr1:44173060-44173210),TFP(BCL11A|chr1:44172432-44173807),TFP(BCL3|chr1:44171228-44173825),TFP(CCNT2|chr1:44172499-44173869),TFP(CHD2|chr1:44172596-44173904),TFP(CHD2|chr1:44172625-44173694),TFP(CHD2|chr1:44172730-44173792),TFP(E2F1|chr1:44172768-44173977),TFP(E2F1|chr1:44172879-44173854),…
chr1	44173130	rs115770458	C	A	100	PASS	SAMPLE=interestingHets_NA19190_EBLfiltered_hg19;GERP=-5.22;CDS=No;HUB=ST3GAL3:PPI(0.408);NCENC=DHS(MCV-125|chr1:44173060-44173210),TFP(BCL11A|chr1:44172432-44173807),TFP(BCL3|chr1:44171228-44173825),TFP(CCNT2|chr1:44172499-44173869),TFP(CHD2|chr1:44172596-44173904),TFP(CHD2|chr1:44172625-44173694),TFP(CHD2|chr1:44172730-44173792),TFP(E2F1|chr1:44172768-44173977),TFP(E2F1|chr1:44172879-44173854),T…
chr1	44174081	rs7528454	G	A	100	PASS	SAMPLE=interestingHets_NA19189_EBLfiltered_hg19;GERP=-0.878;CDS=No;HUB=ST3GAL3:PPI(0.408);NCENC=TFP(MYC|chr1:44172290-44174181),TFP(RXRA|chr1:44172567-44174310),TFP(SIN3A|chr1:44172341-44174183);GENE=ST3GAL3(Intron);NCDS=1.33300830029777;RECUR=TFP(MYC|chr1:44172290-44174181):interestingHets_NA19189_EBLfiltered_hg19&interestingHets_NA19190_EBLfiltered_hg19,TFP(RXRA|chr1:44172567-44174310):interest…
chr1	44195302	rs11210909	C	A	100	PASS	SAMPLE=interestingHets_NA12872_EBLfiltered_hg19;GERP=-0.422;CDS=No;HUB=ST3GAL3:PPI(0.408);GENE=ST3GAL3(Intron);NCDS=0.147793980297766
chr1	44301183	rs141010209	C	G	100	PASS	SAMPLE=interestingHets_NA19213_EBLfiltered_hg19;GERP=-1.6;CDS=No;HUB=ST3GAL3:PPI(0.408);NCENC=DHS(MCV-2|chr1:44301165-44301315),Enhancer(chmm/segway|chr1:44299894-44301794),Enhancer(chmm/segway|chr1:44300400-44302923),TFP(BATF|chr1:44300100-44301238),TFP(EBF1|chr1:44300450-44301188),TFP(EP300|chr1:44300238-44301616),TFP(FOSL1|chr1:44300178-44301204),TFP(FOS|chr1:44300014-44301683),TFP(FOS|chr1:44…
chr1	44306062	rs72888708	C	G	100	PASS	SAMPLE=interestingHets_NA19189_EBLfiltered_hg19;GERP=0.13;CDS=No;HUB=ST3GAL3:PPI(0.408);NCENC=DHS(MCV-2|chr1:44305985-44306135);GENE=ST3GAL3(Intron);NCDS=0.333008300297766
chr1	44340581	rs58995057	A	C	100	PASS	SAMPLE=interestingHets_NA19247_EBLfiltered_hg19;GERP=-1.55;CDS=No;HUB=ST3GAL3:PPI(0.408);NCENC=DHS(MCV-4|chr1:44340465-44340615);GENE=ST3GAL3(Intron);NCDS=0.333008300297766
chr1	44419522	rs147495869	A	G	100	PASS	SAMPLE=interestingHets_NA19213_EBLfiltered_hg19;GERP=3.62;CDS=No;HUB=IPO13:PPI(0.671)REG(0.409);GENE=IPO13(Intron);NCDS=0.968668956412772
chr1	44440396	rs183608881	C	T	100	PASS	SAMPLE=interestingHets_NA19213_EBLfiltered_hg19;GERP=-2.85;CDS=No;HUB=ATP6V0B:PPI(0.641)REG(0.880);NCENC=TFM(REST|NRSF_disc9_8mer|chr1:44440394-44440408),TFP(ATF3|chr1:44440211-44440998),TFP(ATF3|chr1:44440312-44440826),TFP(ATF3|chr1:44440330-44440802),TFP(ATF3|chr1:44440370-44440835),TFP(CCNT2|chr1:44440154-44441489),TFP(CHD2|chr1:44439967-44441576),TFP(CHD2|chr1:44440120-44441638),TFP(CTCFL|chr…
chr1	44971778	rs12740646	T	C	100	PASS	SAMPLE=interestingHets_NA11829_EBLfiltered_hg19;GERP=0.425;CDS=No;HUB=RNF220:PPI(0.408)REG(0.409);GENE=RNF220(Intron);NCDS=0.148272571461821
chr1	45161415	rs72671988	T	C	100	PASS	SAMPLE=interestingHets_NA19189_EBLfiltered_hg19;GERP=0.235;CDS=No;GENE=C1orf228(Intron);NCDS=0.002862895
chr1	45187330	rs11800505	G	A	100	PASS	SAMPLE=VDRQTL_SNPTEST_BIMBAM_o3_BFthrs_1;GERP=0.0465;CDS=No;NCENC=DHS(MCV-114|chr1:45187300-45187450),Enhancer(chmm/segway|chr1:45186400-45188478),Enhancer(chmm/segway|chr1:45186600-45187600),TFP(BATF|chr1:45186821-45187993),TFP(BCL11A|chr1:45186807-45187935),TFP(BCL3|chr1:45186745-45187958),TFP(BCL3|chr1:45186779-45187700),TFP(BCLAF1|chr1:45186724-45188087),TFP(BCLAF1|chr1:45186758-45188016),TFP…
chr1	45187511	rs10127448	T	C	100	PASS	SAMPLE=interestingHets_NA11829_EBLfiltered_hg19;GERP=-1.93;CDS=No;NCENC=Enhancer(chmm/segway|chr1:45186400-45188478),Enhancer(chmm/segway|chr1:45186600-45187600),Enhancer(chmm/segway|chr1:45187400-45188030),Enhancer(chmm/segway|chr1:45187400-45188124),TFP(BATF|chr1:45186821-45187993),TFP(BCL11A|chr1:45186807-45187935),TFP(BCL3|chr1:45186745-45187958),TFP(BCL3|chr1:45186779-45187700),TFP(BCLAF1|ch…
chr1	45196754	rs7536078	A	G	100	PASS	SAMPLE=interestingHets_NA07029_EBLfiltered_hg19;GERP=2.95;CDS=No;HUB=KIF2C:PPI(0.923)REG(0.929);NCENC=DHS(MCV-26|chr1:45196700-45196850),Enhancer(chmm/segway|chr1:45195794-45197467),Enhancer(chmm/segway|chr1:45196400-45197101),TFP(BATF|chr1:45196121-45197240),TFP(BCL11A|chr1:45196116-45197202),TFP(BCL3|chr1:45195998-45197172),TFP(BCL3|chr1:45196112-45197181),TFP(BCLAF1|chr1:45195800-45197219),TFP…
chr1	45196770	rs7536146	A	G	100	PASS	SAMPLE=interestingHets_NA12872_EBLfiltered_hg19;GERP=1.12;CDS=No;HUB=KIF2C:PPI(0.923)REG(0.929);NCENC=DHS(MCV-26|chr1:45196700-45196850),Enhancer(chmm/segway|chr1:45195794-45197467),Enhancer(chmm/segway|chr1:45196400-45197101),TFP(BATF|chr1:45196121-45197240),TFP(BCL11A|chr1:45196116-45197202),TFP(BCL3|chr1:45195998-45197172),TFP(BCL3|chr1:45196112-45197181),TFP(BCLAF1|chr1:45195800-45197219),TFP…
chr1	45457962	rs114463181	A	G	100	PASS	SAMPLE=interestingHets_NA19189_EBLfiltered_hg19;GERP=0.149;CDS=No;NCDS=1.7576921540614e-30
chr1	45537716	rs6663316	A	G	100	PASS	SAMPLE=interestingHets_NA19213_EBLfiltered_hg19;GERP=.;CDS=No;GENE=ZSWIM5(Intron);NCDS=0.002862895
chr1	45588646	rs1144866	C	A	100	PASS	SAMPLE=interestingHets_NA19213_EBLfiltered_hg19;GERP=0.872;CDS=No;NCENC=DHS(MCV-5|chr1:45588525-45588675);GENE=ZSWIM5(Intron);NCDS=0.188077215
chr1	45589468	rs76293980	C	A	100	PASS	SAMPLE=interestingHets_NA19213_EBLfiltered_hg19;GERP=-0.811;CDS=No;GENE=ZSWIM5(Intron);NCDS=0.002862895
chr1	45592395	rs79403603	T	C	100	PASS	SAMPLE=interestingHets_NA19213_EBLfiltered_hg19;GERP=-0.256;CDS=No;GENE=ZSWIM5(Intron);NCDS=0.002862895
chr1	45595626	rs78672990	G	C	100	PASS	SAMPLE=interestingHets_NA11829_EBLfiltered_hg19;GERP=0.225;CDS=No;GENE=ZSWIM5(Intron);NCDS=0.002862895
chr1	45627970	rs148680725	C	T	100	PASS	SAMPLE=interestingHets_NA19213_EBLfiltered_hg19;GERP=-0.685;CDS=No;GENE=ZSWIM5(Intron);NCDS=0.002862895
chr1	45717699	rs3121731	A	G	100	PASS	SAMPLE=interestingHets_NA19190_EBLfiltered_hg19;GERP=0.421;CDS=No;GENE=ZSWIM5(Intron);NCDS=0.002862895
chr1	45741052	rs11809934	C	T	100	PASS	SAMPLE=interestingHets_NA19213_EBLfiltered_hg19;GERP=-0.693;CDS=No;GENE=ZSWIM5(Intron);NCDS=0.002862895
chr1	45770167	rs11576668	G	C	100	PASS	SAMPLE=interestingHets_NA19213_EBLfiltered_hg19;GERP=1.87;CDS=No;NCENC=TFP(CHD2|chr1:45769142-45770648),TFP(CTCFL|chr1:45769189-45770415),TFP(CTCF|chr1:45769161-45770180),TFP(CTCF|chr1:45769391-45770195),TFP(CTCF|chr1:45769399-45770184),TFP(CTCF|chr1:45769409-45770354),TFP(CTCF|chr1:45769489-45770196),TFP(CTCF|chr1:45769539-45770198),TFP(E2F1|chr1:45769496-45770568),TFP(EBF1|chr1:45769191-4577102…
chr1	45876999	rs1494812	C	T	100	PASS	SAMPLE=interestingHets_NA10847_EBLfiltered_hg19;GERP=-0.451;CDS=No;HUB=TESK2:PHOS(0.814)PPI(0.814)REG(0.634);NCENC=Enhancer(chmm/segway|chr1:45876487-45877725),TFP(FOS|chr1:45876724-45877085),TFP(GATA2|chr1:45876541-45877752),TFP(GATA3|chr1:45876488-45877676),TFP(JUND|chr1:45876549-45877092),TFP(JUND|chr1:45876564-45877469),TFP(JUN|chr1:45876635-45877086),TFP(MYC|chr1:45876823-45877452);GENE=TESK…
chr1	45954599	rs6661321	C	G	100	PASS	SAMPLE=interestingHets_NA11829_EBLfiltered_hg19;GERP=-0.8;CDS=No;HUB=TESK2:PHOS(0.814)PPI(0.814)REG(0.634);GENE=TESK2(Intron);NCDS=0.549175069680365
chr1	46147240	rs10890341	C	A	100	PASS	SAMPLE=interestingHets_NA19213_EBLfiltered_hg19;GERP=2.2;CDS=No;HUB=GPBP1L1:PHOS(0.985)PPI(0.361)REG(0.409);GENE=GPBP1L1(Intron);NCDS=1.57735556354007
chr1	46153548	rs11211163	C	T	100	PASS	SAMPLE=interestingHets_NA19213_EBLfiltered_hg19;GERP=2.91;CDS=No;HUB=GPBP1L1:PHOS(0.985)PPI(0.361)REG(0.409),TMEM69:REG(0.761);NCENC=DHS(MCV-5|chr1:46153460-46153610),TFP(BCLAF1|chr1:46151298-46154505),TFP(BCLAF1|chr1:46151758-46154429),TFP(CCNT2|chr1:46151691-46154047),TFP(CEBPB|chr1:46152544-46153989),TFP(CHD2|chr1:46151844-46154421),TFP(EGR1|chr1:46151725-46154520),TFP(ELF1|chr1:46151452-46154…
chr1	46157942	rs11211166	G	A	100	PASS	SAMPLE=interestingHets_NA11829_EBLfiltered_hg19;GERP=0.161;CDS=No;HUB=TMEM69:REG(0.761);GENE=TMEM69(Intron);NCDS=0.462695087572189
chr1	46228391	rs12025621	G	A	100	PASS	SAMPLE=interestingHets_NA12872_EBLfiltered_hg19;GERP=-0.317;CDS=No;NCDS=1.41154156606136e-38
chr1	46261933	rs7551025	A	G	100	PASS	SAMPLE=interestingHets_NA12489_EBLfiltered_hg19;GERP=-0.298;CDS=No;HUB=MAST2:PHOS(0.717)PPI(0.695)REG(0.409);GENE=MAST2(Intron);NCDS=0.401342942083326
chr1	46328210	rs10749860	C	G	100	PASS	SAMPLE=interestingHets_NA19213_EBLfiltered_hg19;GERP=-0.887;CDS=No;HUB=MAST2:PHOS(0.717)PPI(0.695)REG(0.409);GENE=MAST2(Intron);NCDS=0.401342942083326
chr1	46356148	rs10890363	A	G	100	PASS	SAMPLE=interestingHets_NA19213_EBLfiltered_hg19;GERP=0.137;CDS=No;HUB=MAST2:PHOS(0.717)PPI(0.695)REG(0.409);NCENC=DHS(MCV-1|chr1:46356020-46356170);GENE=MAST2(Intron);NCDS=0.586557262083326
chr1	46431806	rs12077546	C	T	100	PASS	SAMPLE=interestingHets_NA19190_EBLfiltered_hg19;GERP=1.34;CDS=No;HUB=MAST2:PHOS(0.717)PPI(0.695)REG(0.409);GENE=MAST2(Intron);NCDS=0.401342942943788
chr1	46451739	rs56368769	A	G	100	PASS	SAMPLE=interestingHets_NA19189_EBLfiltered_hg19;GERP=0.149;CDS=No;HUB=MAST2:PHOS(0.717)PPI(0.695)REG(0.409);GENE=MAST2(Intron);NCDS=0.401342942083326
chr1	46529840	rs11211252	G	A	100	PASS	SAMPLE=interestingHets_NA19189_EBLfiltered_hg19;GERP=-0.274;CDS=No;HUB=PIK3R3:PPI(0.952)REG(0.761);GENE=PIK3R3(Intron);NCDS=0.857971840468109
chr1	46532407	rs77017199	G	A	100	PASS	SAMPLE=interestingHets_NA11832_EBLfiltered_hg19;GERP=-0.196;CDS=No;HUB=PIK3R3:PPI(0.952)REG(0.761);GENE=PIK3R3(Intron);NCDS=0.857971840468109
chr1	46546208	rs1768803	T	C	100	PASS	SAMPLE=interestingHets_NA19189_EBLfiltered_hg19;GERP=-1.76;CDS=No;HUB=PIK3R3:PPI(0.952)REG(0.761);GENE=PIK3R3(Intron);NCDS=0.857971840468109
chr1	46568562	rs785519	C	T	100	PASS	SAMPLE=interestingHets_NA12872_EBLfiltered_hg19;GERP=0.537;CDS=No;HUB=PIK3R3:PPI(0.952)REG(0.761);GENE=PIK3R3(Intron);NCDS=0.857971840468109
chr1	46576390	rs785489	A	G	100	PASS	SAMPLE=interestingHets_NA19213_EBLfiltered_hg19;GERP=1.28;CDS=No;HUB=PIK3R3:PPI(0.952)REG(0.761);NCENC=DHS(MCV-7|chr1:46576240-46576390);GENE=PIK3R3(Intron);NCDS=1.04318616054617
chr1	46598269	rs1707304	C	A	100	PASS	SAMPLE=interestingHets_NA12872_EBLfiltered_hg19;GERP=2.08;CDS=No;HUB=PIK3R3:PPI(0.952)REG(0.761);NCENC=DHS(MCV-111|chr1:46598240-46598390),TFP(BRCA1|chr1:46597464-46599013),TFP(CCNT2|chr1:46597988-46599181),TFP(CHD2|chr1:46597985-46599281),TFP(CHD2|chr1:46598005-46599270),TFP(E2F1|chr1:46597967-46599434),TFP(E2F4|chr1:46598090-46599197),TFP(E2F6|chr1:46597361-46599310),TFP(E2F6|chr1:46597859-4659…
chr1	46598269	rs1707304	C	A	100	PASS	SAMPLE=interestingHets_NA19249_EBLfiltered_hg19;GERP=2.08;CDS=No;HUB=PIK3R3:PPI(0.952)REG(0.761);NCENC=DHS(MCV-111|chr1:46598240-46598390),TFP(BRCA1|chr1:46597464-46599013),TFP(CCNT2|chr1:46597988-46599181),TFP(CHD2|chr1:46597985-46599281),TFP(CHD2|chr1:46598005-46599270),TFP(E2F1|chr1:46597967-46599434),TFP(E2F4|chr1:46598090-46599197),TFP(E2F6|chr1:46597361-46599310),TFP(E2F6|chr1:46597859-4659…
chr1	46598273	rs1707303	A	C	100	PASS	SAMPLE=interestingHets_NA19249_EBLfiltered_hg19;GERP=1.45;CDS=No;HUB=PIK3R3:PPI(0.952)REG(0.761);NCENC=DHS(MCV-111|chr1:46598240-46598390),TFP(BRCA1|chr1:46597464-46599013),TFP(CCNT2|chr1:46597988-46599181),TFP(CHD2|chr1:46597985-46599281),TFP(CHD2|chr1:46598005-46599270),TFP(E2F1|chr1:46597967-46599434),TFP(E2F4|chr1:46598090-46599197),TFP(E2F6|chr1:46597361-46599310),TFP(E2F6|chr1:46597859-4659…
chr1	46598903	rs1355642	A	G	100	PASS	SAMPLE=interestingHets_NA19249_EBLfiltered_hg19;GERP=1.18;CDS=No;HUB=PIK3R3:PPI(0.952)REG(0.761);NCENC=TFP(BRCA1|chr1:46597464-46599013),TFP(CCNT2|chr1:46597988-46599181),TFP(CHD2|chr1:46597985-46599281),TFP(CHD2|chr1:46598005-46599270),TFP(E2F1|chr1:46597967-46599434),TFP(E2F4|chr1:46598090-46599197),TFP(E2F6|chr1:46597361-46599310),TFP(E2F6|chr1:46597859-46599379),TFP(E2F6|chr1:46598074-4659922…
chr1	46691217	rs78663059	G	C	100	PASS	SAMPLE=interestingHets_NA11829_EBLfiltered_hg19;GERP=-3.47;CDS=No;NCDS=2.37943373070477e-93
chr1	46713287	rs28363191	G	C	100	PASS	SAMPLE=interestingHets_NA19190_EBLfiltered_hg19;GERP=-2.72;CDS=No;HUB=RAD54L:PPI(0.930)REG(0.830);NCENC=DHS(MCV-120|chr1:46713240-46713390),TFM(ZNF143|Znf143_disc3_8mer|chr1:46713273-46713292),TFP(CHD2|chr1:46712515-46714077),TFP(CHD2|chr1:46712851-46713617),TFP(CHD2|chr1:46713187-46713567),TFP(E2F1|chr1:46713190-46714068),TFP(E2F1|chr1:46713199-46713616),TFP(E2F1|chr1:46713201-46713650),TFP(E2F4…
chr1	46849520	rs56358525	C	T	100	PASS	SAMPLE=interestingHets_NA12489_EBLfiltered_hg19;GERP=.;CDS=No;HUB=GPBP1L1:PHOS(0.985)PPI(0.361)REG(0.409),PDZK1IP1:PPI(0.307)REG(0.830),PRDX1:PHOS(0.833)PPI(0.707)REG(0.929);NCENC=TFP(SETDB1|chr1:46849342-46849780),TFP(SETDB1|chr1:46849345-46849929),TFP(SETDB1|chr1:46849388-46849760),TFP(TRIM28|chr1:46849396-46849756);GENE=GPBP1L1(Distal)[pearson(H3K27ac):0.702765],PDZK1IP1(Distal)[pearson(H3K27a…
chr1	46981536	rs6429601	A	C	100	PASS	SAMPLE=interestingHets_NA19213_EBLfiltered_hg19;GERP=0.482;CDS=No;NCDS=1.07089110951593e-24
chr1	46989531	rs17102252	C	G	100	PASS	SAMPLE=interestingHets_NA19189_EBLfiltered_hg19;GERP=3.29;CDS=No;NCENC=TFP(CTCF|chr1:46989288-46989570),TFP(GATA1|chr1:46989229-46990041),TFP(HDAC2|chr1:46989248-46990070),TFP(RAD21|chr1:46989257-46989598);NCDS=0.808001068
chr1	46999758	rs12138736	T	C	100	PASS	SAMPLE=interestingHets_NA19213_EBLfiltered_hg19;GERP=-0.543;CDS=No;NCENC=DHS(MCV-1|chr1:46999625-46999775),TFP(SUZ12|chr1:46998665-46999856);NCDS=0.18521432
chr1	47014069	rs75188996	G	T	100	PASS	SAMPLE=interestingHets_NA12872_EBLfiltered_hg19;GERP=0.418;CDS=No;HUB=KNCN:REG(0.409);NCENC=DHS(MCV-8|chr1:47013985-47014135),TFP(CTCFL|chr1:47013532-47014392),TFP(CTCF|chr1:47013258-47014290),TFP(CTCF|chr1:47013262-47014479),TFP(CTCF|chr1:47013282-47014504),TFP(CTCF|chr1:47013291-47014247),TFP(CTCF|chr1:47013311-47014069),TFP(CTCF|chr1:47013367-47014280),TFP(CTCF|chr1:47013386-47014287),TFP(CTCF…
chr1	47031124	rs75856478	T	G	100	PASS	SAMPLE=interestingHets_NA19213_EBLfiltered_hg19;GERP=-0.254;CDS=No;HUB=MKNK1:PHOS(0.761)PPI(0.739)REG(0.761);NCENC=DHS(MCV-1|chr1:47031100-47031250);GENE=MKNK1(Intron&Promoter);NCDS=0.647909407572189
chr1	47083286	rs60434257	C	A	100	PASS	SAMPLE=interestingHets_NA19213_EBLfiltered_hg19;GERP=-3.85;CDS=No;HUB=MKNK1:PHOS(0.761)PPI(0.739)REG(0.761);NCENC=Enhancer(chmm/segway|chr1:47083000-47083330),TFP(ELF1|chr1:47081381-47083330),TFP(FOSL1|chr1:47081902-47083343),TFP(MAX|chr1:47081420-47083391),TFP(SMARCC1|chr1:47081534-47083403),TFP(SRF|chr1:47081156-47083389),TFP(SRF|chr1:47081379-47083529);GENE=MKNK1(Promoter),MOB3C(Promoter);NCDS…
chr1	47200785	rs60239027	G	T	100	PASS	SAMPLE=interestingHets_NA19249_EBLfiltered_hg19;GERP=0.225;CDS=No;NCDS=3.67449820130679e-29
chr1	47485824	rs1502909	G	C	100	PASS	SAMPLE=interestingHets_NA19189_EBLfiltered_hg19;GERP=0.871;CDS=No;GENE=CYP4X1(Intron);NCDS=0.00286289500000001
chr1	47800713	rs7529388	G	A	100	PASS	SAMPLE=interestingHets_NA19213_EBLfiltered_hg19;GERP=2.83;CDS=No;NCENC=DHS(MCV-5|chr1:47800685-47800835),Enhancer(chmm/segway|chr1:47800670-47800800),TFP(ELF1|chr1:47798828-47800763),TFP(ELF1|chr1:47799233-47800734),TFP(ELF1|chr1:47799357-47800847),TFP(ETS1|chr1:47799154-47800794),TFP(HNF4G|chr1:47799774-47800886),TFP(MAFK|chr1:47800050-47800976),TFP(MAX|chr1:47798526-47800749),TFP(MXI1|chr1:4779…
chr1	47841426	rs114540114	G	A	100	PASS	SAMPLE=interestingHets_NA19213_EBLfiltered_hg19;GERP=1.27;CDS=No;GENE=CMPK1(Intron);NCDS=0.00286289505232478
chr1	47869405	rs114929896	A	G	100	PASS	SAMPLE=interestingHets_NA19213_EBLfiltered_hg19;GERP=0.0613;CDS=No;NCENC=DHS(MCV-4|chr1:47869300-47869450);NCDS=0.18521432
chr1	47948764	rs2065945	G	A	100	PASS	SAMPLE=interestingHets_NA12383_EBLfiltered_hg19;GERP=0.71;CDS=No;HUB=TAL1:PPI(0.826)REG(0.994);NCENC=TFP(FOS|chr1:47948389-47948833);GENE=TAL1(Distal)[pearson(H3K4me1):0.694574];CANG=TAL1[TF_regulating_known_cancer_gene:BCR,FAM46C,GATA1,HIST1H3B,HIST1H4I,LYL1,MALAT1,NCOA4,NUP214,PDE4DIP,SLC45A3,STK11,TAL1,TFRC,TNFAIP3,WHSC1,WRN][cancer];NCDS=1.16796679130504
chr1	47988968	rs2485443	G	A	100	PASS	SAMPLE=interestingHets_NA19213_EBLfiltered_hg19;GERP=0.379;CDS=No;NCDS=1.73961060942873e-26
chr1	48193205	rs4926601	C	T	100	PASS	SAMPLE=interestingHets_NA06986_EBLfiltered_hg19;GERP=1.18;CDS=No;NCDS=1.42970767254236e-12
chr1	48214623	rs17103715	C	T	100	PASS	SAMPLE=interestingHets_NA19213_EBLfiltered_hg19;GERP=-1.25;CDS=No;NCDS=8.74628463737855e-55
chr1	48232503	rs3844086	T	C	100	PASS	SAMPLE=interestingHets_NA12872_EBLfiltered_hg19;GERP=-0.0425;CDS=No;NCENC=TFP(USF1|chr1:48232360-48232814);GENE=TRABD2B(Intron);NCDS=0.188077215
chr1	48362380	rs7527840	A	C	100	PASS	SAMPLE=interestingHets_NA19213_EBLfiltered_hg19;GERP=-0.0105;CDS=No;NCENC=DHS(MCV-3|chr1:48362305-48362455);GENE=AGBL4(Distal)[pearson(H3K4me1):0.703467,pearson(Methylation):-0.748317],TRABD2B(Intron);NCDS=0.188077215
chr1	48401303	rs17425952	T	G	100	PASS	SAMPLE=interestingHets_NA06989_EBLfiltered_hg19;GERP=-6.58;CDS=No;GENE=TRABD2B(Intron);NCDS=0.002862895
chr1	48473993	rs11205435	A	C	100	PASS	SAMPLE=interestingHets_NA19213_EBLfiltered_hg19;GERP=0.18;CDS=No;NCENC=DHS(MCV-1|chr1:48473900-48474050);NCDS=0.18521432
chr1	48488818	rs147974371	C	T	100	PASS	SAMPLE=interestingHets_NA19248_EBLfiltered_hg19;GERP=-2.88;CDS=No;NCDS=4.22496763809869e-83
chr1	48492057	rs303928	T	C	100	PASS	SAMPLE=interestingHets_NA11832_EBLfiltered_hg19;GERP=1.25;CDS=No;NCENC=Enhancer(chmm/segway|chr1:48491731-48492580),Enhancer(drm|chr1:48491800-48492600),TFP(CEBPB|chr1:48491869-48492480),TFP(EP300|chr1:48491886-48492286),TFP(FOS|chr1:48491941-48492300),TFP(JUND|chr1:48491916-48492373),TFP(JUN|chr1:48491873-48492281),TFP(STAT3|chr1:48491836-48492432),TFP(USF2|chr1:48491915-48492333);NCDS=0.1852143…
chr1	48507278	rs6691050	G	A	100	PASS	SAMPLE=interestingHets_NA06989_EBLfiltered_hg19;GERP=-1.22;CDS=No;NCENC=DHS(MCV-5|chr1:48507200-48507350);NCDS=0.18521432
chr1	48625454	rs115987015	G	T	100	PASS	SAMPLE=interestingHets_NA19213_EBLfiltered_hg19;GERP=-4.33;CDS=No;NCDS=2.73365331717487e-108
chr1	48659912	rs639753	G	A	100	PASS	SAMPLE=interestingHets_NA19213_EBLfiltered_hg19;GERP=.;CDS=No;NCDS=0
chr1	48721477	rs212962	G	A	100	PASS	SAMPLE=interestingHets_NA19213_EBLfiltered_hg19;GERP=-1.46;CDS=No;NCDS=1.96675362291387e-58
chr1	48850022	rs9943053	C	G	100	PASS	SAMPLE=interestingHets_NA19249_EBLfiltered_hg19;GERP=.;CDS=No;GENE=SPATA6(Intron);NCDS=0.002862895
chr1	48869288	rs3738309	T	A	100	PASS	SAMPLE=interestingHets_NA10847_EBLfiltered_hg19;GERP=0.953;CDS=No;GENE=SPATA6(Intron);NCDS=0.00286289500000016
chr1	48948509	rs12754626	G	T	100	PASS	SAMPLE=interestingHets_NA10831_EBLfiltered_hg19;GERP=0.159;CDS=No;NCDS=2.6221685662791e-30
chr1	49027799	rs58061572	G	A	100	PASS	SAMPLE=interestingHets_NA19213_EBLfiltered_hg19;GERP=-0.578;CDS=No;NCENC=DHS(MCV-2|chr1:49027740-49027890);GENE=AGBL4(Intron);NCDS=0.188077215
chr1	49043877	rs6665839	C	T	100	PASS	SAMPLE=interestingHets_NA19249_EBLfiltered_hg19;GERP=1.94;CDS=No;NCENC=TFP(GATA2|chr1:49043209-49044034);GENE=AGBL4(Intron);NCDS=0.794299707863687
chr1	49106940	rs150464343	G	A	100	PASS	SAMPLE=interestingHets_NA19191_EBLfiltered_hg19;GERP=3.06;CDS=No;GENE=AGBL4(Intron);NCDS=0.625649643
chr1	49130683	rs320014	C	T	100	PASS	SAMPLE=interestingHets_NA19213_EBLfiltered_hg19;GERP=-1.68;CDS=No;GENE=AGBL4(Intron);NCDS=0.002862895
chr1	49510504	rs79732752	G	T	100	PASS	SAMPLE=interestingHets_NA19189_EBLfiltered_hg19;GERP=-2.54;CDS=No;GENE=AGBL4(Intron);NCDS=0.002862895
chr1	49524755	rs11205595	A	G	100	PASS	SAMPLE=interestingHets_NA19189_EBLfiltered_hg19;GERP=0.158;CDS=No;GENE=AGBL4(Intron);NCDS=0.002862895
chr1	49663574	rs72684819	C	T	100	PASS	SAMPLE=interestingHets_NA19213_EBLfiltered_hg19;GERP=-0.317;CDS=No;GENE=AGBL4(Intron);NCDS=0.002862895
chr1	49983842	rs191695173	G	T	100	PASS	SAMPLE=interestingHets_NA19248_EBLfiltered_hg19;GERP=-0.108;CDS=No;GENE=AGBL4(Intron);NCDS=0.002862895
chr1	50033770	rs145684163	T	C	100	PASS	SAMPLE=interestingHets_NA19236_EBLfiltered_hg19;GERP=.;CDS=No;GENE=AGBL4(Intron);NCDS=0.002862895
chr1	50070406	rs12164604	T	C	100	PASS	SAMPLE=interestingHets_NA19213_EBLfiltered_hg19;GERP=-1.23;CDS=No;GENE=AGBL4(Intron);NCDS=0.002862895
chr1	50185075	rs11205641	A	G	100	PASS	SAMPLE=interestingHets_NA19191_EBLfiltered_hg19;GERP=-0.0272;CDS=No;NCENC=DHS(MCV-1|chr1:50185040-50185190);GENE=AGBL4(Intron);NCDS=0.188077215
chr1	50638034	rs1467726	A	C	100	PASS	SAMPLE=interestingHets_NA19189_EBLfiltered_hg19;GERP=0.344;CDS=No;HUB=ELAVL4:PPI(0.606);NCENC=TFP(GATA2|chr1:50637610-50638642);GENE=ELAVL4(Intron);NCDS=0.465540338880962
chr1	50766541	rs2356867	T	C	100	PASS	SAMPLE=interestingHets_NA12489_EBLfiltered_hg19;GERP=0.883;CDS=No;NCENC=DHS(MCV-1|chr1:50766425-50766575);NCDS=0.18521432
chr1	50839801	rs2088991	C	T	100	PASS	SAMPLE=interestingHets_NA19213_EBLfiltered_hg19;GERP=0.225;CDS=No;NCDS=3.67449820130679e-29
chr1	50920161	rs12096508	C	A	100	PASS	SAMPLE=interestingHets_NA19189_EBLfiltered_hg19;GERP=-2.28;CDS=No;HUB=FAF1:PPI(0.817)REG(0.929);GENE=FAF1(Intron);NCDS=0.796488171769742
chr1	50920860	rs74082529	G	C	100	PASS	SAMPLE=interestingHets_NA19249_EBLfiltered_hg19;GERP=3.4;CDS=No;HUB=FAF1:PPI(0.817)REG(0.929);NCENC=TFP(GATA2|chr1:50920562-50920977);GENE=FAF1(Intron);NCDS=1.60448923976974
chr1	50935031	rs17106219	C	T	100	PASS	SAMPLE=interestingHets_NA19249_EBLfiltered_hg19;GERP=2.56;CDS=No;HUB=FAF1:PPI(0.817)REG(0.929);NCENC=DHS(MCV-1|chr1:50934920-50935070);GENE=FAF1(Intron);NCDS=1.60448923976945
chr1	50949375	rs12098099	A	G	100	PASS	SAMPLE=interestingHets_NA19213_EBLfiltered_hg19;GERP=0.766;CDS=No;HUB=FAF1:PPI(0.817)REG(0.929);NCENC=DHS(MCV-1|chr1:50949340-50949490);GENE=FAF1(Intron);NCDS=0.981702491769742
chr1	50974014	rs59020486	C	T	100	PASS	SAMPLE=interestingHets_NA19189_EBLfiltered_hg19;GERP=1.82;CDS=No;HUB=FAF1:PPI(0.817)REG(0.929);GENE=FAF1(Intron);NCDS=0.940647869096984
chr1	51016498	rs10888695	C	T	100	PASS	SAMPLE=interestingHets_NA19249_EBLfiltered_hg19;GERP=2.34;CDS=No;HUB=FAF1:PPI(0.817)REG(0.929);GENE=FAF1(Intron);NCDS=1.41927491785475
chr1	51023857	rs12080204	C	T	100	PASS	SAMPLE=interestingHets_NA19189_EBLfiltered_hg19;GERP=-0.47;CDS=No;HUB=FAF1:PPI(0.817)REG(0.929);GENE=FAF1(Intron);NCDS=0.796488171769742
chr1	51089858	rs56778303	C	A	100	PASS	SAMPLE=interestingHets_NA19249_EBLfiltered_hg19;GERP=-0.47;CDS=No;HUB=FAF1:PPI(0.817)REG(0.929);GENE=FAF1(Intron);NCDS=0.796488171769742
chr1	51183257	rs11205761	T	C	100	PASS	SAMPLE=interestingHets_NA19190_EBLfiltered_hg19;GERP=2.8;CDS=No;HUB=FAF1:PPI(0.817)REG(0.929);GENE=FAF1(Intron);NCDS=1.41927491976974
chr1	51235019	rs6691061	T	C	100	PASS	SAMPLE=interestingHets_NA19249_EBLfiltered_hg19;GERP=0.149;CDS=No;HUB=FAF1:PPI(0.817)REG(0.929);NCENC=DHS(MCV-2|chr1:51235000-51235150);GENE=FAF1(Intron);NCDS=0.981702491769742
chr1	51319883	rs11205784	G	A	100	PASS	SAMPLE=interestingHets_NA19213_EBLfiltered_hg19;GERP=-2.25;CDS=No;HUB=FAF1:PPI(0.817)REG(0.929);GENE=FAF1(Intron);NCDS=0.796488171769742
chr1	51363445	rs74080102	A	G	100	PASS	SAMPLE=interestingHets_NA19213_EBLfiltered_hg19;GERP=1.6;CDS=No;HUB=FAF1:PPI(0.817)REG(0.929);GENE=FAF1(Intron);NCDS=0.796516444960757
chr1	51406095	rs74082107	T	C	100	PASS	SAMPLE=interestingHets_NA19189_EBLfiltered_hg19;GERP=-2.05;CDS=No;HUB=FAF1:PPI(0.817)REG(0.929);NCENC=DHS(MCV-2|chr1:51406080-51406230);GENE=FAF1(Intron);NCDS=0.981702491769742
chr1	51443389	rs116475050	G	C	100	PASS	SAMPLE=interestingHets_NA19190_EBLfiltered_hg19;GERP=-5.94;CDS=No;NCENC=DHS(MCV-18|chr1:51443300-51443450),Enhancer(chmm/segway|chr1:51442132-51444662),TFP(CCNT2|chr1:51442656-51444162),TFP(CHD2|chr1:51441875-51444406),TFP(CHD2|chr1:51442871-51444239),TFP(CTBP2|chr1:51442745-51444318),TFP(CTCFL|chr1:51442746-51444154),TFP(E2F1|chr1:51442929-51444205),TFP(E2F1|chr1:51442955-51444211),TFP(E2F1|chr1…
chr1	51471649	rs114967451	C	T	100	PASS	SAMPLE=interestingHets_NA19190_EBLfiltered_hg19;GERP=-0.451;CDS=No;NCDS=6.63552436900553e-41
chr1	51525592	rs78933396	C	T	100	PASS	SAMPLE=interestingHets_NA12872_EBLfiltered_hg19;GERP=0.11;CDS=No;NCDS=3.69354523634876e-31
chr1	51549424	rs6680483	G	A	100	PASS	SAMPLE=interestingHets_NA19190_EBLfiltered_hg19;GERP=0.149;CDS=No;NCDS=1.7576921540614e-30
chr1	51631985	rs111959225	T	C	100	PASS	SAMPLE=interestingHets_NA19213_EBLfiltered_hg19;GERP=0.149;CDS=No;NCENC=DHS(MCV-11|chr1:51631880-51632030),TFP(CEBPB|chr1:51631834-51632160),TFP(STAT3|chr1:51631420-51632129),TFP(STAT3|chr1:51631424-51632165),TFP(STAT3|chr1:51631522-51632158);NCDS=0.18521432
chr1	51668083	rs12753907	A	G	100	PASS	SAMPLE=interestingHets_NA19189_EBLfiltered_hg19;GERP=-1.49;CDS=No;NCDS=5.92374807479019e-59
chr1	51695834	rs57917676	G	A	100	PASS	SAMPLE=interestingHets_NA19213_EBLfiltered_hg19;GERP=0.149;CDS=No;NCDS=1.7576921540614e-30
chr1	51769735	rs115101906	A	T	100	PASS	SAMPLE=interestingHets_NA19190_EBLfiltered_hg19;GERP=-1.6;CDS=No;NCENC=Enhancer(chmm/segway|chr1:51769200-51769910),Enhancer(chmm/segway|chr1:51769268-51770426),TFP(EBF1|chr1:51769290-51769891),TFP(EBF1|chr1:51769413-51769937),TFP(FOS|chr1:51769475-51770177),TFP(GATA1|chr1:51769434-51770467),TFP(GATA2|chr1:51769379-51770162),TFP(NFKB1|chr1:51769453-51770247),TFP(NFKB1|chr1:51769454-51769924),TFP(…
chr1	51967402	rs151180974	C	T	100	PASS	SAMPLE=interestingHets_NA19213_EBLfiltered_hg19;GERP=-0.378;CDS=No;HUB=EPS15:PPI(0.919)REG(0.830);NCENC=DHS(MCV-3|chr1:51967380-51967530),TFP(NFKB1|chr1:51966726-51967720),TFP(NFKB1|chr1:51966861-51967443),TFP(NFKB1|chr1:51966887-51967754);GENE=EPS15(Intron);CANG=EPS15[cancer];NCDS=0.956363835573372
chr1	52113028	rs4330959	A	G	100	PASS	SAMPLE=interestingHets_NA19190_EBLfiltered_hg19;GERP=0.528;CDS=No;HUB=OSBPL9:PPI(0.408)REG(0.409);GENE=OSBPL9(Intron);NCDS=0.148272571461821
chr1	52126376	rs80252532	G	A	100	PASS	SAMPLE=interestingHets_NA19190_EBLfiltered_hg19;GERP=-1.1;CDS=No;HUB=OSBPL9:PPI(0.408)REG(0.409);NCENC=DHS(MCV-3|chr1:52126320-52126470),Enhancer(chmm/segway|chr1:52126064-52127902),TFP(ESR1|chr1:52126332-52126910),TFP(ESR1|chr1:52126333-52126889),TFP(FOXA1|chr1:52126274-52127012);GENE=OSBPL9(Intron);NCDS=0.333486891461821;DBRECUR=Enhancer(chmm/segway|chr1:52126064-52127902):Liver(Altered in 2/88…
chr1	52234846	rs115907105	T	C	100	PASS	SAMPLE=interestingHets_NA19190_EBLfiltered_hg19;GERP=1.41;CDS=No;HUB=OSBPL9:PPI(0.408)REG(0.409);NCENC=DHS(MCV-114|chr1:52234700-52234850),TFP(CTCF|chr1:52234341-52235240),TFP(CTCF|chr1:52234381-52235180),TFP(CTCF|chr1:52234387-52235020),TFP(CTCF|chr1:52234388-52235217),TFP(CTCF|chr1:52234392-52235234),TFP(CTCF|chr1:52234430-52235038),TFP(CTCF|chr1:52234451-52235033),TFP(CTCF|chr1:52234460-522352…
chr1	52344414	rs736756	A	C	100	PASS	SAMPLE=interestingHets_NA19189_EBLfiltered_hg19;GERP=1.69;CDS=No;HUB=NRD1:PPI(0.408)REG(0.409);NCENC=TFP(ATF3|chr1:52343569-52345204),TFP(ATF3|chr1:52344312-52345076),TFP(ATF3|chr1:52344377-52345132),TFP(BRCA1|chr1:52344333-52345211),TFP(CCNT2|chr1:52344048-52345050),TFP(CEBPB|chr1:52343952-52344843),TFP(CEBPB|chr1:52344103-52345196),TFP(CEBPB|chr1:52344210-52345091),TFP(CEBPB|chr1:52344258-52344…
chr1	52373894	rs12730	A	C	100	PASS	SAMPLE=interestingHets_NA19248_EBLfiltered_hg19;GERP=1.75;CDS=No;HUB=RAB3B:PPI(0.623);GENE=RAB3B(UTR);NCDS=0.307365846877253
chr1	52521798	rs2809954	G	T	100	PASS	SAMPLE=interestingHets_NA19249_EBLfiltered_hg19;GERP=-4.26;CDS=No;HUB=BTF3L4:PPI(0.866),TXNDC12:PPI(0.236);NCENC=TFM(EGR1|Egr-1_disc4_8mer|chr1:52521789-52521814),TFM(ZNF143|Znf143_disc3_8mer|chr1:52521790-52521809),TFM(ZNF143|Znf143_known1_8mer|chr1:52521794-52521814),TFP(CCNT2|chr1:52521698-52522534),TFP(CEBPB|chr1:52520672-52521966),TFP(CEBPB|chr1:52520676-52522782),TFP(CEBPB|chr1:52521139-525…
chr1	52870180	rs60527249	C	T	100	PASS	SAMPLE=interestingHets_NA19248_EBLfiltered_hg19;GERP=-0.664;CDS=No;HUB=ORC1:PPI(0.718),PRPF38A:PPI(0.361)REG(0.409);NCENC=DHS(MCV-125|chr1:52870140-52870290),TFM(EGR1|Egr-1_known3_8mer|chr1:52870169-52870180),TFM(IRF1|Irf_disc4_8mer|chr1:52870166-52870181),TFM(MAX|Myc_disc10_8mer|chr1:52870169-52870180),TFM(MYC|Myc_disc10_8mer|chr1:52870169-52870180),TFM(SP1|SP1_disc3_8mer|chr1:52870169-52870184)…
chr1	53019815	rs6662760	G	T	100	PASS	SAMPLE=interestingHets_NA19189_EBLfiltered_hg19;GERP=-5.98;CDS=No;HUB=ZCCHC11:PHOS(0.459)PPI(0.236);NCENC=TFP(ZNF263|chr1:53017276-53019899);GENE=ZCCHC11(Promoter);NCDS=0.35950113060036
chr1	53192187	rs269298	C	T	100	PASS	SAMPLE=interestingHets_NA19213_EBLfiltered_hg19;GERP=0.5;CDS=No;HUB=ZYG11B:PPI(0.361);NCENC=TFP(CCNT2|chr1:53191935-53192469),TFP(E2F6|chr1:53191998-53192548),TFP(EGR1|chr1:53191759-53192901),TFP(EGR1|chr1:53191884-53192999),TFP(FOS|chr1:53192028-53192407),TFP(MAX|chr1:53191822-53193239),TFP(NRF1|chr1:53191818-53192276),TFP(NRF1|chr1:53191844-53192277),TFP(SIN3A|chr1:53191850-53192959),TFP(TAF1|c…
chr1	53192193	rs147182211	T	C	100	PASS	SAMPLE=interestingHets_NA19213_EBLfiltered_hg19;GERP=-2.6;CDS=No;HUB=ZYG11B:PPI(0.361);NCENC=TFP(CCNT2|chr1:53191935-53192469),TFP(E2F6|chr1:53191998-53192548),TFP(EGR1|chr1:53191759-53192901),TFP(EGR1|chr1:53191884-53192999),TFP(FOS|chr1:53192028-53192407),TFP(MAX|chr1:53191822-53193239),TFP(NRF1|chr1:53191818-53192276),TFP(NRF1|chr1:53191844-53192277),TFP(SIN3A|chr1:53191850-53192959),TFP(TAF1|…
chr1	53193112	rs11205996	A	G	100	PASS	SAMPLE=interestingHets_NA19249_EBLfiltered_hg19;GERP=-1.15;CDS=No;HUB=ZYG11B:PPI(0.361);NCENC=TFP(CEBPB|chr1:53192873-53193245),TFP(CEBPB|chr1:53192878-53193236),TFP(MAX|chr1:53191822-53193239);GENE=ZYG11B(Intron);NCDS=1.31217383790383;RECUR=TFP(MAX|chr1:53191822-53193239):interestingHets_NA19213_EBLfiltered_hg19&interestingHets_NA19249_EBLfiltered_hg19
chr1	53201610	rs6665324	G	A	100	PASS	SAMPLE=interestingHets_NA12872_EBLfiltered_hg19;GERP=0.523;CDS=No;HUB=ZYG11B:PPI(0.361);GENE=ZYG11B(Intron);NCDS=0.126959517903831
chr1	53372389	rs114257746	C	A	100	PASS	SAMPLE=interestingHets_NA19213_EBLfiltered_hg19;GERP=0.0913;CDS=No;HUB=ECHDC2:PPI(0.142);NCENC=DHS(MCV-10|chr1:53372245-53372395),Enhancer(chmm/segway|chr1:53371800-53372452),TFP(MYC|chr1:53371928-53372395);GENE=ECHDC2(Intron);NCDS=0.247756504369752
chr1	53392412	rs150332309	G	T	100	PASS	SAMPLE=interestingHets_NA19189_EBLfiltered_hg19;GERP=0.468;CDS=No;HUB=ECHDC2:PPI(0.142),SCP2:PHOS(0.540)PPI(0.641)REG(0.634);GENE=ECHDC2(Intron),SCP2(Promoter);NCDS=0.313910614750103
chr1	53489759	rs17107630	T	A	100	PASS	SAMPLE=interestingHets_NA19213_EBLfiltered_hg19;GERP=-0.249;CDS=No;HUB=SCP2:PHOS(0.540)PPI(0.641)REG(0.634);GENE=SCP2(Intron);NCDS=0.313910614750103
chr1	53511094	rs6588459	C	T	100	PASS	SAMPLE=interestingHets_NA19213_EBLfiltered_hg19;GERP=0.767;CDS=No;HUB=SCP2:PHOS(0.540)PPI(0.641)REG(0.634);GENE=SCP2(Intron);NCDS=0.313910614750103
chr1	53613854	rs78066224	T	C	100	PASS	SAMPLE=interestingHets_NA19191_EBLfiltered_hg19;GERP=-1.31;CDS=No;NCDS=7.93445041189609e-56
chr1	53791998	rs6691468	C	G	100	PASS	SAMPLE=interestingHets_NA19190_EBLfiltered_hg19;GERP=-4.64;CDS=No;HUB=LRP8:PPI(0.718);NCENC=DHS(MCV-124|chr1:53791860-53792010),TFM(VDR|VDR_dreme|chr1:53791991-53791998),TFP(CCNT2|chr1:53791279-53794099),TFP(CEBPB|chr1:53791686-53792896),TFP(CHD2|chr1:53791290-53793297),TFP(CHD2|chr1:53791664-53792274),TFP(E2F1|chr1:53791403-53793179),TFP(E2F1|chr1:53791643-53792632),TFP(E2F1|chr1:53791650-537941…
chr1	53825310	rs4926595	A	G	100	PASS	SAMPLE=interestingHets_NA12872_EBLfiltered_hg19;GERP=-6.02;CDS=No;NCENC=DHS(MCV-1|chr1:53825300-53825450);NCDS=0.18521432
chr1	54005060	rs11206169	C	T	100	PASS	SAMPLE=interestingHets_NA19189_EBLfiltered_hg19;GERP=-1.66;CDS=No;HUB=GLIS1:PHOS(0.276);GENE=GLIS1(Intron);NCDS=0.0964537172189816
chr1	54009233	rs3889128	G	C	100	PASS	SAMPLE=interestingHets_NA19247_EBLfiltered_hg19;GERP=0.431;CDS=No;HUB=GLIS1:PHOS(0.276);NCENC=DHS(MCV-9|chr1:54009160-54009310);GENE=GLIS1(Intron);NCDS=0.281668037218982
chr1	54156757	rs3013767	C	T	100	PASS	SAMPLE=interestingHets_NA12489_EBLfiltered_hg19;GERP=-1.23;CDS=No;HUB=GLIS1:PHOS(0.276);GENE=GLIS1(Intron);NCDS=0.0964537172189816
chr1	54191130	rs1626444	C	T	100	PASS	SAMPLE=interestingHets_NA19191_EBLfiltered_hg19;GERP=-2.27;CDS=No;HUB=GLIS1:PHOS(0.276);NCENC=DHS(MCV-55|chr1:54191080-54191230),TFP(CTCFL|chr1:54191110-54191469),TFP(CTCF|chr1:54190797-54191404),TFP(CTCF|chr1:54190836-54191508),TFP(CTCF|chr1:54190842-54191490),TFP(CTCF|chr1:54190843-54191486),TFP(CTCF|chr1:54190845-54191458),TFP(CTCF|chr1:54190879-54191493),TFP(CTCF|chr1:54190884-54191395),TFP(C…
chr1	54199537	rs797914	C	T	100	PASS	SAMPLE=interestingHets_NA19213_EBLfiltered_hg19;GERP=2.54;CDS=No;HUB=GLIS1:PHOS(0.276);NCENC=TFP(TRIM28|chr1:54198654-54201637),TFP(TRIM28|chr1:54198760-54202679);GENE=GLIS1(Intron&Medial)[pearson(H3K4me1):0.922028];NCDS=0.904454785218339;DBRECUR=TFP(TRIM28|chr1:54198654-54201637):Liver(Altered in 2/88(2.27%) samples.),TFP(TRIM28|chr1:54198760-54202679):Breast(Altered in 2/119(1.68%) samples.)|Li…
chr1	54210123	rs797895	G	C	100	PASS	SAMPLE=interestingHets_NA19213_EBLfiltered_hg19;GERP=-0.115;CDS=No;NCDS=4.55819694003083e-35
chr1	54355646	rs2272930	T	C	100	PASS	SAMPLE=interestingHets_NA19213_EBLfiltered_hg19;GERP=-8.33;CDS=No;HUB=YIPF1:PPI(0.718)REG(0.409);NCENC=TFP(CCNT2|chr1:54355026-54355685),TFP(E2F6|chr1:54355112-54355784),TFP(E2F6|chr1:54355158-54355770),TFP(EGR1|chr1:54354927-54355824),TFP(ELF1|chr1:54354984-54355815),TFP(ELF1|chr1:54355008-54355734),TFP(ELF1|chr1:54355009-54355742),TFP(FOS|chr1:54355327-54356046),TFP(GABPA|chr1:54355060-54355695…
chr1	54360879	rs6662856	T	C	100	PASS	SAMPLE=interestingHets_NA19189_EBLfiltered_hg19;GERP=0.158;CDS=No;GENE=DIO1(Intron);NCDS=0.002862895
chr1	54380900	rs12083224	G	A	100	PASS	SAMPLE=interestingHets_NA12872_EBLfiltered_hg19;GERP=-1.58;CDS=No;NCENC=TFP(FOXA1|chr1:54380754-54381094),TFP(GATA3|chr1:54380734-54381115);NCDS=1.18521432;RECUR=TFP(FOXA1|chr1:54380754-54381094):interestingHets_NA12872_EBLfiltered_hg19&interestingHets_NA19213_EBLfiltered_hg19,TFP(GATA3|chr1:54380734-54381115):interestingHets_NA12872_EBLfiltered_hg19&interestingHets_NA19213_EBLfiltered_hg19,chr1:…
chr1	54380900	rs12083224	G	A	100	PASS	SAMPLE=interestingHets_NA19213_EBLfiltered_hg19;GERP=-1.58;CDS=No;NCENC=TFP(FOXA1|chr1:54380754-54381094),TFP(GATA3|chr1:54380734-54381115);NCDS=1.18521432;RECUR=TFP(FOXA1|chr1:54380754-54381094):interestingHets_NA12872_EBLfiltered_hg19&interestingHets_NA19213_EBLfiltered_hg19,TFP(GATA3|chr1:54380734-54381115):interestingHets_NA12872_EBLfiltered_hg19&interestingHets_NA19213_EBLfiltered_hg19,chr1:…
chr1	54387577	rs12090789	T	C	100	PASS	SAMPLE=interestingHets_NA19213_EBLfiltered_hg19;GERP=-1.57;CDS=No;HUB=HSPB11:PPI(0.236);GENE=HSPB11(Intron);NCDS=0.0847531809578483
chr1	54411468	rs140233978	C	A	100	PASS	SAMPLE=interestingHets_NA19189_EBLfiltered_hg19;GERP=0.986;CDS=No;HUB=HSPB11:PPI(0.236);NCENC=DHS(MCV-109|chr1:54411460-54411610),TFP(CCNT2|chr1:54410997-54412303),TFP(CHD2|chr1:54411046-54412271),TFP(CHD2|chr1:54411222-54412497),TFP(E2F1|chr1:54410522-54412092),TFP(E2F1|chr1:54410881-54412287),TFP(E2F1|chr1:54410932-54412248),TFP(E2F4|chr1:54411022-54412256),TFP(E2F6|chr1:54410072-54412553),TFP(…
chr1	54784716	rs3927580	A	G	100	PASS	SAMPLE=interestingHets_NA06989_EBLfiltered_hg19;GERP=-5.62;CDS=No;HUB=SSBP3:PHOS(0.932)PPI(0.606)REG(0.409);GENE=SSBP3(Intron);NCDS=0.804250895020567
chr1	54834402	rs11206342	C	T	100	PASS	SAMPLE=interestingHets_NA19213_EBLfiltered_hg19;GERP=1.4;CDS=No;HUB=SSBP3:PHOS(0.932)PPI(0.606)REG(0.409);GENE=SSBP3(Intron);NCDS=0.804250904505597
chr1	54922416	rs142882955	C	T	100	PASS	SAMPLE=interestingHets_NA19213_EBLfiltered_hg19;GERP=-0.394;CDS=No;NCENC=DHS(MCV-1|chr1:54922385-54922535);GENE=DIO1(Distal)[pearson(Methylation):-0.880823];NCDS=0.188077215
chr1	54932439	rs143308794	C	T	100	PASS	SAMPLE=interestingHets_NA19213_EBLfiltered_hg19;GERP=0.294;CDS=No;NCDS=5.80564944943125e-28
chr1	54933190	rs4927127	G	A	100	PASS	SAMPLE=interestingHets_NA19213_EBLfiltered_hg19;GERP=.;CDS=No;NCDS=0
chr1	54944863	rs7523181	G	A	100	PASS	SAMPLE=interestingHets_NA06986_EBLfiltered_hg19;GERP=-0.258;CDS=No;NCDS=1.49495681992482e-37
chr1	55057490	rs150242924	T	G	100	PASS	SAMPLE=interestingHets_NA19189_EBLfiltered_hg19;GERP=2.27;CDS=No;GENE=ACOT11(Intron);NCDS=0.625649611508594
chr1	55081366	rs57055904	G	A	100	PASS	SAMPLE=interestingHets_NA19190_EBLfiltered_hg19;GERP=-1.02;CDS=No;NCENC=TFP(ZNF263|chr1:55081044-55081680);GENE=ACOT11(Intron),FAM151A(Intron);NCDS=0.188077215
chr1	55088408	rs2317686	C	T	100	PASS	SAMPLE=interestingHets_NA19191_EBLfiltered_hg19;GERP=-1.17;CDS=No;NCENC=TFP(BCL11A|chr1:55088265-55088638),TFP(NFKB1|chr1:55088231-55088649),TFP(NFKB1|chr1:55088238-55088641),TFP(NFKB1|chr1:55088239-55088671),TFP(NFKB1|chr1:55088239-55088673),TFP(NFKB1|chr1:55088249-55088685),TFP(NFKB1|chr1:55088251-55088642),TFP(NFKB1|chr1:55088251-55088665),TFP(NFKB1|chr1:55088264-55088659),TFP(NFKB1|chr1:55088…
chr1	55117134	rs11206406	T	C	.	.	SAMPLE=interestingHets_NA11832_EBLfiltered_hg19;GERP=0.509;CDS=No;NCENC=DHS(MCV-2|chr1:55117085-55117235);GENE=MROH7(Intron);NCDS=0.188077215
chr1	55145980	rs79090802	T	G	100	PASS	SAMPLE=interestingHets_NA19213_EBLfiltered_hg19;GERP=-2.86;CDS=No;NCENC=DHS(MCV-1|chr1:55145880-55146030);GENE=MROH7(Intron);NCDS=0.188077215
chr1	55167708	rs76488957	G	A	100	PASS	SAMPLE=interestingHets_NA19190_EBLfiltered_hg19;GERP=-2.32;CDS=No;GENE=MROH7(Intron);NCDS=0.002862895
chr1	55266026	rs7537749	G	C	100	PASS	SAMPLE=interestingHets_NA12489_EBLfiltered_hg19;GERP=-4.98;CDS=No;HUB=TTC22:REG(0.634);NCENC=TFP(ELF1|chr1:55265811-55267421);GENE=C1orf177(Medial)[pearson(H3K27ac):0.877137],TTC22(Intron&Medial)[spearman(Methylation):-0.768307];NCDS=0.492100607203058
chr1	55269651	rs7549946	G	C	100	PASS	SAMPLE=interestingHets_NA12872_EBLfiltered_hg19;GERP=-0.987;CDS=No;HUB=TTC22:REG(0.634);NCENC=DHS(MCV-19|chr1:55269560-55269710),TFM(REST|NRSF_known3_8mer|chr1:55269635-55269656),TFP(REST|chr1:55269431-55270359),TFP(REST|chr1:55269440-55270057),TFP(REST|chr1:55269441-55269837),TFP(REST|chr1:55269443-55269869),TFP(REST|chr1:55269460-55269889),TFP(SMARCC1|chr1:55269493-55270737);GENE=C1orf177(Promo…
chr1	55277430	rs10788986	T	A	100	PASS	SAMPLE=interestingHets_NA12872_EBLfiltered_hg19;GERP=-0.492;CDS=No;GENE=C1orf177(Intron);NCDS=0.002862895
chr1	55312838	rs592144	A	G	100	PASS	SAMPLE=interestingHets_NA11829_EBLfiltered_hg19;GERP=0.811;CDS=No;NCENC=DHS(MCV-3|chr1:55312700-55312850),TFP(FOSL2|chr1:55310772-55316656),TFP(JUND|chr1:55311392-55315434);NCDS=0.18521432;DBRECUR=TFP(FOSL2|chr1:55310772-55316656):Liver(Altered in 3/88(3.41%) samples.),TFP(JUND|chr1:55311392-55315434):Liver(Altered in 2/88(2.27%) samples.)
chr1	55355277	rs7544158	C	T	100	PASS	SAMPLE=interestingHets_NA19189_EBLfiltered_hg19;GERP=-1.48;CDS=No;HUB=DHCR24:PPI(0.142)REG(0.830);NCENC=Enhancer(chmm/segway|chr1:55354536-55355288),TFP(FOXA2|chr1:55352968-55355413),TFP(TCF4|chr1:55353051-55355400);GENE=DHCR24(Promoter);NCDS=0.763544689538332;DBRECUR=Enhancer(chmm/segway|chr1:55354536-55355288):Lung_Adeno(Altered in 2/24(8.33%) samples.),TFP(FOXA2|chr1:55352968-55355413):Lung_Ad…
chr1	55416775	rs12016659	C	T	100	PASS	SAMPLE=interestingHets_NA11829_EBLfiltered_hg19;GERP=-3.88;CDS=No;NCENC=Enhancer(chmm/segway|chr1:55416690-55416886),Enhancer(drm|chr1:55415800-55416900),TFP(CEBPB|chr1:55416357-55416801),TFP(CEBPB|chr1:55416441-55416856),TFP(CEBPB|chr1:55416448-55416930),TFP(CTCF|chr1:55415894-55416832),TFP(CTCF|chr1:55415921-55416856),TFP(CTCF|chr1:55415932-55416846),TFP(CTCF|chr1:55415956-55416825),TFP(CTCF|ch…
chr1	55430634	rs7551937	G	A	100	PASS	SAMPLE=interestingHets_NA11829_EBLfiltered_hg19;GERP=0.371;CDS=No;NCDS=1.26321656891985e-26
chr1	55434443	rs2317948	T	G	100	PASS	SAMPLE=interestingHets_NA12872_EBLfiltered_hg19;GERP=-3.03;CDS=No;HUB=DHCR24:PPI(0.142)REG(0.830);NCENC=DHS(MCV-13|chr1:55434400-55434550);GENE=DHCR24(Distal)[pearson(Methylation):-0.731718];NCDS=0.763544689538332
chr1	55574071	rs76158393	G	A	100	PASS	SAMPLE=interestingHets_NA19190_EBLfiltered_hg19;GERP=-4.98;CDS=No;NCENC=DHS(MCV-1|chr1:55573980-55574130);GENE=USP24(Intron);NCDS=0.188077215
chr1	55653828	rs56833376	G	T	100	PASS	SAMPLE=interestingHets_NA19213_EBLfiltered_hg19;GERP=0.462;CDS=No;GENE=USP24(Intron);NCDS=0.002862895
chr1	55723635	rs2802860	A	C	100	PASS	SAMPLE=interestingHets_NA10847_EBLfiltered_hg19;GERP=-3.21;CDS=No;HUB=BSND:PPI(0.236)REG(0.409);NCENC=DHS(MCV-2|chr1:55723545-55723695),Enhancer(chmm/segway|chr1:55723489-55724335),Enhancer(drm|chr1:55723500-55724300),TFP(SPI1|chr1:55723470-55724360);HOT=Gm12878;GENE=BSND(Distal)[pearson(H3K4me1):0.840205,pearson(H3K27ac):0.739889,pearson(Methylation):-0.741429];NCDS=0.945502520461821
chr1	55731733	rs6693986	A	G	100	PASS	SAMPLE=interestingHets_NA19191_EBLfiltered_hg19;GERP=-0.0589;CDS=No;NCDS=4.29882635372421e-34
chr1	55757807	rs10888912	A	G	100	PASS	SAMPLE=interestingHets_NA12383_EBLfiltered_hg19;GERP=0.982;CDS=No;NCENC=DHS(MCV-1|chr1:55757785-55757935);NCDS=0.185214320000001
chr1	55786562	rs75165751	A	G	100	PASS	SAMPLE=interestingHets_NA19190_EBLfiltered_hg19;GERP=-1.62;CDS=No;NCDS=3.26787378669371e-61
chr1	56020989	rs12741161	A	C	100	PASS	SAMPLE=interestingHets_NA19213_EBLfiltered_hg19;GERP=-0.00525;CDS=No;NCDS=3.67574911039614e-33
chr1	56042188	rs79746453	G	A	100	PASS	SAMPLE=interestingHets_NA19249_EBLfiltered_hg19;GERP=-3.03;CDS=No;NCENC=DHS(MCV-3|chr1:56042065-56042215);NCDS=0.18521432
chr1	56048895	rs1780528	C	T	100	PASS	SAMPLE=interestingHets_NA19189_EBLfiltered_hg19;GERP=-4.13;CDS=No;NCDS=8.14890568963533e-105
chr1	56066503	rs769989	A	G	100	PASS	SAMPLE=interestingHets_NA07029_EBLfiltered_hg19;GERP=-0.533;CDS=No;NCDS=2.49683215007219e-42
chr1	56075782	rs80175667	C	T	100	PASS	SAMPLE=interestingHets_NA19189_EBLfiltered_hg19;GERP=0.872;CDS=No;NCDS=6.37880360181311e-18
chr1	56078353	rs12071564	G	T	100	PASS	SAMPLE=interestingHets_NA19213_EBLfiltered_hg19;GERP=2.57;CDS=No;NCDS=0.622786747999806
chr1	56103238	rs139615211	C	T	100	PASS	SAMPLE=interestingHets_NA19191_EBLfiltered_hg19;GERP=0.557;CDS=No;NCDS=2.15094229208957e-23
chr1	56166119	rs2671234	C	T	100	PASS	SAMPLE=interestingHets_NA19213_EBLfiltered_hg19;GERP=-4.98;CDS=No;NCENC=DHS(MCV-29|chr1:56166060-56166210);NCDS=0.18521432
chr1	56167918	rs1165478	A	G	100	PASS	SAMPLE=interestingHets_NA19247_EBLfiltered_hg19;GERP=-3.94;CDS=No;NCENC=DHS(MCV-72|chr1:56167840-56167990),TFP(CTCF|chr1:56167167-56168724),TFP(CTCF|chr1:56167317-56168141),TFP(CTCF|chr1:56167484-56168530),TFP(CTCF|chr1:56167489-56168132),TFP(CTCF|chr1:56167489-56168144),TFP(CTCF|chr1:56167536-56168176),TFP(CTCF|chr1:56167546-56168473),TFP(CTCF|chr1:56167548-56168129),TFP(CTCF|chr1:56167549-56168…
chr1	56261172	rs41331246	G	A	100	PASS	SAMPLE=interestingHets_NA19213_EBLfiltered_hg19;GERP=-1.21;CDS=No;NCDS=4.33206314019246e-54
chr1	56363943	rs4471303	T	G	100	PASS	SAMPLE=interestingHets_NA11829_EBLfiltered_hg19;GERP=-1.78;CDS=No;NCENC=Enhancer(drm|chr1:56363900-56364200),TFP(CEBPB|chr1:56363896-56364259);NCDS=0.18521432
chr1	56399177	rs115796524	A	C	100	PASS	SAMPLE=interestingHets_NA19190_EBLfiltered_hg19;GERP=0.195;CDS=No;NCDS=1.1067375899154e-29
chr1	56441329	rs11206702	C	T	100	PASS	SAMPLE=interestingHets_NA19189_EBLfiltered_hg19;GERP=1.2;CDS=No;NCENC=DHS(MCV-1|chr1:56441180-56441330);NCDS=0.185214320003182
chr1	56453736	rs181936328	C	T	100	PASS	SAMPLE=interestingHets_NA19189_EBLfiltered_hg19;GERP=5.57;CDS=No;NCENC=DHS(MCV-7|chr1:56453640-56453790);NCDS=0.808001068
chr1	56528222	rs12131359	T	G	100	PASS	SAMPLE=interestingHets_NA19249_EBLfiltered_hg19;GERP=-3.26;CDS=No;NCDS=1.0581500622173e-89
chr1	56576429	rs1576732	G	A	100	PASS	SAMPLE=interestingHets_NA19189_EBLfiltered_hg19;GERP=.;CDS=No;NCDS=0
chr1	56794965	rs3005911	A	G	100	PASS	SAMPLE=interestingHets_NA12872_EBLfiltered_hg19;GERP=0.462;CDS=No;NCENC=TFP(FOS|chr1:56794575-56795017),TFP(JUND|chr1:56794629-56794979);NCDS=0.18521432
chr1	56799912	rs7556596	C	T	100	PASS	SAMPLE=interestingHets_NA12383_EBLfiltered_hg19;GERP=2.67;CDS=No;NCENC=DHS(MCV-1|chr1:56799805-56799955);NCDS=0.808001067999996
chr1	56871526	rs17113893	C	T	100	PASS	SAMPLE=interestingHets_NA19190_EBLfiltered_hg19;GERP=0.349;CDS=No;NCENC=DHS(MCV-2|chr1:56871520-56871670);NCDS=0.18521432
chr1	56871540	rs12133338	T	C	100	PASS	SAMPLE=interestingHets_NA19190_EBLfiltered_hg19;GERP=1.96;CDS=No;NCENC=DHS(MCV-2|chr1:56871520-56871670);NCDS=0.800447639417814
chr1	56916851	rs9803955	C	T	100	PASS	SAMPLE=interestingHets_NA19190_EBLfiltered_hg19;GERP=-0.741;CDS=No;NCENC=Enhancer(drm|chr1:56916700-56917600),TFP(HNF4G|chr1:56916824-56917558);NCDS=0.18521432
chr1	56997782	rs1930762	T	C	100	PASS	SAMPLE=interestingHets_NA11829_EBLfiltered_hg19;GERP=-5.92;CDS=No;HUB=PPAP2B:PPI(0.448)REG(0.761);NCENC=TFP(GATA2|chr1:56996594-56998602),TFP(TRIM28|chr1:56996892-56998434),TFP(TRIM28|chr1:56997147-56998251),TFP(ZNF263|chr1:56996519-56998434);GENE=PPAP2B(Intron);NCDS=0.647909407572189
chr1	57042954	rs7539051	G	A	100	PASS	SAMPLE=interestingHets_NA19190_EBLfiltered_hg19;GERP=2.81;CDS=No;HUB=PPAP2B:PPI(0.448)REG(0.761);NCENC=DHS(MCV-90|chr1:57042860-57043010),Enhancer(chmm/segway|chr1:57042600-57043200),TFP(CTCF|chr1:57042519-57043855),TFP(CTCF|chr1:57042523-57045988),TFP(CTCF|chr1:57042538-57043098),TFP(CTCF|chr1:57042560-57043205),TFP(CTCF|chr1:57042586-57043389),TFP(CTCF|chr1:57042589-57043189),TFP(CTCF|chr1:5704…
chr1	57150103	rs11807758	T	C	100	PASS	SAMPLE=interestingHets_NA19189_EBLfiltered_hg19;GERP=-2.88;CDS=No;HUB=PRKAA2:PHOS(0.936)PPI(0.970);GENE=PRKAA2(Intron);NCDS=0.909382028243045
chr1	57150112	rs11809287	A	G	100	PASS	SAMPLE=interestingHets_NA19189_EBLfiltered_hg19;GERP=1.44;CDS=No;HUB=PRKAA2:PHOS(0.936)PPI(0.970);GENE=PRKAA2(Intron);NCDS=0.909382075222701
chr1	57275700	rs12139639	A	G	100	PASS	SAMPLE=interestingHets_NA19213_EBLfiltered_hg19;GERP=-0.873;CDS=No;GENE=C1orf168(Intron);NCDS=0.002862895
chr1	57328122	rs622299	C	T	100	PASS	SAMPLE=interestingHets_NA19213_EBLfiltered_hg19;GERP=0.527;CDS=No;HUB=C8A:PPI(0.482);GENE=C8A(Intron);NCDS=0.187740610545233
chr1	57375544	rs1741990	G	A	100	PASS	SAMPLE=interestingHets_NA19190_EBLfiltered_hg19;GERP=-0.589;CDS=No;HUB=C8A:PPI(0.482);NCENC=DHS(MCV-2|chr1:57375400-57375550);GENE=C8A(Intron);NCDS=0.372954930545232
chr1	57381452	rs1616673	C	T	100	PASS	SAMPLE=interestingHets_NA19213_EBLfiltered_hg19;GERP=-1.77;CDS=No;HUB=C8A:PPI(0.482);GENE=C8A(Intron);NCDS=0.187740610545233
chr1	57417084	rs55891661	C	T	100	PASS	SAMPLE=interestingHets_NA19190_EBLfiltered_hg19;GERP=-1.8;CDS=No;HUB=C8B:PPI(0.515)REG(0.634);GENE=C8B(Intron);NCDS=0.306886287203058
chr1	57487015	rs35124225	C	T	100	PASS	SAMPLE=interestingHets_NA19213_EBLfiltered_hg19;GERP=-5.99;CDS=No;HUB=DAB1:PPI(0.787);GENE=DAB1(Intron);NCDS=0.503269735065068
chr1	57524400	rs80179779	C	T	100	PASS	SAMPLE=interestingHets_NA19213_EBLfiltered_hg19;GERP=-3.37;CDS=No;HUB=DAB1:PPI(0.787);GENE=DAB1(Intron);NCDS=0.503269735065068
chr1	57561345	rs189158161	C	A	100	PASS	SAMPLE=interestingHets_NA19247_EBLfiltered_hg19;GERP=-2.87;CDS=No;HUB=DAB1:PPI(0.787);GENE=DAB1(Intron);NCDS=0.503269735065068
chr1	57564647	rs75089699	C	T	100	PASS	SAMPLE=interestingHets_NA19236_EBLfiltered_hg19;GERP=0.15;CDS=No;HUB=DAB1:PPI(0.787);GENE=DAB1(Intron);NCDS=0.503269735065068
chr1	57819203	rs11590689	T	C	100	PASS	SAMPLE=interestingHets_NA12383_EBLfiltered_hg19;GERP=-0.0391;CDS=No;HUB=DAB1:PPI(0.787);GENE=DAB1(Intron);NCDS=0.503269735065068
chr1	57819204	rs11588755	G	A	100	PASS	SAMPLE=interestingHets_NA12383_EBLfiltered_hg19;GERP=-7.59;CDS=No;HUB=DAB1:PPI(0.787);GENE=DAB1(Intron);NCDS=0.503269735065068
chr1	58077427	rs952643	C	T	100	PASS	SAMPLE=interestingHets_NA19213_EBLfiltered_hg19;GERP=-4.13;CDS=No;HUB=DAB1:PPI(0.787);GENE=DAB1(Intron);NCDS=0.503269735065068
chr1	58107995	rs6675237	C	T	100	PASS	SAMPLE=interestingHets_NA19190_EBLfiltered_hg19;GERP=1.81;CDS=No;HUB=DAB1:PPI(0.787);GENE=DAB1(Intron);NCDS=0.6078864587113
chr1	58118923	rs74077752	A	G	100	PASS	SAMPLE=interestingHets_NA19189_EBLfiltered_hg19;GERP=-0.361;CDS=No;HUB=DAB1:PPI(0.787);GENE=DAB1(Intron);NCDS=0.503269735065068
chr1	58156448	rs142671614	C	A	100	PASS	SAMPLE=interestingHets_NA19213_EBLfiltered_hg19;GERP=0.149;CDS=No;HUB=DAB1:PPI(0.787);GENE=DAB1(Intron);NCDS=0.503269735065068
chr1	58178715	rs716417	C	T	100	PASS	SAMPLE=interestingHets_NA10847_EBLfiltered_hg19;GERP=1.24;CDS=No;HUB=DAB1:PPI(0.787);NCENC=DHS(MCV-2|chr1:58178660-58178810),TFM(GATA2|GATA_known11_8mer|chr1:58178714-58178728),TFP(EP300|chr1:58178471-58178963),TFP(GATA2|chr1:58178549-58179025);MOTIFBR=GATA2#GATA_known11_8mer#58178714#58178728#-#14#0.166667#0.333333;SEN=Yes;GENE=DAB1(Intron);NCDS=2.44862065266083
chr1	58217444	rs12045484	T	C	100	PASS	SAMPLE=interestingHets_NA12383_EBLfiltered_hg19;GERP=1.86;CDS=No;HUB=DAB1:PPI(0.787);GENE=DAB1(Intron);NCDS=0.87612447597423
chr1	58269754	rs60938258	T	G	100	PASS	SAMPLE=interestingHets_NA19213_EBLfiltered_hg19;GERP=0.158;CDS=No;HUB=DAB1:PPI(0.787);GENE=DAB1(Intron);NCDS=0.503269735065068
chr1	58290772	rs852775	G	T	100	PASS	SAMPLE=interestingHets_NA06986_EBLfiltered_hg19;GERP=-1.77;CDS=No;HUB=DAB1:PPI(0.787);GENE=DAB1(Intron);NCDS=0.503269735065068
chr1	58295986	rs112567936	A	G	100	PASS	SAMPLE=interestingHets_NA19213_EBLfiltered_hg19;GERP=-2.06;CDS=No;HUB=DAB1:PPI(0.787);GENE=DAB1(Intron);NCDS=0.503269735065068
chr1	58412808	rs11207130	G	C	100	PASS	SAMPLE=interestingHets_NA19190_EBLfiltered_hg19;GERP=-2.97;CDS=No;HUB=DAB1:PPI(0.787);GENE=DAB1(Intron);NCDS=0.503269735065068
chr1	58472546	rs1797115	G	A	100	PASS	SAMPLE=interestingHets_NA19213_EBLfiltered_hg19;GERP=2.22;CDS=No;HUB=DAB1:PPI(0.787);NCENC=Enhancer(chmm/segway|chr1:58472000-58472800),TFM(POU5F1|Pou5f1_known2_8mer|chr1:58472531-58472546),TFP(MAX|chr1:58472287-58472736),TFP(NANOG|chr1:58472315-58472850),TFP(POU5F1|chr1:58472256-58472916);MOTIFBR=POU5F1#Pou5f1_known2_8mer#58472531#58472546#+#15#0.170000#0.380000;SEN=Yes;GENE=DAB1(Intron);NCDS=3.…
chr1	58487894	rs2764691	T	C	100	PASS	SAMPLE=interestingHets_NA19213_EBLfiltered_hg19;GERP=-3.07;CDS=No;HUB=DAB1:PPI(0.787);GENE=DAB1(Intron);NCDS=0.503269735065068
chr1	58571880	rs147926576	C	T	100	PASS	SAMPLE=interestingHets_NA19213_EBLfiltered_hg19;GERP=-0.451;CDS=No;HUB=DAB1:PPI(0.787);GENE=DAB1(Intron);NCDS=0.503269735065068
chr1	58573823	rs1776190	G	A	100	PASS	SAMPLE=interestingHets_NA19249_EBLfiltered_hg19;GERP=0.339;CDS=No;HUB=DAB1:PPI(0.787);NCENC=DHS(MCV-5|chr1:58573740-58573890),Enhancer(chmm/segway|chr1:58573404-58574052),TFP(EBF1|chr1:58573512-58574962),TFP(SPI1|chr1:58573557-58573924);GENE=DAB1(Intron);NCDS=0.688484055065068;DBRECUR=Enhancer(chmm/segway|chr1:58573404-58574052):Breast(Altered in 2/119(1.68%) samples.),TFP(EBF1|chr1:58573512-5857…
chr1	58680391	rs1416342	G	A	100	PASS	SAMPLE=interestingHets_NA12872_EBLfiltered_hg19;GERP=0.497;CDS=No;HUB=DAB1:PPI(0.787);GENE=DAB1(Intron);NCDS=0.503269735065068
chr1	58711227	rs676022	T	C	100	PASS	SAMPLE=interestingHets_NA06989_EBLfiltered_hg19;GERP=-2.2;CDS=No;HUB=DAB1:PPI(0.787);NCENC=TFP(REST|chr1:58710440-58711304);GENE=DAB1(Intron);NCDS=0.688484055065068
chr1	58792030	rs12726314	C	T	100	PASS	SAMPLE=interestingHets_NA19189_EBLfiltered_hg19;GERP=3.38;CDS=No;HUB=DAB1:PPI(0.787);NCENC=DHS(MCV-1|chr1:58792005-58792155);GENE=DAB1(Intron);NCDS=1.31127080306507
chr1	58994112	rs61629658	G	T	100	PASS	SAMPLE=interestingHets_NA19213_EBLfiltered_hg19;GERP=-0.166;CDS=No;HUB=DAB1:PPI(0.787),OMA1:PPI(0.307)REG(0.634);GENE=DAB1(Intron),OMA1(Intron);NCDS=0.503269735065068
chr1	59141818	rs2406931	C	T	100	PASS	SAMPLE=interestingHets_NA06986_EBLfiltered_hg19;GERP=0.149;CDS=No;GENE=MYSM1(Intron);NCDS=0.002862895
chr1	59188987	rs116695531	T	C	100	PASS	SAMPLE=interestingHets_NA19213_EBLfiltered_hg19;GERP=0.375;CDS=No;NCDS=1.48239837604442e-26
chr1	59231576	rs2811884	T	C	100	PASS	SAMPLE=interestingHets_NA12489_EBLfiltered_hg19;GERP=-2.18;CDS=No;NCDS=6.1103892930031e-71
chr1	59325656	rs6587839	T	G	100	PASS	SAMPLE=interestingHets_NA11829_EBLfiltered_hg19;GERP=0.541;CDS=No;HOT=Gm12878;NCDS=0.797229949
chr1	59461681	rs2764941	A	G	100	PASS	SAMPLE=interestingHets_NA19190_EBLfiltered_hg19;GERP=2.6;CDS=No;NCDS=0.622786747999942
chr1	59646524	rs11207420	G	A	100	PASS	SAMPLE=interestingHets_NA19213_EBLfiltered_hg19;GERP=0.499;CDS=No;NCENC=DHS(MCV-18|chr1:59646520-59646670);NCDS=0.18521432
chr1	59681252	rs12755444	A	G	100	PASS	SAMPLE=interestingHets_NA10847_EBLfiltered_hg19;GERP=0.701;CDS=No;NCDS=6.82597941993358e-21
chr1	59745606	rs76881771	T	C	100	PASS	SAMPLE=interestingHets_NA19189_EBLfiltered_hg19;GERP=-1.22;CDS=No;NCENC=DHS(MCV-14|chr1:59745540-59745690);NCDS=0.18521432
chr1	59875451	rs11576871	T	C	100	PASS	SAMPLE=interestingHets_NA12872_EBLfiltered_hg19;GERP=-2.19;CDS=No;HUB=FGGY:REG(0.409);NCENC=DHS(MCV-6|chr1:59875320-59875470),Enhancer(chmm/segway|chr1:59875018-59876156),TFM(NFKB1|NF-kappaB_known4_8mer|chr1:59875441-59875455),TFP(NFKB1|chr1:59875161-59875871),TFP(NFKB1|chr1:59875206-59875864);GENE=FGGY(Intron);NCDS=0.333486891461821
chr1	59882776	rs11207445	G	A	100	PASS	SAMPLE=interestingHets_NA11829_EBLfiltered_hg19;GERP=-4.26;CDS=No;HUB=FGGY:REG(0.409);GENE=FGGY(Intron);NCDS=0.148272571461821
chr1	59915234	rs112815750	C	T	100	PASS	SAMPLE=interestingHets_NA19190_EBLfiltered_hg19;GERP=0.158;CDS=No;HUB=FGGY:REG(0.409);GENE=FGGY(Intron);NCDS=0.148272571461821
chr1	60058965	rs114114098	A	G	100	PASS	SAMPLE=interestingHets_NA11829_EBLfiltered_hg19;GERP=4.11;CDS=No;HUB=FGGY:REG(0.409);NCENC=TFP(VDR|chr1:60058709-60058981);GENE=FGGY(Intron);NCDS=0.956273639461821
chr1	60162908	rs10889152	G	A	100	PASS	SAMPLE=interestingHets_NA19213_EBLfiltered_hg19;GERP=-0.131;CDS=No;HUB=FGGY:REG(0.409);NCENC=Enhancer(chmm/segway|chr1:60162600-60163200),TFP(CEBPB|chr1:60162780-60163122),TFP(EP300|chr1:60162787-60163357),TFP(MYC|chr1:60162230-60163635),TFP(NFKB1|chr1:60162394-60163316),TFP(RAD21|chr1:60162661-60163552),TFP(SPI1|chr1:60162292-60162967),TFP(TCF4|chr1:60162421-60163644);GENE=FGGY(Intron);NCDS=0.33…
chr1	60171457	rs9804070	T	A	100	PASS	SAMPLE=interestingHets_NA19189_EBLfiltered_hg19;GERP=-3.37;CDS=No;HUB=FGGY:REG(0.409);GENE=FGGY(Intron);NCDS=0.148272571461821
chr1	60283140	rs1933219	A	G	100	PASS	SAMPLE=interestingHets_NA19191_EBLfiltered_hg19;GERP=-0.611;CDS=No;HUB=HOOK1:PPI(0.563);GENE=HOOK1(Intron);NCDS=0.243942923776746
chr1	60413890	rs7518613	T	C	100	PASS	SAMPLE=interestingHets_NA19213_EBLfiltered_hg19;GERP=-1;CDS=No;NCENC=TFP(CTCF|chr1:60412983-60413970);NCDS=0.18521432
chr1	60448820	rs2786756	T	C	100	PASS	SAMPLE=interestingHets_NA19213_EBLfiltered_hg19;GERP=-2.19;CDS=No;NCENC=DHS(MCV-2|chr1:60448740-60448890);NCDS=0.18521432
chr1	60518588	rs150816768	C	G	100	PASS	SAMPLE=interestingHets_NA19213_EBLfiltered_hg19;GERP=2.65;CDS=No;NCENC=DHS(MCV-4|chr1:60518460-60518610),TFP(GATA2|chr1:60518194-60518719);GENE=C1orf87(Intron);NCDS=0.810863962999992
chr1	60586930	rs684867	C	A	100	PASS	SAMPLE=interestingHets_NA19235_EBLfiltered_hg19;GERP=3.06;CDS=No;NCDS=0.622786748
chr1	60787556	rs298169	A	G	100	PASS	SAMPLE=interestingHets_NA10847_EBLfiltered_hg19;GERP=-0.412;CDS=No;NCDS=3.15772743398535e-40
chr1	60849415	rs141050948	C	T	100	PASS	SAMPLE=interestingHets_NA19213_EBLfiltered_hg19;GERP=-3.41;CDS=No;NCDS=2.62289176996076e-92
chr1	61073920	rs72675272	C	G	100	PASS	SAMPLE=interestingHets_NA10847_EBLfiltered_hg19;GERP=1.44;CDS=No;NCENC=DHS(MCV-4|chr1:61073820-61073970);NCDS=0.185214366979655
chr1	61113458	rs72921971	C	T	100	PASS	SAMPLE=interestingHets_NA19213_EBLfiltered_hg19;GERP=0.158;CDS=No;NCDS=2.51935186615813e-30
chr1	61145719	rs477534	A	G	100	PASS	SAMPLE=interestingHets_NA19235_EBLfiltered_hg19;GERP=0.0744;CDS=No;NCDS=8.89217661785849e-32
chr1	61193480	rs1514183	C	T	100	PASS	SAMPLE=interestingHets_NA12872_EBLfiltered_hg19;GERP=0.55;CDS=No;NCENC=DHS(MCV-17|chr1:61193360-61193510),TFP(STAT3|chr1:61193292-61193611);NCDS=0.18521432
chr1	61202901	rs1563954	C	A	100	PASS	SAMPLE=interestingHets_NA07029_EBLfiltered_hg19;GERP=1.33;CDS=No;NCDS=5.76785240848214e-10
chr1	61364921	rs12079568	A	G	100	PASS	SAMPLE=interestingHets_NA12383_EBLfiltered_hg19;GERP=-8.76;CDS=No;HUB=NFIA:PHOS(0.459)PPI(0.142)REG(0.761);NCENC=DHS(MCV-9|chr1:61364780-61364930),TFP(BATF|chr1:61364647-61365131),TFP(BCL11A|chr1:61364675-61365103),TFP(IRF4|chr1:61364702-61365069),TFP(MEF2A|chr1:61364726-61365324),TFP(MEF2C|chr1:61364725-61365108),TFP(PAX5|chr1:61364674-61365079);GENE=NFIA(Intron);NCDS=0.647909407572189
chr1	61481337	rs1777548	T	C	100	PASS	SAMPLE=interestingHets_NA19213_EBLfiltered_hg19;GERP=-1.23;CDS=No;HUB=NFIA:PHOS(0.459)PPI(0.142)REG(0.761);GENE=NFIA(Intron);NCDS=0.462695087572189
chr1	61625177	rs11207701	T	C	100	PASS	SAMPLE=interestingHets_NA19213_EBLfiltered_hg19;GERP=-7.03;CDS=No;HUB=NFIA:PHOS(0.459)PPI(0.142)REG(0.761);NCENC=DHS(MCV-1|chr1:61625040-61625190);GENE=NFIA(Intron);NCDS=0.647909407572189
chr1	61680057	rs333149	T	C	100	PASS	SAMPLE=interestingHets_NA19213_EBLfiltered_hg19;GERP=0.543;CDS=No;HUB=NFIA:PHOS(0.459)PPI(0.142)REG(0.761);GENE=NFIA(Intron);NCDS=0.462695087572189
chr1	61685461	rs112026109	C	A	100	PASS	SAMPLE=interestingHets_NA06986_EBLfiltered_hg19;GERP=0.235;CDS=No;HUB=NFIA:PHOS(0.459)PPI(0.142)REG(0.761);GENE=NFIA(Intron);NCDS=0.462695087572189
chr1	61704221	rs6669982	C	T	100	PASS	SAMPLE=interestingHets_NA19213_EBLfiltered_hg19;GERP=1.26;CDS=No;HUB=NFIA:PHOS(0.459)PPI(0.142)REG(0.761);NCENC=DHS(MCV-4|chr1:61704120-61704270),Enhancer(chmm/segway|chr1:61703851-61704578),TFP(CEBPB|chr1:61703998-61704415),TFP(TAL1|chr1:61703839-61704415);GENE=NFIA(Intron);NCDS=0.647909407607263
chr1	61873921	rs59530632	G	T	100	PASS	SAMPLE=interestingHets_NA19213_EBLfiltered_hg19;GERP=1.1;CDS=No;HUB=NFIA:PHOS(0.459)PPI(0.142)REG(0.761);GENE=NFIA(Intron);NCDS=0.462695087572247
chr1	61915788	rs10889222	G	A	100	PASS	SAMPLE=interestingHets_NA19249_EBLfiltered_hg19;GERP=-0.662;CDS=No;HUB=NFIA:PHOS(0.459)PPI(0.142)REG(0.761);GENE=NFIA(Intron);NCDS=0.462695087572189
chr1	61915894	rs2499539	T	C	100	PASS	SAMPLE=interestingHets_NA19213_EBLfiltered_hg19;GERP=0.381;CDS=No;HUB=NFIA:PHOS(0.459)PPI(0.142)REG(0.761);NCENC=Enhancer(chmm/segway|chr1:61915840-61916992);GENE=NFIA(Intron);NCDS=0.647909407572189
chr1	62014877	rs1933310	C	A	100	PASS	SAMPLE=interestingHets_NA19249_EBLfiltered_hg19;GERP=.;CDS=No;NCDS=0
chr1	62187033	rs111502459	G	A	100	PASS	SAMPLE=interestingHets_NA19213_EBLfiltered_hg19;GERP=0.225;CDS=No;HUB=TM2D1:PPI(0.142);GENE=TM2D1(Intron);NCDS=0.0625421843697522
chr1	62246895	rs691032	A	G	100	PASS	SAMPLE=interestingHets_NA19213_EBLfiltered_hg19;GERP=-0.83;CDS=No;HUB=INADL:PPI(0.798);NCENC=TFP(GATA2|chr1:62246756-62247425),TFP(GATA2|chr1:62246889-62247170),TFP(SPI1|chr1:62246809-62247202);GENE=INADL(Intron);NCDS=0.706703892472545
chr1	62345228	rs58508468	G	A	100	PASS	SAMPLE=interestingHets_NA19213_EBLfiltered_hg19;GERP=-2.95;CDS=No;HUB=INADL:PPI(0.798);GENE=INADL(Intron);NCDS=0.521489572472545
chr1	62354892	rs59806375	C	T	100	PASS	SAMPLE=interestingHets_NA07029_EBLfiltered_hg19;GERP=-2.03;CDS=No;HUB=INADL:PPI(0.798);GENE=INADL(Intron);NCDS=0.521489572472545
chr1	62396306	rs58785584	T	G	100	PASS	SAMPLE=interestingHets_NA19190_EBLfiltered_hg19;GERP=-0.397;CDS=No;HUB=INADL:PPI(0.798);GENE=INADL(Intron);NCDS=0.521489572472545
chr1	62590051	rs11811987	G	A	100	PASS	SAMPLE=interestingHets_NA19189_EBLfiltered_hg19;GERP=-1.64;CDS=No;HUB=INADL:PPI(0.798);GENE=INADL(Intron);NCDS=0.521489572472545
chr1	62784015	rs112876435	G	A	100	PASS	SAMPLE=interestingHets_NA19213_EBLfiltered_hg19;GERP=1.35;CDS=No;NCENC=DHS(MCV-5|chr1:62783920-62784070),Enhancer(chmm/segway|chr1:62783800-62785486);GENE=KANK4(Intron);NCDS=0.188077216283659
chr1	62892118	rs192052110	C	T	100	PASS	SAMPLE=interestingHets_NA19189_EBLfiltered_hg19;GERP=1.9;CDS=No;NCENC=DHS(MCV-10|chr1:62892080-62892230),Enhancer(chmm/segway|chr1:62891961-62892682),TFP(STAT1|chr1:62891815-62892269),TFP(STAT3|chr1:62891813-62892363),TFP(STAT3|chr1:62891838-62892441),TFP(STAT3|chr1:62891874-62892437);NCDS=0.733763067841747
chr1	62905893	rs10493322	C	T	100	PASS	SAMPLE=interestingHets_NA19190_EBLfiltered_hg19;GERP=-2.17;CDS=No;HUB=USP1:PPI(0.307)REG(0.409);NCENC=DHS(MCV-33|chr1:62905780-62905930),TFP(BATF|chr1:62905632-62906037),TFP(CTCF|chr1:62905662-62905971);GENE=USP1(Intron);CANG=USP1[DNA_repair];NCDS=0.333486891461821
chr1	63219542	rs72915182	C	A	100	PASS	SAMPLE=interestingHets_NA19213_EBLfiltered_hg19;GERP=.;CDS=No;NCENC=TFP(NFYB|chr1:63219369-63220214);NCDS=0.18521432
chr1	63257227	rs10889380	T	C	100	PASS	SAMPLE=interestingHets_NA19190_EBLfiltered_hg19;GERP=-1.39;CDS=No;HUB=ATG4C:REG(0.761);GENE=ATG4C(Intron);NCDS=0.462695087572189
chr1	63513116	rs1027520	A	G	100	PASS	SAMPLE=interestingHets_NA11919_EBLfiltered_hg19;GERP=3.54;CDS=No;NCDS=0.622786748
chr1	63518086	rs904426	C	G	100	PASS	SAMPLE=interestingHets_NA12872_EBLfiltered_hg19;GERP=-0.353;CDS=No;NCDS=3.34433379533572e-39
chr1	63668766	rs114883451	C	T	100	PASS	SAMPLE=interestingHets_NA19189_EBLfiltered_hg19;GERP=-0.198;CDS=No;NCDS=1.64791727074745e-36
chr1	63963086	rs11801609	C	T	100	PASS	SAMPLE=interestingHets_NA11829_EBLfiltered_hg19;GERP=1.39;CDS=No;HUB=ITGB3BP:PPI(0.976)REG(0.409);GENE=ITGB3BP(Intron);NCDS=0.927194431080923
chr1	64113412	rs855329	T	A	100	PASS	SAMPLE=interestingHets_NA19190_EBLfiltered_hg19;GERP=-0.341;CDS=No;HUB=PGM1:PHOS(0.828)PPI(0.822);GENE=PGM1(Intron);NCDS=0.574602949105838
chr1	64117738	rs6669179	G	A	100	PASS	SAMPLE=interestingHets_NA11832_EBLfiltered_hg19;GERP=-7.96;CDS=No;HUB=PGM1:PHOS(0.828)PPI(0.822);GENE=PGM1(Intron);NCDS=0.574602949105838
chr1	64146561	rs12129559	G	A	100	PASS	SAMPLE=interestingHets_NA12383_EBLfiltered_hg19;GERP=-3.13;CDS=No;NCDS=1.91813234018452e-87
chr1	64359353	rs10889453	T	C	100	PASS	SAMPLE=interestingHets_NA19213_EBLfiltered_hg19;GERP=-2.95;CDS=No;HUB=ROR1:PPI(0.307)REG(0.409);NCENC=TFP(PAX5|chr1:64358029-64359377);GENE=ROR1(Intron);NCDS=0.333486891461821
chr1	64450073	rs183815115	A	G	100	PASS	SAMPLE=interestingHets_NA19248_EBLfiltered_hg19;GERP=-0.415;CDS=No;HUB=ROR1:PPI(0.307)REG(0.409);NCENC=DHS(MCV-35|chr1:64450020-64450170),TFP(EP300|chr1:64449911-64450336),TFP(RAD21|chr1:64449965-64450263);GENE=ROR1(Intron);NCDS=0.333486891461821
chr1	64469027	rs285383	C	T	100	PASS	SAMPLE=interestingHets_NA19236_EBLfiltered_hg19;GERP=0.463;CDS=No;HUB=ROR1:PPI(0.307)REG(0.409);GENE=ROR1(Intron);NCDS=0.148272571461821
chr1	64469047	rs285384	G	A	100	PASS	SAMPLE=interestingHets_NA19236_EBLfiltered_hg19;GERP=0.77;CDS=No;HUB=ROR1:PPI(0.307)REG(0.409);GENE=ROR1(Intron);NCDS=0.148272571461821
chr1	64505199	rs80142387	A	G	.	.	SAMPLE=interestingHets_NA07029_EBLfiltered_hg19;GERP=1.27;CDS=No;HUB=ROR1:PPI(0.307)REG(0.409);NCENC=DHS(MCV-22|chr1:64505105-64505255),TFP(CEBPB|chr1:64505144-64505606),TFP(EP300|chr1:64505019-64505695),TFP(FOS|chr1:64505182-64505637),TFP(GATA2|chr1:64504881-64505660),TFP(GATA2|chr1:64505162-64505712),TFP(MAX|chr1:64505119-64505578),TFP(RAD21|chr1:64504821-64505709),TFP(STAT3|chr1:64505172-64505…
chr1	64556908	rs6683962	C	G	100	PASS	SAMPLE=interestingHets_NA06986_EBLfiltered_hg19;GERP=0.618;CDS=No;HUB=ROR1:PPI(0.307)REG(0.409);NCENC=DHS(MCV-1|chr1:64556760-64556910);GENE=ROR1(Intron);NCDS=0.333486891461821
chr1	64663770	rs4017245	A	G	100	PASS	SAMPLE=interestingHets_NA19189_EBLfiltered_hg19;GERP=-0.546;CDS=No;NCENC=DHS(MCV-1|chr1:64663685-64663835);NCDS=0.18521432
chr1	64702290	rs75972352	T	C	100	PASS	SAMPLE=interestingHets_NA06986_EBLfiltered_hg19;GERP=3.65;CDS=No;HUB=UBE2U:PPI(0.908);NCENC=TFP(TRIM28|chr1:64702227-64702724);GENE=UBE2U(Intron);NCDS=1.55220811044973
chr1	64842975	rs6680693	T	C	100	PASS	SAMPLE=interestingHets_NA19213_EBLfiltered_hg19;GERP=0.235;CDS=No;NCDS=5.48170716814785e-29
chr1	65027831	rs7551386	G	T	100	PASS	SAMPLE=interestingHets_NA19189_EBLfiltered_hg19;GERP=0.578;CDS=No;HUB=CACHD1:PPI(0.448);GENE=CACHD1(Intron);NCDS=0.168197566406367
chr1	65094485	rs72914254	G	A	100	PASS	SAMPLE=interestingHets_NA19189_EBLfiltered_hg19;GERP=1.29;CDS=No;HUB=CACHD1:PPI(0.448);GENE=CACHD1(Intron);NCDS=0.168197566522818
chr1	65200565	rs7354831	C	T	100	PASS	SAMPLE=interestingHets_NA06986_EBLfiltered_hg19;GERP=1.75;CDS=No;NCDS=0.0112015732111362
chr1	65379283	rs60803934	A	T	100	PASS	SAMPLE=interestingHets_NA19190_EBLfiltered_hg19;GERP=0.913;CDS=No;HUB=JAK1:PPI(0.967);NCENC=DHS(MCV-1|chr1:65379140-65379290);GENE=JAK1(Intron);CANG=JAK1[DNA_repair][actionable][cancer];NCDS=1.08581888705745
chr1	65438951	rs116141202	G	A	100	PASS	SAMPLE=interestingHets_NA19213_EBLfiltered_hg19;GERP=.;CDS=No;NCDS=0
chr1	65459866	rs111953616	C	T	100	PASS	SAMPLE=interestingHets_NA19213_EBLfiltered_hg19;GERP=-0.983;CDS=No;NCDS=3.80267030715462e-50
chr1	65745919	rs7544627	C	T	100	PASS	SAMPLE=interestingHets_NA19213_EBLfiltered_hg19;GERP=-5.61;CDS=No;HUB=DNAJC6:PPI(0.307);GENE=DNAJC6(Intron);NCDS=0.106621617180446
chr1	65838229	rs7537733	G	A	100	PASS	SAMPLE=interestingHets_NA12872_EBLfiltered_hg19;GERP=-0.659;CDS=No;HUB=DNAJC6:PPI(0.307);NCENC=Enhancer(chmm/segway|chr1:65838200-65838702),TFP(MAFK|chr1:65838146-65838663);GENE=DNAJC6(Intron);NCDS=0.291835937180446
chr1	65845076	rs2296481	C	T	100	PASS	SAMPLE=interestingHets_NA19190_EBLfiltered_hg19;GERP=3.42;CDS=No;HUB=DNAJC6:PPI(0.307);NCENC=DHS(MCV-2|chr1:65844960-65845110);GENE=DNAJC6(Intron);NCDS=0.914622685180446
chr1	65874790	rs7546924	A	G	100	PASS	SAMPLE=interestingHets_NA19213_EBLfiltered_hg19;GERP=-2.8;CDS=No;HUB=DNAJC6:PPI(0.307);GENE=DNAJC6(Intron);NCDS=0.106621617180446
chr1	65886142	rs12564738	C	G	100	PASS	SAMPLE=interestingHets_NA19249_EBLfiltered_hg19;GERP=0.416;CDS=No;HUB=LEPR:PPI(0.948)REG(0.761),LEPROT:PPI(0.781)REG(0.761);NCENC=DHS(MCV-118|chr1:65886020-65886170),Enhancer(chmm/segway|chr1:65886064-65886200),TFP(CCNT2|chr1:65885446-65887150),TFP(CHD2|chr1:65885284-65886628),TFP(E2F4|chr1:65885507-65886887),TFP(E2F6|chr1:65885416-65886793),TFP(EGR1|chr1:65885363-65886922),TFP(EGR1|chr1:65885425…
chr1	65887013	rs12145690	A	C	100	PASS	SAMPLE=interestingHets_NA19189_EBLfiltered_hg19;GERP=0.942;CDS=No;HUB=LEPR:PPI(0.948)REG(0.761),LEPROT:PPI(0.781)REG(0.761);NCENC=DHS(MCV-22|chr1:65887000-65887150),TFP(CCNT2|chr1:65885446-65887150),TFP(ELF1|chr1:65885370-65887199),TFP(ELF1|chr1:65885567-65887131),TFP(GATA1|chr1:65886384-65887570),TFP(GATA2|chr1:65886796-65887391),TFP(JUND|chr1:65883631-65889999),TFP(MAX|chr1:65885322-65887528),T…
chr1	65978929	rs2148684	T	C	100	PASS	SAMPLE=interestingHets_NA19213_EBLfiltered_hg19;GERP=-1.28;CDS=No;HUB=LEPR:PPI(0.948)REG(0.761);NCENC=DHS(MCV-33|chr1:65978800-65978950),Enhancer(chmm/segway|chr1:65978200-65979048),TFP(CEBPB|chr1:65978881-65980194),TFP(EP300|chr1:65978803-65979465),TFP(MAX|chr1:65978708-65979264);GENE=LEPR(Intron);NCDS=1.03216230252494
chr1	66018227	rs2767482	T	C	100	PASS	SAMPLE=interestingHets_NA07029_EBLfiltered_hg19;GERP=.;CDS=No;HUB=LEPR:PPI(0.948)REG(0.761);GENE=LEPR(Intron);NCDS=0.84694798252494
chr1	66045251	rs1343982	C	T	100	PASS	SAMPLE=interestingHets_NA12872_EBLfiltered_hg19;GERP=1.47;CDS=No;HUB=LEPR:PPI(0.948)REG(0.761);GENE=LEPR(Intron);NCDS=0.846948138502862
chr1	66099438	rs3206172	C	G	100	PASS	SAMPLE=interestingHets_NA19213_EBLfiltered_hg19;GERP=4.15;CDS=No;HUB=LEPR:PPI(0.948)REG(0.761);GENE=LEPR(UTR);NCDS=1.46973473052494
chr1	66235869	rs11208740	G	A	100	PASS	SAMPLE=interestingHets_NA07029_EBLfiltered_hg19;GERP=1.09;CDS=No;NCDS=3.90649356253994e-14
chr1	66284977	rs17128009	A	T	100	PASS	SAMPLE=interestingHets_NA19213_EBLfiltered_hg19;GERP=-2.31;CDS=No;HUB=PDE4B:PPI(0.307);NCENC=DHS(MCV-1|chr1:66284900-66285050),TFP(USF1|chr1:66284658-66285075);GENE=PDE4B(Intron);NCDS=0.291835937180446
chr1	66581733	rs17128413	C	G	100	PASS	SAMPLE=interestingHets_NA19189_EBLfiltered_hg19;GERP=1.25;CDS=No;HUB=PDE4B:PPI(0.307);GENE=PDE4B(Intron);NCDS=0.106621617203957
chr1	66678369	rs945801	G	A	100	PASS	SAMPLE=interestingHets_NA11832_EBLfiltered_hg19;GERP=-2.45;CDS=No;HUB=PDE4B:PPI(0.307);GENE=PDE4B(Intron);NCDS=0.106621617180446
chr1	66731182	rs502958	A	T	100	PASS	SAMPLE=interestingHets_NA11829_EBLfiltered_hg19;GERP=-4.91;CDS=No;HUB=PDE4B:PPI(0.307);NCENC=DHS(MCV-9|chr1:66731100-66731250),Enhancer(chmm/segway|chr1:66730352-66734195),Enhancer(chmm/segway|chr1:66731058-66732600),TFP(FOS|chr1:66731139-66731793),TFP(JUN|chr1:66731072-66731956);GENE=PDE4B(Intron);NCDS=0.291835937180446;DBRECUR=Enhancer(chmm/segway|chr1:66730352-66734195):Breast(Altered in 2/119…
chr1	66862009	rs77502569	C	T	100	PASS	SAMPLE=interestingHets_NA19213_EBLfiltered_hg19;GERP=0.189;CDS=No;HUB=IL23R:PPI(0.917)REG(0.409);NCENC=DHS(MCV-23|chr1:66861980-66862130),Enhancer(chmm/segway|chr1:66860339-66863968),Enhancer(drm|chr1:66860800-66863300),TFP(BATF|chr1:66861328-66863250),TFP(BCL11A|chr1:66861253-66863249),TFP(CHD2|chr1:66861207-66863271),TFP(EBF1|chr1:66861250-66862567),TFP(EBF1|chr1:66861278-66862526),TFP(IRF4|chr…
chr1	66888878	rs6676551	T	C	100	PASS	SAMPLE=interestingHets_NA12489_EBLfiltered_hg19;GERP=.;CDS=No;NCDS=0
chr1	66921882	rs11208868	G	T	100	PASS	SAMPLE=interestingHets_NA19189_EBLfiltered_hg19;GERP=-5.79;CDS=No;NCDS=1.18562048177352e-133
chr1	66994327	rs12024358	C	T	100	PASS	SAMPLE=interestingHets_NA06986_EBLfiltered_hg19;GERP=-4.09;CDS=No;NCENC=DHS(MCV-2|chr1:66994300-66994450),Enhancer(chmm/segway|chr1:66992720-66994864),TFP(EP300|chr1:66994182-66994893),TFP(GATA2|chr1:66994133-66994867);GENE=SGIP1(Medial)[pearson(H3K4me1):0.895859];NCDS=0.188077215
chr1	67034968	rs186642532	C	T	100	PASS	SAMPLE=interestingHets_NA11829_EBLfiltered_hg19;GERP=-0.309;CDS=No;GENE=SGIP1(Intron);NCDS=0.002862895
chr1	67068051	rs12729740	G	T	100	PASS	SAMPLE=interestingHets_NA06986_EBLfiltered_hg19;GERP=1.54;CDS=No;NCENC=DHS(MCV-1|chr1:67068020-67068170);GENE=SGIP1(Intron);NCDS=0.188079779991903
chr1	67113717	rs7545674	C	T	100	PASS	SAMPLE=interestingHets_NA12872_EBLfiltered_hg19;GERP=-0.617;CDS=No;GENE=SGIP1(Intron);NCDS=0.002862895
chr1	67160981	rs1325268	C	T	100	PASS	SAMPLE=interestingHets_NA12489_EBLfiltered_hg19;GERP=5.17;CDS=No;GENE=SGIP1(UTR);NCDS=0.625649643
chr1	67205327	rs473470	C	T	100	PASS	SAMPLE=interestingHets_NA19249_EBLfiltered_hg19;GERP=-1.11;CDS=No;NCENC=DHS(MCV-9|chr1:67205220-67205370),TFP(VDR|chr1:67205168-67205435),TFP(ZNF263|chr1:67204947-67205409);GENE=SGIP1(Intron);NCDS=0.188077215
chr1	67286110	rs11208962	T	C	100	PASS	SAMPLE=interestingHets_NA10847_EBLfiltered_hg19;GERP=2.24;CDS=No;GENE=WDR78(Intron);NCDS=0.625649538444864
chr1	67442275	rs11208979	C	T	100	PASS	SAMPLE=interestingHets_NA19213_EBLfiltered_hg19;GERP=-10.6;CDS=No;HUB=MIER1:PPI(0.482)REG(0.409);GENE=MIER1(Intron);NCDS=0.187740610545233
chr1	67492624	rs2755248	A	G	100	PASS	SAMPLE=interestingHets_NA11829_EBLfiltered_hg19;GERP=0.189;CDS=No;HUB=SLC35D1:PPI(0.307)REG(0.409);GENE=SLC35D1(Intron);NCDS=0.148272571461821
chr1	67571357	rs189815500	T	C	100	PASS	SAMPLE=interestingHets_NA19213_EBLfiltered_hg19;GERP=-0.669;CDS=No;NCENC=DHS(MCV-1|chr1:67571320-67571470);GENE=C1orf141(Intron);NCDS=0.188077215
chr1	67584472	rs184840745	T	C	100	PASS	SAMPLE=interestingHets_NA19190_EBLfiltered_hg19;GERP=0.217;CDS=No;NCENC=DHS(MCV-1|chr1:67584460-67584610);GENE=C1orf141(Intron);NCDS=0.188077215
chr1	67603972	rs6703475	T	C	100	PASS	SAMPLE=interestingHets_NA19190_EBLfiltered_hg19;GERP=1.07;CDS=No;NCENC=DHS(MCV-1|chr1:67603880-67604030);NCDS=0.185214320000018
chr1	67631431	rs11465754	A	G	100	PASS	SAMPLE=interestingHets_NA12872_EBLfiltered_hg19;GERP=-2.77;CDS=No;HUB=IL23R:PPI(0.917)REG(0.409);NCENC=Enhancer(chmm/segway|chr1:67631424-67631661),TFP(BATF|chr1:67631345-67632290),TFP(MEF2A|chr1:67631323-67632231);GENE=IL23R(Promoter);NCDS=0.951393668671796
chr1	67635475	rs10889664	C	T	100	PASS	SAMPLE=interestingHets_NA12872_EBLfiltered_hg19;GERP=1.75;CDS=No;HUB=IL23R:PPI(0.917)REG(0.409);NCENC=TFP(FOXA1|chr1:67635250-67635904),TFP(VDR|chr1:67635358-67635613);GENE=IL23R(Intron);NCDS=0.962595241882932
chr1	67805806	rs1908632	G	T	100	PASS	SAMPLE=interestingHets_NA19249_EBLfiltered_hg19;GERP=-2.25;CDS=No;HUB=IL12RB2:PPI(0.919);NCENC=DHS(MCV-12|chr1:67805800-67805950),Enhancer(chmm/segway|chr1:67805400-67807133),TFP(BATF|chr1:67805291-67806441),TFP(FOS|chr1:67805433-67805957),TFP(JUND|chr1:67805262-67805879),TFP(MEF2A|chr1:67805180-67806379),TFP(NFKB1|chr1:67805180-67805910);GENE=IL12RB2(Intron);NCDS=0.956363835573372
chr1	67943989	rs10889691	G	T	100	PASS	SAMPLE=interestingHets_NA19190_EBLfiltered_hg19;GERP=0.207;CDS=No;HUB=GADD45A:PHOS(0.811)PPI(0.936)REG(0.761),IL12RB2:PPI(0.919),IL23R:PPI(0.917)REG(0.409);NCENC=Enhancer(drm|chr1:67943900-67946200),TFP(CEBPB|chr1:67943876-67944201);GENE=GADD45A(Distal)[pearson(H3K27ac):0.737562],IL12RB2(Distal)[pearson(H3K4me1):0.739537],IL23R(Distal)[pearson(H3K4me1):0.784272];CANG=GADD45A[DNA_repair];NCDS=0.99…
chr1	68097389	rs58402715	G	A	100	PASS	SAMPLE=interestingHets_NA19213_EBLfiltered_hg19;GERP=-7.45;CDS=No;NCENC=DHS(MCV-10|chr1:68097380-68097530);NCDS=0.18521432
chr1	68154299	rs606470	T	C	100	PASS	SAMPLE=interestingHets_NA19213_EBLfiltered_hg19;GERP=1.55;CDS=No;NCENC=DHS(MCV-3|chr1:68154200-68154350),TFP(CCNT2|chr1:68154032-68155797),TFP(CEBPB|chr1:68153399-68154685),TFP(CHD2|chr1:68154236-68155869),TFP(GABPA|chr1:68154237-68154719),TFP(GATA1|chr1:68150453-68154804),TFP(GATA1|chr1:68154270-68154680),TFP(GATA2|chr1:68154051-68154837),TFP(GATA2|chr1:68154235-68154858),TFP(GATA2|chr1:68154269…
chr1	68280417	rs2249592	G	T	100	PASS	SAMPLE=interestingHets_NA19213_EBLfiltered_hg19;GERP=1.7;CDS=No;HUB=GNG12:PPI(0.831)REG(0.409);NCENC=Enhancer(chmm/segway|chr1:68279765-68280800);GENE=GNG12(Intron);NCDS=0.766957374255695
chr1	68304596	rs6686084	C	G	100	PASS	SAMPLE=interestingHets_NA07029_EBLfiltered_hg19;GERP=0.496;CDS=No;HUB=GNG12:PPI(0.831)REG(0.409);NCENC=DHS(MCV-11|chr1:68304480-68304630),Enhancer(chmm/segway|chr1:68303933-68307179);GENE=GNG12(Medial)[pearson(H3K4me1):0.686819];NCDS=0.765417457320945
chr1	68313138	rs12083080	T	C	100	PASS	SAMPLE=interestingHets_NA19213_EBLfiltered_hg19;GERP=1.18;CDS=No;NCENC=DHS(MCV-3|chr1:68313040-68313190),Enhancer(chmm/segway|chr1:68312299-68314011),TFP(GATA2|chr1:68312876-68313684),TFP(JUN|chr1:68313099-68313563),TFP(MYC|chr1:68312943-68313631);NCDS=0.18521432000143
chr1	68370748	rs11581508	T	A	100	PASS	SAMPLE=interestingHets_NA19213_EBLfiltered_hg19;GERP=0.109;CDS=No;NCDS=3.54871925611524e-31
chr1	68394641	rs12065164	C	T	100	PASS	SAMPLE=interestingHets_NA19189_EBLfiltered_hg19;GERP=-0.654;CDS=No;NCDS=1.9742586768377e-44
chr1	68416023	rs11209181	C	T	100	PASS	SAMPLE=interestingHets_NA19213_EBLfiltered_hg19;GERP=0.647;CDS=No;NCDS=7.87206902807161e-22
chr1	68432702	rs12029657	G	C	100	PASS	SAMPLE=interestingHets_NA12489_EBLfiltered_hg19;GERP=-0.733;CDS=No;NCDS=8.37593874494684e-46
chr1	68538386	rs680769	A	G	100	PASS	SAMPLE=interestingHets_NA19189_EBLfiltered_hg19;GERP=.;CDS=No;NCDS=0
chr1	68638451	rs4233320	G	T	100	PASS	SAMPLE=interestingHets_NA10847_EBLfiltered_hg19;GERP=1.65;CDS=No;NCENC=DHS(MCV-1|chr1:68638445-68638595),Enhancer(chmm/segway|chr1:68638428-68639200);GENE=WLS(Intron);NCDS=0.188286066617195
chr1	68692744	rs12563946	G	A	100	PASS	SAMPLE=interestingHets_NA19213_EBLfiltered_hg19;GERP=2.03;CDS=No;NCENC=DHS(MCV-2|chr1:68692660-68692810);GENE=WLS(Intron);NCDS=0.810399346128661
chr1	68737674	rs7412775	C	T	100	PASS	SAMPLE=interestingHets_NA19213_EBLfiltered_hg19;GERP=0.149;CDS=No;NCDS=1;RECUR=chr1:68737674:interestingHets_NA19213_EBLfiltered_hg19&interestingHets_NA19249_EBLfiltered_hg19
chr1	68737674	rs7412775	C	T	100	PASS	SAMPLE=interestingHets_NA19249_EBLfiltered_hg19;GERP=0.149;CDS=No;NCDS=1;RECUR=chr1:68737674:interestingHets_NA19213_EBLfiltered_hg19&interestingHets_NA19249_EBLfiltered_hg19
chr1	68778299	rs58416315	C	T	100	PASS	SAMPLE=interestingHets_NA19213_EBLfiltered_hg19;GERP=-4.67;CDS=No;NCDS=3.3910834902629e-114
chr1	68968443	rs7518552	T	A	100	PASS	SAMPLE=interestingHets_NA19190_EBLfiltered_hg19;GERP=0.225;CDS=No;NCDS=3.67449820130679e-29
chr1	69246940	rs854266	G	A	100	PASS	SAMPLE=interestingHets_NA12383_EBLfiltered_hg19;GERP=0.217;CDS=No;NCDS=2.66823333060795e-29
chr1	69374105	rs74084143	G	A	100	PASS	SAMPLE=interestingHets_NA19190_EBLfiltered_hg19;GERP=-4.6;CDS=No;NCDS=5.57651701686697e-113
chr1	69688073	rs10889801	A	G	100	PASS	SAMPLE=interestingHets_NA19190_EBLfiltered_hg19;GERP=-0.141;CDS=No;NCDS=1.61111604974409e-35
chr1	69688082	rs10889802	T	C	100	PASS	SAMPLE=interestingHets_NA19190_EBLfiltered_hg19;GERP=2.53;CDS=No;NCDS=0.622786747999042
chr1	69800394	rs80281704	T	C	100	PASS	SAMPLE=interestingHets_NA19213_EBLfiltered_hg19;GERP=-1.07;CDS=No;NCENC=DHS(MCV-1|chr1:69800280-69800430);NCDS=0.18521432
chr1	69876227	rs913061	A	G	100	PASS	SAMPLE=interestingHets_NA12383_EBLfiltered_hg19;GERP=0.128;CDS=No;NCDS=7.58814199857042e-31
chr1	69934548	rs11209467	G	A	100	PASS	SAMPLE=interestingHets_NA12383_EBLfiltered_hg19;GERP=0.55;CDS=No;NCENC=DHS(MCV-1|chr1:69934425-69934575);NCDS=0.18521432
chr1	70004238	rs12407383	C	T	100	PASS	SAMPLE=interestingHets_NA10847_EBLfiltered_hg19;GERP=-0.445;CDS=No;NCDS=8.43540471603533e-41
chr1	70066588	rs2094038	G	A	100	PASS	SAMPLE=interestingHets_NA19213_EBLfiltered_hg19;GERP=-0.684;CDS=No;HUB=LRRC7:PPI(0.657);GENE=LRRC7(Intron);NCDS=0.330575898021183
chr1	70066603	rs2094037	C	T	100	PASS	SAMPLE=interestingHets_NA19213_EBLfiltered_hg19;GERP=0.14;CDS=No;HUB=LRRC7:PPI(0.657);GENE=LRRC7(Intron);NCDS=0.330575898021183
chr1	70081878	rs10489550	C	G	100	PASS	SAMPLE=interestingHets_NA12383_EBLfiltered_hg19;GERP=2.25;CDS=No;HUB=LRRC7:PPI(0.657);GENE=LRRC7(Intron);NCDS=0.953362575935775
chr1	70117448	rs1418004	C	T	100	PASS	SAMPLE=interestingHets_NA19213_EBLfiltered_hg19;GERP=0.592;CDS=No;HUB=LRRC7:PPI(0.657);GENE=LRRC7(Intron);NCDS=0.330575898021183
chr1	70173342	rs1630588	C	T	100	PASS	SAMPLE=interestingHets_NA19190_EBLfiltered_hg19;GERP=0.0835;CDS=No;HUB=LRRC7:PPI(0.657);GENE=LRRC7(Intron);NCDS=0.330575898021183
chr1	70176245	rs1740909	G	T	100	PASS	SAMPLE=interestingHets_NA19190_EBLfiltered_hg19;GERP=1.7;CDS=No;HUB=LRRC7:PPI(0.657);GENE=LRRC7(Intron);NCDS=0.332115814955933
chr1	70193992	rs115331397	A	G	100	PASS	SAMPLE=interestingHets_NA19190_EBLfiltered_hg19;GERP=2.98;CDS=No;HUB=LRRC7:PPI(0.657);GENE=LRRC7(Intron);NCDS=0.953362646021183
chr1	70213602	rs59569956	C	T	100	PASS	SAMPLE=interestingHets_NA19213_EBLfiltered_hg19;GERP=-2.57;CDS=No;HUB=LRRC7:PPI(0.657);GENE=LRRC7(Intron);NCDS=0.330575898021183
chr1	70330904	rs114792269	G	A	100	PASS	SAMPLE=interestingHets_NA19213_EBLfiltered_hg19;GERP=-3.08;CDS=No;HUB=LRRC7:PPI(0.657);GENE=LRRC7(Intron);NCDS=0.330575898021183
chr1	70945487	rs503136	C	T	100	PASS	SAMPLE=interestingHets_NA19213_EBLfiltered_hg19;GERP=-3.4;CDS=No;NCDS=3.9128947216674e-92
chr1	70957413	rs2651248	G	T	100	PASS	SAMPLE=interestingHets_NA19213_EBLfiltered_hg19;GERP=.;CDS=No;NCDS=0
chr1	70977492	rs513721	A	T	100	PASS	SAMPLE=interestingHets_NA11829_EBLfiltered_hg19;GERP=-0.347;CDS=No;NCDS=4.25148149571173e-39
chr1	71012114	rs58486694	C	T	100	PASS	SAMPLE=interestingHets_NA19213_EBLfiltered_hg19;GERP=-2.07;CDS=No;NCDS=4.97696515796226e-69
chr1	71077584	rs1413955	C	T	100	PASS	SAMPLE=interestingHets_NA19236_EBLfiltered_hg19;GERP=0.889;CDS=No;NCDS=1.25909783878903e-17
chr1	71213658	rs12082074	A	G	100	PASS	SAMPLE=interestingHets_NA19213_EBLfiltered_hg19;GERP=.;CDS=No;NCDS=0
chr1	71259412	rs56823370	A	G	100	PASS	SAMPLE=interestingHets_NA19189_EBLfiltered_hg19;GERP=0.488;CDS=No;NCDS=1.36136941305888e-24
chr1	71288899	rs11209702	A	G	100	PASS	SAMPLE=interestingHets_NA12489_EBLfiltered_hg19;GERP=-0.115;CDS=No;NCDS=4.55819694003083e-35
chr1	71293735	rs4304525	C	T	100	PASS	SAMPLE=interestingHets_NA19189_EBLfiltered_hg19;GERP=-0.0645;CDS=No;NCDS=3.43611696455762e-34
chr1	71297210	rs6676372	A	G	100	PASS	SAMPLE=interestingHets_NA19189_EBLfiltered_hg19;GERP=0.225;CDS=No;NCDS=3.67449820130679e-29
chr1	71336522	rs1576056	T	G	100	PASS	SAMPLE=interestingHets_NA07029_EBLfiltered_hg19;GERP=0.235;CDS=No;HUB=PTGER3:PHOS(0.459)PPI(0.540);GENE=PTGER3(Intron);NCDS=0.226461573924265
chr1	71421564	rs661000	G	A	100	PASS	SAMPLE=interestingHets_NA19213_EBLfiltered_hg19;GERP=1.98;CDS=No;HUB=PTGER3:PHOS(0.459)PPI(0.540);GENE=PTGER3(Intron);NCDS=0.84583152767412
chr1	71672119	rs17485917	G	A	100	PASS	SAMPLE=interestingHets_NA19213_EBLfiltered_hg19;GERP=0.189;CDS=No;NCDS=8.70590623117108e-30
chr1	71858329	rs4650107	C	T	100	PASS	SAMPLE=interestingHets_NA12383_EBLfiltered_hg19;GERP=0.185;CDS=No;NCENC=DHS(MCV-1|chr1:71858265-71858415);NCDS=0.18521432
chr1	71911898	rs149078664	G	A	100	PASS	SAMPLE=interestingHets_NA19213_EBLfiltered_hg19;GERP=4.12;CDS=No;HUB=NEGR1:PPI(0.408);GENE=NEGR1(Intron);NCDS=0.770580728297766
chr1	71969017	rs357199	T	C	100	PASS	SAMPLE=interestingHets_NA19213_EBLfiltered_hg19;GERP=-0.451;CDS=No;HUB=NEGR1:PPI(0.408);GENE=NEGR1(Intron);NCDS=0.147793980297766
chr1	72025716	rs357210	C	T	100	PASS	SAMPLE=interestingHets_NA19213_EBLfiltered_hg19;GERP=2.44;CDS=No;HUB=NEGR1:PPI(0.408);GENE=NEGR1(Intron);NCDS=0.770580728262692
chr1	72027812	rs138795317	A	G	100	PASS	SAMPLE=interestingHets_NA19190_EBLfiltered_hg19;GERP=3.42;CDS=No;HUB=NEGR1:PPI(0.408);NCENC=TFP(FOS|chr1:72027431-72028010);GENE=NEGR1(Intron);NCDS=0.955795048297766
chr1	72060487	rs138482766	G	T	100	PASS	SAMPLE=interestingHets_NA19213_EBLfiltered_hg19;GERP=0.429;CDS=No;HUB=NEGR1:PPI(0.408);GENE=NEGR1(Intron);NCDS=0.147793980297766
chr1	72466610	rs149522559	T	C	100	PASS	SAMPLE=interestingHets_NA19189_EBLfiltered_hg19;GERP=-0.47;CDS=No;HUB=NEGR1:PPI(0.408);NCENC=DHS(MCV-22|chr1:72466560-72466710),TFP(GATA1|chr1:72466302-72467050);GENE=NEGR1(Intron);NCDS=0.333008300297766
chr1	72496892	rs12119337	T	A	100	PASS	SAMPLE=interestingHets_NA07029_EBLfiltered_hg19;GERP=1.6;CDS=No;HUB=NEGR1:PPI(0.408);GENE=NEGR1(Intron);NCDS=0.147822253488782
chr1	72509742	rs34122915	C	G	100	PASS	SAMPLE=interestingHets_NA12383_EBLfiltered_hg19;GERP=-0.593;CDS=No;HUB=NEGR1:PPI(0.408);GENE=NEGR1(Intron);NCDS=1.14779398029777;RECUR=chr1:72509742:interestingHets_NA12383_EBLfiltered_hg19&interestingHets_NA19213_EBLfiltered_hg19
chr1	72509742	rs34122915	C	G	100	PASS	SAMPLE=interestingHets_NA19213_EBLfiltered_hg19;GERP=-0.593;CDS=No;HUB=NEGR1:PPI(0.408);GENE=NEGR1(Intron);NCDS=1.14779398029777;RECUR=chr1:72509742:interestingHets_NA12383_EBLfiltered_hg19&interestingHets_NA19213_EBLfiltered_hg19
chr1	72559568	rs6662624	G	A	100	PASS	SAMPLE=interestingHets_NA19213_EBLfiltered_hg19;GERP=-0.374;CDS=No;HUB=NEGR1:PPI(0.408);GENE=NEGR1(Intron);NCDS=0.147793980297766
chr1	72573798	rs1564970	T	C	100	PASS	SAMPLE=interestingHets_NA19236_EBLfiltered_hg19;GERP=0.42;CDS=No;HUB=NEGR1:PPI(0.408);GENE=NEGR1(Intron);NCDS=0.147793980297766
chr1	72593459	rs17092384	A	G	100	PASS	SAMPLE=interestingHets_NA19213_EBLfiltered_hg19;GERP=-0.827;CDS=No;HUB=NEGR1:PPI(0.408);GENE=NEGR1(Intron);NCDS=0.147793980297766
chr1	72606298	rs1385921	T	C	100	PASS	SAMPLE=interestingHets_NA12489_EBLfiltered_hg19;GERP=-2.68;CDS=No;HUB=NEGR1:PPI(0.408);GENE=NEGR1(Intron);NCDS=0.147793980297766
chr1	72745962	rs34579341	A	G	100	PASS	SAMPLE=interestingHets_NA19248_EBLfiltered_hg19;GERP=3.63;CDS=No;HUB=NEGR1:PPI(0.408);NCENC=DHS(MCV-2|chr1:72745860-72746010);GENE=NEGR1(Intron);NCDS=0.955795048297766
chr1	72835410	rs2613505	C	T	100	PASS	SAMPLE=interestingHets_NA19248_EBLfiltered_hg19;GERP=0.149;CDS=No;NCDS=1.7576921540614e-30
chr1	72987229	rs12060746	G	A	100	PASS	SAMPLE=interestingHets_NA19189_EBLfiltered_hg19;GERP=2.03;CDS=No;NCENC=DHS(MCV-1|chr1:72987205-72987355),Enhancer(drm|chr1:72986700-72987700);NCDS=0.807536451128661;DBRECUR=Enhancer(drm|chr1:72986700-72987700):Liver(Altered in 3/88(3.41%) samples.)
chr1	73170652	rs78622394	A	C	100	PASS	SAMPLE=interestingHets_NA19213_EBLfiltered_hg19;GERP=-1.2;CDS=No;NCENC=DHS(MCV-1|chr1:73170640-73170790);NCDS=0.18521432
chr1	73222266	rs11210051	G	T	100	PASS	SAMPLE=interestingHets_NA12489_EBLfiltered_hg19;GERP=2.29;CDS=No;NCDS=0.622786733849999
chr1	73343162	rs114592095	C	T	100	PASS	SAMPLE=interestingHets_NA12383_EBLfiltered_hg19;GERP=-0.451;CDS=No;NCENC=DHS(MCV-1|chr1:73343060-73343210);NCDS=0.18521432
chr1	73371774	rs7556657	C	T	100	PASS	SAMPLE=interestingHets_NA19213_EBLfiltered_hg19;GERP=-0.832;CDS=No;NCDS=1.59671477594461e-47
chr1	73403684	rs74090507	G	A	100	PASS	SAMPLE=interestingHets_NA19213_EBLfiltered_hg19;GERP=2.2;CDS=No;NCENC=TFP(EP300|chr1:73403599-73404908);NCDS=0.808000550135364;DBRECUR=TFP(EP300|chr1:73403599-73404908):Lung_Adeno(Altered in 2/24(8.33%) samples.)
chr1	73702899	rs76583080	T	A	100	PASS	SAMPLE=interestingHets_NA19213_EBLfiltered_hg19;GERP=0.149;CDS=No;NCDS=1.7576921540614e-30
chr1	73840843	rs7554968	T	C	100	PASS	SAMPLE=interestingHets_NA19213_EBLfiltered_hg19;GERP=-0.152;CDS=No;NCDS=1.03761741462678e-35
chr1	73848944	rs12135094	C	T	100	PASS	SAMPLE=interestingHets_NA19213_EBLfiltered_hg19;GERP=-1.12;CDS=No;NCDS=1.58545862429579e-52
chr1	73995259	rs1501485	A	G	100	PASS	SAMPLE=interestingHets_NA19189_EBLfiltered_hg19;GERP=-0.385;CDS=No;NCDS=9.29849540269526e-40
chr1	74007138	rs12139967	A	C	100	PASS	SAMPLE=interestingHets_NA19249_EBLfiltered_hg19;GERP=-1.19;CDS=No;NCDS=9.64118382331203e-54
chr1	74172093	rs10789376	T	A	100	PASS	SAMPLE=interestingHets_NA12383_EBLfiltered_hg19;GERP=0.556;CDS=No;NCDS=2.06660263846575e-23
chr1	74319154	rs11210355	C	G	100	PASS	SAMPLE=interestingHets_NA12872_EBLfiltered_hg19;GERP=0.158;CDS=No;NCDS=2.51935186615813e-30
chr1	74357555	rs2034760	C	T	100	PASS	SAMPLE=interestingHets_NA19213_EBLfiltered_hg19;GERP=0.862;CDS=No;NCDS=4.27583992401967e-18
chr1	74866078	rs7535169	T	C	100	PASS	SAMPLE=interestingHets_NA19213_EBLfiltered_hg19;GERP=0.149;CDS=No;HUB=TNNI3K:PHOS(0.987)PPI(0.515);GENE=FPGT-TNNI3K(Intron),TNNI3K(Intron);NCDS=0.960761576662596
chr1	74927243	rs112754715	A	G	100	PASS	SAMPLE=interestingHets_NA19213_EBLfiltered_hg19;GERP=-5.76;CDS=No;HUB=TNNI3K:PHOS(0.987)PPI(0.515);GENE=FPGT-TNNI3K(Intron),TNNI3K(Intron);NCDS=0.960761576662596
chr1	75013054	rs3843262	T	A	100	PASS	SAMPLE=interestingHets_NA19213_EBLfiltered_hg19;GERP=-2.1;CDS=No;NCDS=1.49903309846695e-69
chr1	75030642	rs3931879	A	T	100	PASS	SAMPLE=interestingHets_NA19191_EBLfiltered_hg19;GERP=-6.91;CDS=No;NCDS=4.14527076917255e-153
chr1	75436702	rs1335095	T	C	100	PASS	SAMPLE=interestingHets_NA10847_EBLfiltered_hg19;GERP=-3.53;CDS=No;NCDS=2.1585735803732e-94
chr1	75462461	rs3912426	A	G	100	PASS	SAMPLE=interestingHets_NA12489_EBLfiltered_hg19;GERP=-2.29;CDS=No;NCDS=7.50193262902687e-73
chr1	75473368	rs279708	C	T	100	PASS	SAMPLE=interestingHets_NA12383_EBLfiltered_hg19;GERP=0.741;CDS=No;HUB=CRYZ:PPI(0.361)REG(0.761),TYW3:PPI(0.236)REG(0.761);NCENC=DHS(MCV-1|chr1:75473220-75473370);GENE=CRYZ(Distal)[pearson(Methylation):-0.736991],TYW3(Distal)[pearson(H3K27ac):0.683,pearson(Methylation):-0.807009];NCDS=0.647909407572189
chr1	75701239	rs60198223	G	C	100	PASS	SAMPLE=interestingHets_NA19189_EBLfiltered_hg19;GERP=1.49;CDS=No;GENE=SLC44A5(Intron);NCDS=0.00286324213514195
chr1	75746936	rs613111	A	G	100	PASS	SAMPLE=interestingHets_NA19189_EBLfiltered_hg19;GERP=.;CDS=No;GENE=SLC44A5(Intron);NCDS=0.002862895
chr1	75807480	rs75389839	G	A	100	PASS	SAMPLE=interestingHets_NA19249_EBLfiltered_hg19;GERP=1.3;CDS=No;NCENC=TFP(SPI1|chr1:75807255-75807686),TFP(SPI1|chr1:75807296-75807667);GENE=SLC44A5(Intron);NCDS=0.188077215173724
chr1	75854203	rs12127575	T	C	100	PASS	SAMPLE=interestingHets_NA10847_EBLfiltered_hg19;GERP=.;CDS=No;GENE=SLC44A5(Intron);NCDS=0.002862895
chr1	76156018	rs77425581	A	G	100	PASS	SAMPLE=interestingHets_NA06989_EBLfiltered_hg19;GERP=0.131;CDS=No;NCDS=8.55560621272529e-31
chr1	76189946	rs61797339	G	T	100	PASS	SAMPLE=interestingHets_NA19248_EBLfiltered_hg19;GERP=0.171;CDS=No;HUB=ACADM:PHOS(0.459)PPI(0.408);NCENC=DHS(MCV-110|chr1:76189920-76190070),TFP(CCNT2|chr1:76189839-76190764),TFP(CHD2|chr1:76189623-76190790),TFP(E2F1|chr1:76189762-76190776),TFP(E2F1|chr1:76189884-76190569),TFP(E2F1|chr1:76189902-76190557),TFP(E2F4|chr1:76189704-76190700),TFP(E2F6|chr1:76189001-76190708),TFP(E2F6|chr1:76189745-7619…
chr1	76189946	rs61797339	G	T	100	PASS	SAMPLE=interestingHets_NA19249_EBLfiltered_hg19;GERP=0.171;CDS=No;HUB=ACADM:PHOS(0.459)PPI(0.408);NCENC=DHS(MCV-110|chr1:76189920-76190070),TFP(CCNT2|chr1:76189839-76190764),TFP(CHD2|chr1:76189623-76190790),TFP(E2F1|chr1:76189762-76190776),TFP(E2F1|chr1:76189884-76190569),TFP(E2F1|chr1:76189902-76190557),TFP(E2F4|chr1:76189704-76190700),TFP(E2F6|chr1:76189001-76190708),TFP(E2F6|chr1:76189745-7619…
chr1	76192582	rs11161468	C	T	100	PASS	SAMPLE=interestingHets_NA19249_EBLfiltered_hg19;GERP=-0.317;CDS=No;HUB=ACADM:PHOS(0.459)PPI(0.408);NCENC=TFP(MEF2A|chr1:76191444-76193548),TFP(PAX5|chr1:76192285-76192950),TFP(SIN3A|chr1:76191180-76192788),TFP(TCF12|chr1:76192270-76192955);GENE=ACADM(Intron);NCDS=0.35950113060036
chr1	76195041	rs1303169	T	C	100	PASS	SAMPLE=interestingHets_NA19191_EBLfiltered_hg19;GERP=0.225;CDS=No;HUB=ACADM:PHOS(0.459)PPI(0.408);GENE=ACADM(Intron);NCDS=0.17428681060036
chr1	76320098	rs10465725	G	A	100	PASS	SAMPLE=interestingHets_NA19213_EBLfiltered_hg19;GERP=-1.79;CDS=No;HUB=MSH4:PPI(0.729)REG(0.634);GENE=MSH4(Intron);CANG=MSH4[DNA_repair];NCDS=0.41721942355506
chr1	76445895	rs115918820	C	T	100	PASS	SAMPLE=interestingHets_NA11829_EBLfiltered_hg19;GERP=-0.647;CDS=No;NCENC=Enhancer(drm|chr1:76445800-76446100),TFP(BATF|chr1:76445508-76446153),TFP(VDR|chr1:76445789-76446124);NCDS=1.18521432;RECUR=Enhancer(drm|chr1:76445800-76446100):interestingHets_NA11829_EBLfiltered_hg19&interestingHets_NA19190_EBLfiltered_hg19,TFP(BATF|chr1:76445508-76446153):interestingHets_NA11829_EBLfiltered_hg19&interesti…
chr1	76445923	rs57370580;rs1251554	G	A	100	PASS	SAMPLE=interestingHets_NA19190_EBLfiltered_hg19;GERP=-1.19;CDS=No;NCENC=Enhancer(drm|chr1:76445800-76446100),TFP(BATF|chr1:76445508-76446153),TFP(VDR|chr1:76445789-76446124);NCDS=1.18521432;RECUR=Enhancer(drm|chr1:76445800-76446100):interestingHets_NA11829_EBLfiltered_hg19&interestingHets_NA19190_EBLfiltered_hg19,TFP(BATF|chr1:76445508-76446153):interestingHets_NA11829_EBLfiltered_hg19&interestin…
chr1	76506924	rs149509214	C	T	100	PASS	SAMPLE=interestingHets_NA19213_EBLfiltered_hg19;GERP=0.158;CDS=No;NCDS=2.51935186615813e-30
chr1	76507675	rs6668566	G	C	100	PASS	SAMPLE=interestingHets_NA19189_EBLfiltered_hg19;GERP=-3.96;CDS=No;NCDS=7.31647290335363e-102
chr1	76509783	rs4381138	G	A	100	PASS	SAMPLE=interestingHets_NA19213_EBLfiltered_hg19;GERP=-1.84;CDS=No;NCDS=4.92576664892251e-65
chr1	76554364	rs151040266	T	C	100	PASS	SAMPLE=interestingHets_NA19213_EBLfiltered_hg19;GERP=2.63;CDS=No;NCENC=DHS(MCV-1|chr1:76554240-76554390);GENE=ST6GALNAC3(Intron);NCDS=0.810863962999983
chr1	76556494	rs77175733	T	A	100	PASS	SAMPLE=interestingHets_NA19190_EBLfiltered_hg19;GERP=-4.68;CDS=No;GENE=ST6GALNAC3(Intron);NCDS=0.002862895
chr1	76562921	rs1251573	A	G	100	PASS	SAMPLE=interestingHets_NA19213_EBLfiltered_hg19;GERP=-0.942;CDS=No;NCENC=DHS(MCV-1|chr1:76562880-76563030);GENE=ST6GALNAC3(Intron);NCDS=0.188077215
chr1	76598836	rs3843263	C	T	100	PASS	SAMPLE=interestingHets_NA10847_EBLfiltered_hg19;GERP=1.44;CDS=No;GENE=ST6GALNAC3(Intron);NCDS=0.0028629419796554
chr1	76738375	rs2210831	G	T	100	PASS	SAMPLE=interestingHets_NA19189_EBLfiltered_hg19;GERP=-3.9;CDS=No;GENE=ST6GALNAC3(Intron);NCDS=0.002862895
chr1	76822614	rs11162130	A	G	100	PASS	SAMPLE=interestingHets_NA19190_EBLfiltered_hg19;GERP=-0.195;CDS=No;GENE=ST6GALNAC3(Intron);NCDS=0.002862895
chr1	76879069	rs12757663	A	G	100	PASS	SAMPLE=interestingHets_NA19213_EBLfiltered_hg19;GERP=0.0121;CDS=No;GENE=ST6GALNAC3(Intron);NCDS=0.002862895
chr1	76940934	rs11162159	C	T	100	PASS	SAMPLE=interestingHets_NA19213_EBLfiltered_hg19;GERP=-3.64;CDS=No;NCENC=TFP(CEBPB|chr1:76940659-76941010),TFP(STAT3|chr1:76940657-76941001);GENE=ST6GALNAC3(Intron);NCDS=0.188077215
chr1	76973435	rs77661752	C	G	100	PASS	SAMPLE=interestingHets_NA19189_EBLfiltered_hg19;GERP=-6.55;CDS=No;GENE=ST6GALNAC3(Intron);NCDS=0.002862895
chr1	76980215	rs11162173	A	G	100	PASS	SAMPLE=interestingHets_NA10831_EBLfiltered_hg19;GERP=0.185;CDS=No;GENE=ST6GALNAC3(Intron);NCDS=0.002862895
chr1	77001777	rs315076	T	C	100	PASS	SAMPLE=interestingHets_NA12383_EBLfiltered_hg19;GERP=2.51;CDS=No;GENE=ST6GALNAC3(Intron);NCDS=0.625649642997867
chr1	77138723	rs6665401	G	A	100	PASS	SAMPLE=interestingHets_NA19213_EBLfiltered_hg19;GERP=-4.41;CDS=No;HUB=ACADM:PHOS(0.459)PPI(0.408);NCENC=TFP(MAFK|chr1:77138577-77138928),TFP(MAFK|chr1:77138616-77138902);GENE=ACADM(Distal)[pearson(H3K4me1):0.674889],ST6GALNAC5(Distal)[pearson(H3K4me1):0.702496];NCDS=0.35950113060036
chr1	77168371	rs75917048	A	G	100	PASS	SAMPLE=interestingHets_NA19189_EBLfiltered_hg19;GERP=-7.02;CDS=No;NCDS=5.08928982233865e-155
chr1	77228415	rs61783188	T	C	100	PASS	SAMPLE=interestingHets_NA12872_EBLfiltered_hg19;GERP=-0.106;CDS=No;NCDS=6.53339775150512e-35
chr1	77376932	rs9661727	A	T	100	PASS	SAMPLE=interestingHets_NA19249_EBLfiltered_hg19;GERP=.;CDS=No;GENE=ST6GALNAC5(Intron);NCDS=0.002862895
chr1	77402595	rs1252590	G	A	100	PASS	SAMPLE=interestingHets_NA19249_EBLfiltered_hg19;GERP=2.19;CDS=No;NCENC=DHS(MCV-3|chr1:77402465-77402615),TFP(BATF|chr1:77402434-77402794),TFP(BCL11A|chr1:77402363-77402804),TFP(CHD2|chr1:77402343-77403548),TFP(EP300|chr1:77402383-77402813),TFP(SPI1|chr1:77402382-77402778),TFP(SPI1|chr1:77402405-77402776);GENE=ST6GALNAC5(Intron);NCDS=0.810863190437062
chr1	77484247	rs12081552	C	T	100	PASS	SAMPLE=interestingHets_NA19189_EBLfiltered_hg19;GERP=-0.115;CDS=No;NCENC=DHS(MCV-3|chr1:77484160-77484310),TFP(CTCF|chr1:77484028-77484394);GENE=ST6GALNAC5(Intron);NCDS=0.188077215
chr1	77760027	rs11583735	G	C	100	PASS	SAMPLE=interestingHets_NA11829_EBLfiltered_hg19;GERP=0.694;CDS=No;HUB=AK5:PPI(0.540);GENE=AK5(Intron);NCDS=0.226461573924265
chr1	77949806	rs2647499	C	T	100	PASS	SAMPLE=interestingHets_NA19190_EBLfiltered_hg19;GERP=-2.14;CDS=No;HUB=AK5:PPI(0.540);GENE=AK5(Intron);NCDS=0.226461573924265
chr1	77955556	rs2647497	A	G	100	PASS	SAMPLE=interestingHets_NA19190_EBLfiltered_hg19;GERP=2.37;CDS=No;HUB=AK5:PPI(0.540);GENE=AK5(Intron);NCDS=0.84924832134748
chr1	78125555	rs115621296	T	G	100	PASS	SAMPLE=interestingHets_NA19189_EBLfiltered_hg19;GERP=-0.274;CDS=No;HUB=ZZZ3:PHOS(0.276)PPI(0.641)REG(0.986);GENE=ZZZ3(Intron);CANG=ZZZ3[TF_regulating_known_cancer_gene:MALAT1,PDE4DIP];NCDS=0.957660450157397
chr1	78390161	rs57444992	G	A	100	PASS	SAMPLE=interestingHets_NA19213_EBLfiltered_hg19;GERP=0.225;CDS=No;HUB=NEXN:PPI(0.236);GENE=NEXN(Intron);NCDS=0.0847531809578483
chr1	78586684	rs617195	C	T	100	PASS	SAMPLE=interestingHets_NA19236_EBLfiltered_hg19;GERP=-1.95;CDS=No;HUB=GIPC2:PPI(0.515)REG(0.409);GENE=GIPC2(Intron);NCDS=0.20887798527674
chr1	78590204	rs573952	C	A	100	PASS	SAMPLE=interestingHets_NA19189_EBLfiltered_hg19;GERP=-2.63;CDS=No;HUB=GIPC2:PPI(0.515)REG(0.409);GENE=GIPC2(Intron);NCDS=0.20887798527674
chr1	78609077	rs80206008	C	G	100	PASS	SAMPLE=interestingHets_NA19213_EBLfiltered_hg19;GERP=-2.43;CDS=No;NCENC=DHS(MCV-20|chr1:78608980-78609130),TFP(SPI1|chr1:78608809-78609264),TFP(SPI1|chr1:78608870-78609261),TFP(SPI1|chr1:78608884-78609253);NCDS=0.18521432
chr1	78643799	rs17101479	G	A	100	PASS	SAMPLE=interestingHets_NA19189_EBLfiltered_hg19;GERP=0.677;CDS=No;NCDS=2.61361895970509e-21
chr1	78707493	rs679843	C	T	100	PASS	SAMPLE=interestingHets_NA19213_EBLfiltered_hg19;GERP=-0.878;CDS=No;NCDS=2.5358613094241e-48
chr1	78720087	rs116089669	G	A	100	PASS	SAMPLE=interestingHets_NA19189_EBLfiltered_hg19;GERP=0.235;CDS=No;NCENC=Enhancer(chmm/segway|chr1:78720000-78721533);NCDS=0.18521432;DBRECUR=Enhancer(chmm/segway|chr1:78720000-78721533):Lung_Adeno(Altered in 2/24(8.33%) samples.)
chr1	78787323	rs76950937	C	A	100	PASS	SAMPLE=interestingHets_NA19190_EBLfiltered_hg19;GERP=-2.33;CDS=No;HUB=PTGFR:PPI(0.540);GENE=PTGFR(Intron);NCDS=0.226461573924265
chr1	78801456	rs11804627	C	T	100	PASS	SAMPLE=interestingHets_NA10847_EBLfiltered_hg19;GERP=-1.35;CDS=No;HUB=PTGFR:PPI(0.540);GENE=PTGFR(Intron);NCDS=0.226461573924265
chr1	78959686	rs79337504	A	G	100	PASS	SAMPLE=interestingHets_NA19190_EBLfiltered_hg19;GERP=2.17;CDS=No;HUB=PTGFR:PPI(0.540);GENE=PTGFR(Intron);NCDS=0.849246602556439
chr1	78963305	rs1322935	A	C	100	PASS	SAMPLE=interestingHets_NA11829_EBLfiltered_hg19;GERP=1.81;CDS=No;HUB=PTGFR:PPI(0.540);GENE=PTGFR(Intron);NCDS=0.331078297570496
chr1	79024688	rs12077324	T	C	100	PASS	SAMPLE=interestingHets_NA19189_EBLfiltered_hg19;GERP=-1.19;CDS=No;NCDS=9.64118382331203e-54
chr1	79032135	rs34729456	G	A	100	PASS	SAMPLE=interestingHets_NA11829_EBLfiltered_hg19;GERP=-1.46;CDS=No;NCDS=1.96675362291387e-58
chr1	79037581	rs12045281	G	A	100	PASS	SAMPLE=interestingHets_NA19213_EBLfiltered_hg19;GERP=-0.766;CDS=No;NCDS=2.23750892587886e-46
chr1	79376982	rs17102383	T	C	100	PASS	SAMPLE=interestingHets_NA19213_EBLfiltered_hg19;GERP=4.7;CDS=No;GENE=ELTD1(Intron);NCDS=0.625649643
chr1	79388063	rs78374133	G	A	100	PASS	SAMPLE=interestingHets_NA11832_EBLfiltered_hg19;GERP=-0.733;CDS=No;GENE=ELTD1(Intron);NCDS=0.002862895
chr1	79404459	rs7512011	C	T	100	PASS	SAMPLE=interestingHets_NA11829_EBLfiltered_hg19;GERP=2.12;CDS=No;GENE=ELTD1(Intron);NCDS=0.625636938718771
chr1	79619630	rs41355253	T	C	100	PASS	SAMPLE=interestingHets_NA12872_EBLfiltered_hg19;GERP=-4.9;CDS=No;NCDS=3.4263304743579e-118
chr1	79704908	rs112287023	T	C	100	PASS	SAMPLE=interestingHets_NA19213_EBLfiltered_hg19;GERP=0.149;CDS=No;NCDS=1.7576921540614e-30
chr1	79707827	rs75451962	G	A	100	PASS	SAMPLE=interestingHets_NA19190_EBLfiltered_hg19;GERP=-0.298;CDS=No;NCDS=3.01826576495187e-38
chr1	79717284	rs72943030	T	C	100	PASS	SAMPLE=interestingHets_NA19213_EBLfiltered_hg19;GERP=0.495;CDS=No;NCDS=1.80126845602252e-24
chr1	79834856	rs6699018	T	C	100	PASS	SAMPLE=interestingHets_NA11829_EBLfiltered_hg19;GERP=0.943;CDS=No;NCDS=1.09178106856134e-16
chr1	79845567	rs3015028	T	G	100	PASS	SAMPLE=interestingHets_NA12489_EBLfiltered_hg19;GERP=-2.96;CDS=No;NCDS=1.72218992666172e-84
chr1	79858680	rs188471354	C	A	100	PASS	SAMPLE=interestingHets_NA06986_EBLfiltered_hg19;GERP=-0.953;CDS=No;NCDS=1.26253100383719e-49
chr1	79899860	rs77415383	A	G	100	PASS	SAMPLE=interestingHets_NA19213_EBLfiltered_hg19;GERP=-6.36;CDS=No;NCDS=1.48604344310996e-143
chr1	79954687	rs61031256	G	T	100	PASS	SAMPLE=interestingHets_NA10831_EBLfiltered_hg19;GERP=0.0465;CDS=No;NCDS=2.91296615254823e-32
chr1	80054293	rs17420300	A	G	100	PASS	SAMPLE=interestingHets_NA07029_EBLfiltered_hg19;GERP=-7.43;CDS=No;NCDS=3.83908458050966e-162
chr1	80256101	rs72933784	T	C	100	PASS	SAMPLE=interestingHets_NA12383_EBLfiltered_hg19;GERP=-0.47;CDS=No;NCDS=3.10321197298998e-41
chr1	80292189	rs12137861	A	C	100	PASS	SAMPLE=interestingHets_NA19213_EBLfiltered_hg19;GERP=2.92;CDS=No;NCDS=0.622786748
chr1	80403167	rs159665	T	C	100	PASS	SAMPLE=interestingHets_NA19190_EBLfiltered_hg19;GERP=1.91;CDS=No;NCDS=0.570987894828159
chr1	80490464	rs10874107	C	T	100	PASS	SAMPLE=interestingHets_NA19213_EBLfiltered_hg19;GERP=-2.41;CDS=No;NCDS=6.17390079156838e-75
chr1	80508170	rs61774283	A	T	100	PASS	SAMPLE=interestingHets_NA19190_EBLfiltered_hg19;GERP=0.0883;CDS=No;NCDS=1.55051442887976e-31
chr1	80544036	rs56271334	G	A	100	PASS	SAMPLE=interestingHets_NA19213_EBLfiltered_hg19;GERP=0.149;CDS=No;NCDS=1.7576921540614e-30
chr1	80558382	rs12094648	A	G	100	PASS	SAMPLE=interestingHets_NA06986_EBLfiltered_hg19;GERP=0.235;CDS=No;NCENC=Pseudogene(ENSG00000235756.2[RP11-339A11.1]);NCDS=0.18521432;DBRECUR=Pseudogene(ENSG00000235756.2[RP11-339A11.1]):Liver(Altered in 2/88(2.27%) samples.)
chr1	80586284	rs4288551	G	A	100	PASS	SAMPLE=interestingHets_NA06986_EBLfiltered_hg19;GERP=0.185;CDS=No;NCDS=7.4186839222147e-30
chr1	80626504	rs4614212	T	C	100	PASS	SAMPLE=interestingHets_NA12872_EBLfiltered_hg19;GERP=0.225;CDS=No;NCDS=3.67449820130679e-29
chr1	80628796	rs59109118	T	G	100	PASS	SAMPLE=interestingHets_NA19191_EBLfiltered_hg19;GERP=2.92;CDS=No;NCDS=0.622786748
chr1	80797590	rs72673699	G	A	100	PASS	SAMPLE=interestingHets_NA19213_EBLfiltered_hg19;GERP=-0.115;CDS=No;NCDS=4.55819694003083e-35
chr1	80806977	rs1994675	T	A	100	PASS	SAMPLE=interestingHets_NA19213_EBLfiltered_hg19;GERP=2.93;CDS=No;NCENC=DHS(MCV-3|chr1:80806860-80807010);NCDS=0.808001068
chr1	80806991	rs1994676	A	C	100	PASS	SAMPLE=interestingHets_NA19213_EBLfiltered_hg19;GERP=4.11;CDS=No;NCENC=DHS(MCV-3|chr1:80806860-80807010);NCDS=0.808001068
chr1	80812020	rs6696828	G	C	100	PASS	SAMPLE=interestingHets_NA19190_EBLfiltered_hg19;GERP=0.76;CDS=No;NCDS=7.22936166518286e-20
chr1	80846277	rs17104734	T	G	100	PASS	SAMPLE=interestingHets_NA19189_EBLfiltered_hg19;GERP=-3.22;CDS=No;NCDS=5.24105156803779e-89
chr1	80856167	rs11162990	A	G	100	PASS	SAMPLE=interestingHets_NA19189_EBLfiltered_hg19;GERP=0.225;CDS=No;NCDS=3.67449820130679e-29
chr1	80935726	rs6673511	G	A	100	PASS	SAMPLE=interestingHets_NA19213_EBLfiltered_hg19;GERP=-1.37;CDS=No;NCDS=7.19797101843545e-57
chr1	81031984	rs17105048	A	G	100	PASS	SAMPLE=interestingHets_NA19213_EBLfiltered_hg19;GERP=3.62;CDS=No;NCENC=DHS(MCV-1|chr1:81031920-81032070);NCDS=0.808001068
chr1	81056946	rs11808103	C	A	100	PASS	SAMPLE=interestingHets_NA19213_EBLfiltered_hg19;GERP=-0.566;CDS=No;NCDS=6.66992010367573e-43
chr1	81056968	rs61772816	T	C	100	PASS	SAMPLE=interestingHets_NA19213_EBLfiltered_hg19;GERP=-5.12;CDS=No;NCDS=5.16461328693304e-122
chr1	81134319	rs191395412	G	T	100	PASS	SAMPLE=interestingHets_NA19213_EBLfiltered_hg19;GERP=4.02;CDS=No;NCENC=TFP(MAFF|chr1:81134067-81134431),TFP(MAFK|chr1:81134073-81134435),TFP(MAFK|chr1:81134074-81134415);NCDS=0.808001068
chr1	81153611	rs11163085	A	G	100	PASS	SAMPLE=interestingHets_NA19213_EBLfiltered_hg19;GERP=-0.369;CDS=No;NCDS=1.76344187375163e-39
chr1	81176850	rs1591678	A	G	100	PASS	SAMPLE=interestingHets_NA19213_EBLfiltered_hg19;GERP=0.104;CDS=No;NCDS=2.90544558902156e-31
chr1	81192754	rs17105460	C	T	100	PASS	SAMPLE=interestingHets_NA19189_EBLfiltered_hg19;GERP=1.22;CDS=No;NCDS=7.08138845944451e-12
chr1	81193789	rs77458579	G	A	100	PASS	SAMPLE=interestingHets_NA19213_EBLfiltered_hg19;GERP=-1.62;CDS=No;NCDS=3.26787378669371e-61
chr1	81241046	rs139415242	C	T	100	PASS	SAMPLE=interestingHets_NA19213_EBLfiltered_hg19;GERP=-1.5;CDS=No;NCDS=3.97080708219687e-59
chr1	81262492	rs12083731	G	C	100	PASS	SAMPLE=interestingHets_NA19213_EBLfiltered_hg19;GERP=-0.487;CDS=No;NCDS=1.57213991642908e-41
chr1	81274323	rs61770052	A	G	100	PASS	SAMPLE=interestingHets_NA19213_EBLfiltered_hg19;GERP=-2.12;CDS=No;NCDS=6.73558989311575e-70
chr1	81402967	rs4650500	T	G	100	PASS	SAMPLE=interestingHets_NA19189_EBLfiltered_hg19;GERP=-0.71;CDS=No;NCDS=2.10176625993902e-45
chr1	81418866	rs142277685	T	C	100	PASS	SAMPLE=interestingHets_NA19213_EBLfiltered_hg19;GERP=0.13;CDS=No;NCDS=8.22013609473242e-31
chr1	81426878	rs140666261	T	C	100	PASS	SAMPLE=interestingHets_NA19213_EBLfiltered_hg19;GERP=-2.78;CDS=No;NCDS=2.30675416990085e-81
chr1	81572438	rs2993749	G	T	100	PASS	SAMPLE=interestingHets_NA19249_EBLfiltered_hg19;GERP=0.149;CDS=No;NCDS=1.7576921540614e-30
chr1	81579076	rs1195693	A	G	100	PASS	SAMPLE=interestingHets_NA19213_EBLfiltered_hg19;GERP=-1.49;CDS=No;NCENC=TFP(EP300|chr1:81578983-81579865),TFP(RAD21|chr1:81578938-81580269);NCDS=0.18521432;DBRECUR=TFP(EP300|chr1:81578983-81579865):Liver(Altered in 2/88(2.27%) samples.)|Lung_Adeno(Altered in 2/24(8.33%) samples.),TFP(RAD21|chr1:81578938-81580269):Liver(Altered in 2/88(2.27%) samples.)|Lung_Adeno(Altered in 2/24(8.33%) samples.)
chr1	81622429	rs3898650	C	T	100	PASS	SAMPLE=interestingHets_NA19213_EBLfiltered_hg19;GERP=-4.71;CDS=No;HUB=LPHN2:PPI(0.236);NCENC=DHS(MCV-4|chr1:81622380-81622530);GENE=LPHN2(Distal)[pearson(H3K27ac):0.737363];NCDS=0.269967500957848
chr1	81808882	rs7521100	G	C	100	PASS	SAMPLE=interestingHets_NA19249_EBLfiltered_hg19;GERP=0.32;CDS=No;HUB=LPHN2:PPI(0.236);GENE=LPHN2(Intron);NCDS=0.0847531809578483
chr1	81910447	rs12026038	G	A	100	PASS	SAMPLE=interestingHets_NA12383_EBLfiltered_hg19;GERP=4.17;CDS=No;HUB=LPHN2:PPI(0.236);GENE=LPHN2(Intron);NCDS=0.707539928957848
chr1	81931543	rs10874244	G	T	100	PASS	SAMPLE=interestingHets_NA19213_EBLfiltered_hg19;GERP=4.62;CDS=No;HUB=LPHN2:PPI(0.236);GENE=LPHN2(Intron);NCDS=0.707539928957848
chr1	81945122	rs11163304	C	G	100	PASS	SAMPLE=interestingHets_NA19189_EBLfiltered_hg19;GERP=-0.841;CDS=No;HUB=LPHN2:PPI(0.236);GENE=LPHN2(Intron);NCDS=0.0847531809578483
chr1	81958956	rs9659281	T	C	100	PASS	SAMPLE=interestingHets_NA12383_EBLfiltered_hg19;GERP=-2.09;CDS=No;HUB=LPHN2:PPI(0.236);GENE=LPHN2(Intron);NCDS=0.0847531809578483
chr1	81958962	rs9659283	T	A	100	PASS	SAMPLE=interestingHets_NA12383_EBLfiltered_hg19;GERP=2.43;CDS=No;HUB=LPHN2:PPI(0.236);GENE=LPHN2(Intron);NCDS=0.707539928905524
chr1	82029505	rs7532624	G	A	100	PASS	SAMPLE=interestingHets_NA19213_EBLfiltered_hg19;GERP=-2.61;CDS=No;HUB=LPHN2:PPI(0.236);NCENC=DHS(MCV-2|chr1:82029420-82029570);GENE=LPHN2(Intron);NCDS=0.269967500957848
chr1	82056157	rs1359307	C	T	100	PASS	SAMPLE=interestingHets_NA19189_EBLfiltered_hg19;GERP=1.1;CDS=No;HUB=LPHN2:PPI(0.236);GENE=LPHN2(Intron);NCDS=0.0847531809579066
chr1	82079219	rs76984121	C	T	100	PASS	SAMPLE=interestingHets_NA19190_EBLfiltered_hg19;GERP=-0.652;CDS=No;HUB=LPHN2:PPI(0.236);GENE=LPHN2(Intron);NCDS=0.0847531809578483
chr1	82098585	rs66477359	G	C	100	PASS	SAMPLE=interestingHets_NA19189_EBLfiltered_hg19;GERP=1.51;CDS=No;HUB=LPHN2:PPI(0.236);GENE=LPHN2(Intron);NCDS=0.0847539535207867
chr1	82594471	rs79899994	A	C	100	PASS	SAMPLE=interestingHets_NA19213_EBLfiltered_hg19;GERP=-0.0931;CDS=No;NCDS=1.09454860395968e-34
chr1	82692001	rs6659379	A	G	100	PASS	SAMPLE=interestingHets_NA12383_EBLfiltered_hg19;GERP=6.13;CDS=No;NCENC=DHS(MCV-22|chr1:82691940-82692090),TFP(EBF1|chr1:82691108-82692173),TFP(STAT3|chr1:82691047-82692210),TFP(STAT3|chr1:82691128-82692206),TFP(STAT3|chr1:82691149-82692298),TFP(TRIM28|chr1:82691730-82692145);NCDS=0.808001068
chr1	82724590	rs785603	T	C	100	PASS	SAMPLE=interestingHets_NA19213_EBLfiltered_hg19;GERP=-0.39;CDS=No;NCDS=7.61296414354082e-40
chr1	82741827	rs1032880	T	G	100	PASS	SAMPLE=interestingHets_NA19213_EBLfiltered_hg19;GERP=-4.38;CDS=No;NCDS=3.69959745950557e-109
chr1	82744252	rs78810706	A	T	100	PASS	SAMPLE=interestingHets_NA12383_EBLfiltered_hg19;GERP=1.69;CDS=No;NCDS=0.00103307933030071
chr1	82760474	rs709724	G	T	100	PASS	SAMPLE=interestingHets_NA19189_EBLfiltered_hg19;GERP=1.86;CDS=No;NCDS=0.372854740909162
chr1	82768947	rs79831178	G	T	100	PASS	SAMPLE=interestingHets_NA19213_EBLfiltered_hg19;GERP=-2.89;CDS=No;NCDS=2.83208050166939e-83
chr1	82768951	rs785587	A	G	100	PASS	SAMPLE=interestingHets_NA19213_EBLfiltered_hg19;GERP=0.5;CDS=No;NCDS=2.20007426037282e-24
chr1	82768960	rs804675	T	C	100	PASS	SAMPLE=interestingHets_NA19213_EBLfiltered_hg19;GERP=0.882;CDS=No;NCDS=9.51605675458787e-18
chr1	82798521	rs188914340	G	C	100	PASS	SAMPLE=interestingHets_NA19190_EBLfiltered_hg19;GERP=-1.32;CDS=No;NCENC=TFP(MAFF|chr1:82798244-82798681),TFP(MAFK|chr1:82798299-82798704),TFP(MAFK|chr1:82798342-82798692);NCDS=0.18521432;DBRECUR=TFP(MAFF|chr1:82798244-82798681):Lung_Adeno(Altered in 2/24(8.33%) samples.),TFP(MAFK|chr1:82798299-82798704):Lung_Adeno(Altered in 2/24(8.33%) samples.),TFP(MAFK|chr1:82798342-82798692):Lung_Adeno(Altere…
chr1	82809419	rs7549211	C	T	100	PASS	SAMPLE=interestingHets_NA19190_EBLfiltered_hg19;GERP=0.38;CDS=No;NCDS=1.8106054651928e-26
chr1	82885020	rs12027755	C	A	100	PASS	SAMPLE=interestingHets_NA19236_EBLfiltered_hg19;GERP=-5.31;CDS=No;NCDS=2.58463812261215e-125
chr1	83029025	rs114723	A	G	100	PASS	SAMPLE=interestingHets_NA19213_EBLfiltered_hg19;GERP=0.3;CDS=No;NCDS=7.38042692965343e-28
chr1	83036627	rs6604917	T	C	100	PASS	SAMPLE=interestingHets_NA19235_EBLfiltered_hg19;GERP=0.391;CDS=No;NCDS=2.81134017568096e-26
chr1	83068926	rs1493981	G	C	100	PASS	SAMPLE=interestingHets_NA19213_EBLfiltered_hg19;GERP=0.225;CDS=No;NCDS=3.67449820130679e-29
chr1	83127763	rs319656	A	G	100	PASS	SAMPLE=interestingHets_NA19247_EBLfiltered_hg19;GERP=1.3;CDS=No;NCDS=1.737243761723e-10
chr1	83132656	rs1690544	C	G	100	PASS	SAMPLE=interestingHets_NA12489_EBLfiltered_hg19;GERP=-0.582;CDS=No;NCDS=3.51699833964064e-43
chr1	83147230	rs609270	C	T	100	PASS	SAMPLE=interestingHets_NA19213_EBLfiltered_hg19;GERP=1.68;CDS=No;NCDS=0.000692872697937903
chr1	83154745	rs12755485	A	G	100	PASS	SAMPLE=interestingHets_NA19189_EBLfiltered_hg19;GERP=-0.47;CDS=No;HUB=LPHN2:PPI(0.236);NCENC=DHS(MCV-2|chr1:83154740-83154890),TFP(SETDB1|chr1:83154710-83155629);GENE=LPHN2(Distal)[pearson(H3K4me1):0.664075];NCDS=0.269967500957848
chr1	83154755	rs12759642	T	A	100	PASS	SAMPLE=interestingHets_NA19189_EBLfiltered_hg19;GERP=-0.47;CDS=No;HUB=LPHN2:PPI(0.236);NCENC=DHS(MCV-2|chr1:83154740-83154890),TFP(SETDB1|chr1:83154710-83155629);GENE=LPHN2(Distal)[pearson(H3K4me1):0.664075];NCDS=0.269967500957848
chr1	83162893	rs17443254	A	G	100	PASS	SAMPLE=interestingHets_NA19190_EBLfiltered_hg19;GERP=1.27;CDS=No;NCDS=5.23247765813544e-11
chr1	83211436	rs11163563	C	A	100	PASS	SAMPLE=interestingHets_NA19213_EBLfiltered_hg19;GERP=-1.57;CDS=No;NCDS=2.41465027341048e-60
chr1	83252771	rs11586026	T	A	100	PASS	SAMPLE=interestingHets_NA19213_EBLfiltered_hg19;GERP=5.96;CDS=No;NCDS=0.622786748
chr1	83283059	rs508766	T	A	100	PASS	SAMPLE=interestingHets_NA19189_EBLfiltered_hg19;GERP=-1.3;CDS=No;NCDS=1.18368090866764e-55
chr1	83283079	rs115531533	A	G	100	PASS	SAMPLE=interestingHets_NA19189_EBLfiltered_hg19;GERP=-3.24;CDS=No;NCDS=2.3549562719514e-89
chr1	83338349	rs1159338	C	T	100	PASS	SAMPLE=interestingHets_NA19189_EBLfiltered_hg19;GERP=-0.314;CDS=No;NCDS=1.59150867160762e-38
chr1	83396546	rs1144269	G	A	100	PASS	SAMPLE=interestingHets_NA11829_EBLfiltered_hg19;GERP=-4.06;CDS=No;NCDS=1.34005875637037e-103
chr1	83460773	rs75298023	G	A	100	PASS	SAMPLE=interestingHets_NA11829_EBLfiltered_hg19;GERP=-0.525;CDS=No;NCENC=DHS(MCV-7|chr1:83460760-83460910);NCDS=0.18521432
chr1	83963070	rs7536606	A	G	100	PASS	SAMPLE=interestingHets_NA19213_EBLfiltered_hg19;GERP=0.0905;CDS=No;NCENC=TFP(RAD21|chr1:83962637-83963751),TFP(RAD21|chr1:83962860-83963635),TFP(SMC3|chr1:83962966-83963655);NCDS=0.18521432;DBRECUR=TFP(RAD21|chr1:83962637-83963751):Lung_Adeno(Altered in 2/24(8.33%) samples.),TFP(RAD21|chr1:83962860-83963635):Lung_Adeno(Altered in 2/24(8.33%) samples.),TFP(SMC3|chr1:83962966-83963655):Lung_Adeno(A…
chr1	84095593	rs11163790	G	A	100	PASS	SAMPLE=interestingHets_NA19213_EBLfiltered_hg19;GERP=-0.779;CDS=No;NCDS=1.3302450327017e-46
chr1	84141893	rs12048505	G	A	100	PASS	SAMPLE=interestingHets_NA19189_EBLfiltered_hg19;GERP=-1.97;CDS=No;NCENC=TFP(STAT3|chr1:84141847-84142192),TFP(STAT3|chr1:84141892-84142207);NCDS=0.18521432
chr1	84217282	rs742777	C	T	100	PASS	SAMPLE=interestingHets_NA11832_EBLfiltered_hg19;GERP=0.216;CDS=No;NCDS=2.56361040524234e-29
chr1	84297117	rs910182	A	G	100	PASS	SAMPLE=interestingHets_NA06989_EBLfiltered_hg19;GERP=-1.14;CDS=No;NCDS=7.12392481305543e-53
chr1	84461268	rs6670658	A	G	100	PASS	SAMPLE=interestingHets_NA19213_EBLfiltered_hg19;GERP=0.534;CDS=No;GENE=TTLL7(Intron);NCDS=0.002862895
chr1	84470813	rs116549222	T	C	100	PASS	SAMPLE=interestingHets_NA19213_EBLfiltered_hg19;GERP=-1.35;CDS=No;NCDS=1.60193791036309e-56
chr1	84480376	rs12145516	A	G	100	PASS	SAMPLE=interestingHets_NA19213_EBLfiltered_hg19;GERP=1.42;CDS=No;NCDS=2.1109320772267e-08
chr1	84487700	rs593869	C	G	100	PASS	SAMPLE=interestingHets_NA12383_EBLfiltered_hg19;GERP=0.235;CDS=No;NCENC=TFP(SETDB1|chr1:84487305-84488023);NCDS=0.18521432
chr1	84503521	rs74561699	C	T	100	PASS	SAMPLE=interestingHets_NA19213_EBLfiltered_hg19;GERP=0.149;CDS=No;HUB=CTBS:PPI(0.236),MCOLN3:PPI(0.236);NCENC=TFP(CTCF|chr1:84503414-84503751),TFP(CTCF|chr1:84503414-84503838);GENE=CTBS(Distal)[pearson(Methylation):-0.765501],MCOLN3(Distal)[pearson(Methylation):-0.730733];NCDS=0.269967500957848
chr1	84720604	rs601301	C	G	100	PASS	SAMPLE=interestingHets_NA19189_EBLfiltered_hg19;GERP=2.06;CDS=No;NCDS=0.622646735094771
chr1	84726304	rs4907051	C	T	100	PASS	SAMPLE=interestingHets_NA19190_EBLfiltered_hg19;GERP=-2.9;CDS=No;NCDS=1.8984003322557e-83
chr1	84855055	rs649845	C	T	100	PASS	SAMPLE=interestingHets_NA12872_EBLfiltered_hg19;GERP=-1.97;CDS=No;NCENC=DHS(MCV-1|chr1:84855020-84855170),Enhancer(chmm/segway|chr1:84854325-84855297),TFP(BATF|chr1:84854467-84855151),TFP(CTCF|chr1:84854902-84855239),TFP(CTCF|chr1:84854904-84855242),TFP(CTCF|chr1:84854904-84855246),TFP(NFKB1|chr1:84854447-84855182),TFP(SPI1|chr1:84854441-84855272);HOT=Gm12878;GENE=SAMD13(Intron);NCDS=0.800092844;…
chr1	84896441	rs7514800	G	A	100	PASS	SAMPLE=interestingHets_NA19247_EBLfiltered_hg19;GERP=2.82;CDS=No;NCDS=0.622786748
chr1	84972059	rs6701280	C	G	100	PASS	SAMPLE=interestingHets_NA19190_EBLfiltered_hg19;GERP=0.00854;CDS=No;HUB=GNG5:PPI(0.718);NCENC=Pseudogene(ENSG00000122432.11[SPATA1]),TFP(ATF3|chr1:84971599-84973194),TFP(BATF|chr1:84971773-84972864),TFP(BCL11A|chr1:84970967-84972564),TFP(BCL3|chr1:84971394-84972551),TFP(CCNT2|chr1:84971316-84972823),TFP(CEBPB|chr1:84970040-84972836),TFP(CHD2|chr1:84970922-84972539),TFP(CHD2|chr1:84970972-84972854…
chr1	84979869	rs12075532	T	C	100	PASS	SAMPLE=interestingHets_NA19213_EBLfiltered_hg19;GERP=-0.656;CDS=No;NCDS=1.82247045658451e-44
chr1	84980502	rs142099442	A	G	100	PASS	SAMPLE=interestingHets_NA19189_EBLfiltered_hg19;GERP=-0.718;CDS=No;NCDS=1.52619554580871e-45
chr1	85110325	rs3782	C	A	100	PASS	SAMPLE=interestingHets_NA19189_EBLfiltered_hg19;GERP=-3.98;CDS=No;HUB=SSX2IP:PPI(0.606);NCENC=DHS(MCV-3|chr1:85110300-85110450),TFP(CTCF|chr1:85110150-85110509),TFP(CTCF|chr1:85110202-85110518),TFP(CTCF|chr1:85110205-85110540),TFP(CTCF|chr1:85110229-85110489);SEN=Yes;GENE=SSX2IP(UTR);NCDS=1.24943194888096
chr1	85195644	rs112237874	T	G	100	PASS	SAMPLE=interestingHets_NA19213_EBLfiltered_hg19;GERP=0.131;CDS=No;NCDS=8.55560621272529e-31
chr1	85214723	rs4596917	G	A	100	PASS	SAMPLE=interestingHets_NA12872_EBLfiltered_hg19;GERP=0.158;CDS=No;NCDS=2.51935186615813e-30
chr1	85219369	rs818515	A	T	100	PASS	SAMPLE=interestingHets_NA07029_EBLfiltered_hg19;GERP=-3.63;CDS=No;HUB=DDAH1:REG(0.634),GNG5:PPI(0.718),PRKACB:PHOS(0.987)PPI(0.917)REG(0.409),SSX2IP:PPI(0.606);NCENC=DHS(MCV-125|chr1:85219340-85219490),Enhancer(drm|chr1:85219200-85219600),TFM(CTCF|CTCF_known1_8mer|chr1:85219363-85219382),TFP(CTCF|chr1:85218936-85219615),TFP(CTCF|chr1:85218946-85219703),TFP(CTCF|chr1:85218951-85219611),TFP(CTCF|ch…
chr1	85241298	rs1077561	G	T	100	PASS	SAMPLE=interestingHets_NA12489_EBLfiltered_hg19;GERP=-3.01;CDS=No;HUB=DDAH1:REG(0.634);NCENC=DHS(MCV-3|chr1:85241245-85241395),TFP(CTCF|chr1:85240891-85241554);GENE=DDAH1(Distal)[pearson(Methylation):-0.720147];NCDS=0.492100607203058
chr1	85369778	rs10782532	T	C	100	PASS	SAMPLE=interestingHets_NA19247_EBLfiltered_hg19;GERP=0.113;CDS=No;NCDS=4.16446062514919e-31
chr1	85458746	rs11161502	C	A	100	PASS	SAMPLE=interestingHets_NA19248_EBLfiltered_hg19;GERP=-0.566;CDS=No;GENE=MCOLN2(Intron);NCDS=0.002862895
chr1	85528006	rs12034421	C	A	100	PASS	SAMPLE=interestingHets_NA19248_EBLfiltered_hg19;GERP=5.01;CDS=No;NCENC=DHS(MCV-120|chr1:85527860-85528010),Enhancer(chmm/segway|chr1:85527789-85528076),TFP(CHD2|chr1:85527591-85528135),TFP(FOS|chr1:85527734-85528128),TFP(FOS|chr1:85527735-85528119),TFP(IRF3|chr1:85527774-85528147),TFP(JUND|chr1:85527719-85528071),TFP(MAX|chr1:85527786-85528377),TFP(NFYA|chr1:85527697-85528144),TFP(NFYB|chr1:85527…
chr1	85765293	rs10782547	C	G	100	PASS	SAMPLE=interestingHets_NA19213_EBLfiltered_hg19;GERP=-1.87;CDS=No;NCDS=1.4836124038856e-65
chr1	85798865	rs233058	G	T	100	PASS	SAMPLE=interestingHets_NA19191_EBLfiltered_hg19;GERP=-0.657;CDS=No;HUB=DDAH1:REG(0.634);NCENC=Enhancer(chmm/segway|chr1:85793200-85800000),TFP(FOS|chr1:85798846-85799249),TFP(GATA2|chr1:85798675-85799346);GENE=DDAH1(Intron);NCDS=0.492100607203058;DBRECUR=Enhancer(chmm/segway|chr1:85793200-85800000):Lung_Adeno(Altered in 2/24(8.33%) samples.)
chr1	85906385	rs12724823	G	T	100	PASS	SAMPLE=interestingHets_NA06989_EBLfiltered_hg19;GERP=4.72;CDS=No;HUB=DDAH1:REG(0.634);NCENC=DHS(MCV-14|chr1:85906380-85906530),Enhancer(chmm/segway|chr1:85905958-85906969);GENE=DDAH1(Intron);NCDS=1.11488735520306
chr1	85917563	rs2935	G	A	100	PASS	SAMPLE=interestingHets_NA19213_EBLfiltered_hg19;GERP=-2.71;CDS=No;HUB=DDAH1:REG(0.634);GENE=DDAH1(Intron);NCDS=0.306886287203058
chr1	85935933	rs542109	A	T	100	PASS	SAMPLE=interestingHets_NA19191_EBLfiltered_hg19;GERP=0.554;CDS=No;HUB=DDAH1:REG(0.634);GENE=DDAH1(Intron);NCDS=0.306886287203058
chr1	85962610	rs7535386	A	G	100	PASS	SAMPLE=interestingHets_NA19189_EBLfiltered_hg19;GERP=0.454;CDS=No;HUB=DDAH1:REG(0.634);NCENC=TFP(EP300|chr1:85962236-85963831);GENE=DDAH1(Intron&Medial)[pearson(H3K4me1):0.70003];NCDS=1.49210060720306;RECUR=TFP(EP300|chr1:85962236-85963831):interestingHets_NA19189_EBLfiltered_hg19&interestingHets_NA19213_EBLfiltered_hg19
chr1	85963160	rs6682156	A	G	100	PASS	SAMPLE=interestingHets_NA19213_EBLfiltered_hg19;GERP=-5.15;CDS=No;HUB=DDAH1:REG(0.634);NCENC=DHS(MCV-8|chr1:85963020-85963170),TFP(EP300|chr1:85962236-85963831);GENE=DDAH1(Intron&Medial)[pearson(H3K4me1):0.70003];NCDS=1.49210060720306;RECUR=TFP(EP300|chr1:85962236-85963831):interestingHets_NA19189_EBLfiltered_hg19&interestingHets_NA19213_EBLfiltered_hg19
chr1	86000352	rs2254550	T	C	100	PASS	SAMPLE=interestingHets_NA19190_EBLfiltered_hg19;GERP=5.76;CDS=No;HUB=DDAH1:REG(0.634);NCENC=DHS(MCV-36|chr1:86000205-86000355),TFM(NR3C1|GR_known7_8mer|chr1:86000350-86000365),TFP(CTCF|chr1:86000082-86000457),TFP(NR3C1|chr1:85999849-86000688),TFP(NR3C1|chr1:86000220-86000783);GENE=DDAH1(Intron);NCDS=1.11488735520306
chr1	86006208	rs17099678	C	T	100	PASS	SAMPLE=interestingHets_NA19191_EBLfiltered_hg19;GERP=-4.2;CDS=No;HUB=DDAH1:REG(0.634);GENE=DDAH1(Intron);NCDS=0.306886287203058
chr1	86044651	rs954353	A	G	100	PASS	SAMPLE=interestingHets_NA19213_EBLfiltered_hg19;GERP=0.526;CDS=No;HUB=CYR61:PPI(0.515)REG(0.830),DDAH1:REG(0.634);NCENC=DHS(MCV-24|chr1:86044640-86044790),Enhancer(chmm/segway|chr1:86043219-86045204),TFP(FOS|chr1:86043981-86044815),TFP(JUN|chr1:86043835-86044884),TFP(RAD21|chr1:86041925-86044844);GENE=CYR61(Promoter),DDAH1(Promoter);NCDS=0.763544689538332
chr1	86081413	rs17127973	C	T	100	PASS	SAMPLE=interestingHets_NA19213_EBLfiltered_hg19;GERP=4.66;CDS=No;HUB=CYR61:PPI(0.515)REG(0.830),DDAH1:REG(0.634);NCENC=DHS(MCV-18|chr1:86081320-86081470);MOTIFG=STAT_known3#86081412#86081420#+#1#6.258#6.029;GENE=CYR61(Distal)[pearson(H3K27ac):0.739126],DDAH1(Distal)[pearson(H3K27ac):0.715017,pearson(Methylation):-0.745222];NCDS=2.34782863596533
chr1	86161636	rs9324154	G	T	100	PASS	SAMPLE=interestingHets_NA12383_EBLfiltered_hg19;GERP=-0.783;CDS=No;HUB=ZNHIT6:PPI(0.142);GENE=ZNHIT6(Intron);NCDS=0.0625421843697522
chr1	86214014	rs420515	C	T	100	PASS	SAMPLE=interestingHets_NA19213_EBLfiltered_hg19;GERP=-1.19;CDS=No;GENE=COL24A1(Intron);NCDS=0.002862895
chr1	86214020	rs79808894	C	T	100	PASS	SAMPLE=interestingHets_NA19213_EBLfiltered_hg19;GERP=-1.09;CDS=No;GENE=COL24A1(Intron);NCDS=0.002862895
chr1	86242080	rs61783134	G	T	100	PASS	SAMPLE=interestingHets_NA19191_EBLfiltered_hg19;GERP=-5.57;CDS=No;GENE=COL24A1(Intron);NCDS=0.002862895
chr1	86248431	rs12754358	C	T	100	PASS	SAMPLE=interestingHets_NA19190_EBLfiltered_hg19;GERP=0.993;CDS=No;NCENC=DHS(MCV-1|chr1:86248400-86248550);GENE=COL24A1(Intron);NCDS=0.188077215000001
chr1	86326435	rs629140	G	C	100	PASS	SAMPLE=interestingHets_NA19249_EBLfiltered_hg19;GERP=-0.741;CDS=No;GENE=COL24A1(Intron);NCDS=0.002862895
chr1	86361048	rs76744238	G	A	100	PASS	SAMPLE=interestingHets_NA19213_EBLfiltered_hg19;GERP=-1.7;CDS=No;GENE=COL24A1(Intron);NCDS=0.002862895
chr1	86407558	rs1393551	C	T	100	PASS	SAMPLE=interestingHets_NA19213_EBLfiltered_hg19;GERP=-0.406;CDS=No;GENE=COL24A1(Intron);NCDS=0.002862895
chr1	86502960	rs115873360	T	C	100	PASS	SAMPLE=interestingHets_NA19213_EBLfiltered_hg19;GERP=1.07;CDS=No;GENE=COL24A1(Intron);NCDS=0.00286289500001755
chr1	86534901	rs12744971	G	A	100	PASS	SAMPLE=interestingHets_NA12383_EBLfiltered_hg19;GERP=-0.47;CDS=No;NCENC=DHS(MCV-20|chr1:86534900-86535050);GENE=COL24A1(Intron);NCDS=0.188077215
chr1	86570431	rs78783089	C	A	100	PASS	SAMPLE=interestingHets_NA19213_EBLfiltered_hg19;GERP=0.225;CDS=No;NCENC=DHS(MCV-3|chr1:86570400-86570550),TFP(MYC|chr1:86570402-86571175),TFP(MYC|chr1:86570412-86571242);GENE=COL24A1(Intron);NCDS=0.188077215
chr1	86601435	rs7531153	G	A	100	PASS	SAMPLE=interestingHets_NA19213_EBLfiltered_hg19;GERP=-0.33;CDS=No;GENE=COL24A1(Intron);NCDS=0.002862895
chr1	86915587	rs2248721	A	G	100	PASS	SAMPLE=interestingHets_NA11829_EBLfiltered_hg19;GERP=1.21;CDS=No;HUB=CLCA2:PPI(0.142);NCENC=DHS(MCV-1|chr1:86915480-86915630);GENE=CLCA2(Intron);NCDS=0.247756504374499
chr1	86936247	rs1358826	T	C	100	PASS	SAMPLE=interestingHets_NA12489_EBLfiltered_hg19;GERP=-0.994;CDS=No;HUB=CLCA1:PPI(0.236);GENE=CLCA1(Intron);NCDS=0.0847531809578483
chr1	86954453	rs2075631	G	A	100	PASS	SAMPLE=interestingHets_NA11829_EBLfiltered_hg19;GERP=-1.28;CDS=No;HUB=CLCA1:PPI(0.236);NCENC=TFP(REST|chr1:86954429-86955013);GENE=CLCA1(Intron);NCDS=0.269967500957848
chr1	87250677	rs480625	G	A	100	PASS	SAMPLE=interestingHets_NA19248_EBLfiltered_hg19;GERP=1.12;CDS=No;NCENC=Pseudogene(ENSG00000230721.1[RP4-612B15.2]);NCDS=0.18521432000013
chr1	87320245	rs517395	C	T	100	PASS	SAMPLE=interestingHets_NA07029_EBLfiltered_hg19;GERP=-1.08;CDS=No;NCENC=DHS(MCV-5|chr1:87320120-87320270),TFP(EP300|chr1:87320012-87320376);NCDS=0.18521432
chr1	87491002	rs6663088	T	C	100	PASS	SAMPLE=interestingHets_NA19213_EBLfiltered_hg19;GERP=0.997;CDS=No;HUB=HS2ST1:PPI(0.142)REG(0.409);NCENC=DHS(MCV-93|chr1:87490980-87491130),TFP(CTCF|chr1:87490676-87491321),TFP(CTCF|chr1:87490687-87491256),TFP(CTCF|chr1:87490711-87491278),TFP(CTCF|chr1:87490711-87491293),TFP(CTCF|chr1:87490729-87491296),TFP(CTCF|chr1:87490752-87491272),TFP(CTCF|chr1:87490769-87491293),TFP(CTCF|chr1:87490771-874912…
chr1	87631774	rs4540630	C	T	100	PASS	SAMPLE=interestingHets_NA19190_EBLfiltered_hg19;GERP=-1.15;CDS=No;HUB=HS2ST1:PPI(0.142)REG(0.409);GENE=HS2ST1(Intron);NCDS=0.148272571461821
chr1	87708804	rs1537057	G	A	100	PASS	SAMPLE=interestingHets_NA19190_EBLfiltered_hg19;GERP=3.1;CDS=No;NCDS=0.622786748
chr1	87743989	rs4655843	C	T	100	PASS	SAMPLE=interestingHets_NA10847_EBLfiltered_hg19;GERP=4.22;CDS=No;NCENC=DHS(MCV-1|chr1:87743905-87744055);NCDS=0.808001068
chr1	87838608	rs11161993	A	G	100	PASS	SAMPLE=interestingHets_NA19189_EBLfiltered_hg19;GERP=3.1;CDS=No;NCDS=0.622786748
chr1	87842994	rs28831082	T	C	100	PASS	SAMPLE=interestingHets_NA11832_EBLfiltered_hg19;GERP=-0.378;CDS=No;NCDS=1.23031164771887e-39
chr1	87886822	rs4655846	T	C	100	PASS	SAMPLE=interestingHets_NA06989_EBLfiltered_hg19;GERP=-3.26;CDS=No;NCDS=1.0581500622173e-89
chr1	87902704	rs6664718	G	C	100	PASS	SAMPLE=interestingHets_NA10847_EBLfiltered_hg19;GERP=-2.44;CDS=No;NCENC=Enhancer(drm|chr1:87900800-87902800);NCDS=0.18521432;DBRECUR=Enhancer(drm|chr1:87900800-87902800):Liver(Altered in 2/88(2.27%) samples.)
chr1	87915439	rs61771683	G	A	100	PASS	SAMPLE=interestingHets_NA19249_EBLfiltered_hg19;GERP=5.03;CDS=No;NCENC=DHS(MCV-11|chr1:87915360-87915510),Enhancer(chmm/segway|chr1:87914314-87916800),Enhancer(drm|chr1:87914300-87916900),TFP(BATF|chr1:87914763-87915806),TFP(BCL11A|chr1:87914948-87915716),TFP(CHD2|chr1:87914626-87915815),TFP(EBF1|chr1:87914916-87915681),TFP(EGR1|chr1:87914934-87915658),TFP(ELF1|chr1:87914928-87915796),TFP(EP300|c…
chr1	87916619	rs11162020	G	A	100	PASS	SAMPLE=interestingHets_NA07029_EBLfiltered_hg19;GERP=-1.74;CDS=No;NCENC=Enhancer(chmm/segway|chr1:87914314-87916800),Enhancer(drm|chr1:87914300-87916900),TFP(CTCF|chr1:87916492-87916941),TFP(CTCF|chr1:87916505-87916926),TFP(CTCF|chr1:87916526-87916935),TFP(CTCF|chr1:87916531-87916944),TFP(CTCF|chr1:87916532-87916945),TFP(CTCF|chr1:87916533-87916928),TFP(CTCF|chr1:87916534-87916905),TFP(CTCF|chr1:…
chr1	88078503	rs11162051	C	T	100	PASS	SAMPLE=interestingHets_NA19191_EBLfiltered_hg19;GERP=-1.38;CDS=No;NCENC=TFP(FOXA1|chr1:88078192-88078983);NCDS=0.18521432
chr1	88280089	rs74914243;rs2503277	T	C	100	PASS	SAMPLE=interestingHets_NA19189_EBLfiltered_hg19;GERP=3.17;CDS=No;NCDS=0.622786748
chr1	88366768	rs58119508	G	A	100	PASS	SAMPLE=interestingHets_NA19189_EBLfiltered_hg19;GERP=-1.57;CDS=No;NCDS=2.41465027341048e-60
chr1	88610887	rs76165960	C	T	100	PASS	SAMPLE=interestingHets_NA19190_EBLfiltered_hg19;GERP=-2.19;CDS=No;NCDS=4.09591643218161e-71
chr1	88630178	rs17130290	C	T	100	PASS	SAMPLE=interestingHets_NA12383_EBLfiltered_hg19;GERP=1.49;CDS=No;NCDS=3.4713514195406e-07
chr1	88723553	rs112571527	A	G	100	PASS	SAMPLE=interestingHets_NA19213_EBLfiltered_hg19;GERP=1.41;CDS=No;NCDS=1.4150001029966e-08
chr1	88780562	rs555994	C	T	100	PASS	SAMPLE=interestingHets_NA19189_EBLfiltered_hg19;GERP=-1.1;CDS=No;NCDS=3.52850305880167e-52
chr1	88781781	rs477629	T	C	100	PASS	SAMPLE=interestingHets_NA06989_EBLfiltered_hg19;GERP=0.611;CDS=No;NCDS=1.86511167101196e-22
chr1	88781782	rs76353599	G	A	100	PASS	SAMPLE=interestingHets_NA06989_EBLfiltered_hg19;GERP=4.73;CDS=No;NCDS=0.622786748
chr1	88831574	rs9428065	C	T	100	PASS	SAMPLE=interestingHets_NA19213_EBLfiltered_hg19;GERP=0.945;CDS=No;NCDS=1.18271231230486e-16
chr1	88853195	rs10801884	C	A	100	PASS	SAMPLE=interestingHets_NA19190_EBLfiltered_hg19;GERP=-2.07;CDS=No;NCDS=4.97696515796226e-69
chr1	88955477	rs216582	A	G	100	PASS	SAMPLE=interestingHets_NA19189_EBLfiltered_hg19;GERP=-0.462;CDS=No;NCDS=4.27351936662424e-41
chr1	89020534	rs306298	G	A	100	PASS	SAMPLE=interestingHets_NA06989_EBLfiltered_hg19;GERP=4.14;CDS=No;NCDS=0.622786748
chr1	89053126	rs115178079	G	C	100	PASS	SAMPLE=interestingHets_NA19236_EBLfiltered_hg19;GERP=.;CDS=No;NCDS=0
chr1	89080420	rs7532023	A	C	100	PASS	SAMPLE=interestingHets_NA19190_EBLfiltered_hg19;GERP=-0.614;CDS=No;NCDS=9.77856724052048e-44
chr1	89231763	rs12021820	T	A	100	PASS	SAMPLE=interestingHets_NA12489_EBLfiltered_hg19;GERP=-0.762;CDS=No;HUB=PKN2:PPI(0.695)REG(0.634);GENE=PKN2(Intron);NCDS=0.373788555899688
chr1	89331482	rs13375221	T	C	100	PASS	SAMPLE=interestingHets_NA19213_EBLfiltered_hg19;GERP=-0.298;CDS=No;HUB=GTF2B:PHOS(0.622)PPI(0.978)REG(0.996);GENE=GTF2B(Intron);CANG=GTF2B[TF_regulating_known_cancer_gene:BCR,BTG1,DDX5,EIF4A2,H3F3B,HERPUD1,HIST1H3B,HIST1H4I,HNRNPA2B1,LASP1,MALAT1,MDM4,MLLT1,NPM1,NUP214,PDE4DIP,RAC1,SFPQ,SFRS3];NCDS=0.989127537161085
chr1	89359789	rs10922501	T	C	100	PASS	SAMPLE=interestingHets_NA19213_EBLfiltered_hg19;GERP=1.88;CDS=No;HUB=GTF2B:PHOS(0.622)PPI(0.978)REG(0.996);GENE=GTF2B(Promoter);CANG=GTF2B[TF_regulating_known_cancer_gene:BCR,BTG1,DDX5,EIF4A2,H3F3B,HERPUD1,HIST1H3B,HIST1H4I,HNRNPA2B1,LASP1,MALAT1,MDM4,MLLT1,NPM1,NUP214,PDE4DIP,RAC1,SFPQ,SFRS3];NCDS=1.46775458783384
chr1	89423776	rs12063606	G	A	100	PASS	SAMPLE=interestingHets_NA19213_EBLfiltered_hg19;GERP=-3.98;CDS=No;HUB=CCBL2:PHOS(0.398)PPI(0.685);GENE=CCBL2(Intron);NCDS=0.361897230901056
chr1	89496833	rs116781005	G	C	100	PASS	SAMPLE=interestingHets_NA19190_EBLfiltered_hg19;GERP=.;CDS=No;NCDS=0
chr1	89496839	rs114902228	T	G	100	PASS	SAMPLE=interestingHets_NA19190_EBLfiltered_hg19;GERP=.;CDS=No;NCDS=0
chr1	89559446	rs591466	T	A	100	PASS	SAMPLE=interestingHets_NA19191_EBLfiltered_hg19;GERP=0.109;CDS=No;NCDS=3.54871925611524e-31
chr1	89559461	rs591482	T	G	100	PASS	SAMPLE=interestingHets_NA19191_EBLfiltered_hg19;GERP=-0.218;CDS=No;NCDS=7.40456960215832e-37
chr1	89563449	rs78609874	T	C	100	PASS	SAMPLE=interestingHets_NA19190_EBLfiltered_hg19;GERP=0.207;CDS=No;NCDS=1.78857028900694e-29
chr1	89593092	rs115195180	G	A	100	PASS	SAMPLE=interestingHets_NA19190_EBLfiltered_hg19;GERP=.;CDS=No;HUB=GBP2:PPI(0.746)REG(0.409);NCENC=TFP(NFYA|chr1:89593051-89593300),TFP(NFYB|chr1:89593050-89593289);GENE=GBP2(Intron&Promoter);NCDS=0.626006394991267
chr1	89593099	rs115316119	G	A	100	PASS	SAMPLE=interestingHets_NA19190_EBLfiltered_hg19;GERP=.;CDS=No;HUB=GBP2:PPI(0.746)REG(0.409);NCENC=TFP(NFYA|chr1:89593051-89593300),TFP(NFYB|chr1:89593050-89593289);GENE=GBP2(Intron&Promoter);NCDS=0.626006394991267
chr1	89687213	rs506893	G	T	100	PASS	SAMPLE=interestingHets_NA12489_EBLfiltered_hg19;GERP=1.15;CDS=No;HUB=GBP2:PPI(0.746)REG(0.409),GTF2B:PHOS(0.622)PPI(0.978)REG(0.996);NCENC=DHS(MCV-6|chr1:89687160-89687310);GENE=GBP2(Distal)[pearson(H3K27ac):0.712824],GBP4(Distal)[pearson(H3K27ac):0.821733],GTF2B(Distal)[pearson(H3K27ac):0.821031];CANG=GTF2B[TF_regulating_known_cancer_gene:BCR,BTG1,DDX5,EIF4A2,H3F3B,HERPUD1,HIST1H3B,HIST1H4I,HNRN…
chr1	89804485	rs114403266	T	A	100	PASS	SAMPLE=interestingHets_NA19213_EBLfiltered_hg19;GERP=.;CDS=No;NCDS=0
chr1	89865215	rs140492832	C	T	100	PASS	SAMPLE=interestingHets_NA19190_EBLfiltered_hg19;GERP=.;CDS=No;NCDS=0
chr1	89899285	rs10922643	A	G	100	PASS	SAMPLE=interestingHets_NA19191_EBLfiltered_hg19;GERP=-0.656;CDS=No;NCDS=1.82247045658451e-44
chr1	89929849	rs6662490	C	A	100	PASS	SAMPLE=interestingHets_NA19213_EBLfiltered_hg19;GERP=1.14;CDS=No;NCENC=Enhancer(drm|chr1:89929700-89929900);NCDS=0.185214320000289
chr1	89932508	rs72955893	T	C	100	PASS	SAMPLE=interestingHets_NA19189_EBLfiltered_hg19;GERP=0.235;CDS=No;NCDS=5.48170716814785e-29
chr1	90119514	rs115908471	C	T	100	PASS	SAMPLE=interestingHets_NA19213_EBLfiltered_hg19;GERP=0.235;CDS=No;GENE=LRRC8C(Intron);NCDS=0.002862895
chr1	90134392	rs6675409	G	A	100	PASS	SAMPLE=interestingHets_NA19190_EBLfiltered_hg19;GERP=-8.17;CDS=No;GENE=LRRC8C(Intron);NCDS=0.002862895
chr1	90135952	rs61030833	G	A	100	PASS	SAMPLE=interestingHets_NA19249_EBLfiltered_hg19;GERP=0.753;CDS=No;NCENC=DHS(MCV-43|chr1:90135820-90135970),TFP(BATF|chr1:90135693-90136149),TFP(CHD2|chr1:90135672-90136160),TFP(EBF1|chr1:90135722-90136558),TFP(EP300|chr1:90135667-90136132),TFP(FOS|chr1:90135786-90136129),TFP(IRF4|chr1:90135700-90136107),TFP(MEF2A|chr1:90135630-90136176),TFP(SPI1|chr1:90135653-90136073),TFP(SPI1|chr1:90135674-9013…
chr1	90158391	rs115204964	T	C	100	PASS	SAMPLE=interestingHets_NA19249_EBLfiltered_hg19;GERP=-1.34;CDS=No;NCENC=DHS(MCV-42|chr1:90158300-90158450),Enhancer(chmm/segway|chr1:90157134-90159248),Enhancer(chmm/segway|chr1:90158076-90160691),TFP(BATF|chr1:90158197-90158756),TFP(BCL11A|chr1:90158315-90158743),TFP(EBF1|chr1:90158309-90158810),TFP(EBF1|chr1:90158321-90158927),TFP(EP300|chr1:90158238-90158967),TFP(FOS|chr1:90158130-90158763),TF…
chr1	90194468	rs10737710	G	A	100	PASS	SAMPLE=interestingHets_NA19190_EBLfiltered_hg19;GERP=-5.67;CDS=No;GENE=LRRC8C(Intron);NCDS=0.002862895
chr1	90307899	rs12040495	C	T	100	PASS	SAMPLE=interestingHets_NA10847_EBLfiltered_hg19;GERP=2.39;CDS=No;HUB=LRRC8D:PPI(0.142);GENE=LRRC8C(Intron),LRRC8D(Intron&Promoter);NCDS=0.685328932110586
chr1	90344583	rs115290563	G	A	100	PASS	SAMPLE=interestingHets_NA19213_EBLfiltered_hg19;GERP=2;CDS=No;HUB=LRRC8D:PPI(0.142);NCENC=DHS(MCV-7|chr1:90344580-90344730),Enhancer(chmm/segway|chr1:90343779-90345097),TFP(CCNT2|chr1:90344487-90344976),TFP(CEBPB|chr1:90344398-90344782),TFP(GATA1|chr1:90343421-90345117),TFP(GATA2|chr1:90344492-90345092),TFP(GATA2|chr1:90344503-90344895),TFP(GATA2|chr1:90344516-90344906),TFP(GATA2|chr1:90344519-90…
chr1	90363941	rs1344190	A	G	100	PASS	SAMPLE=interestingHets_NA06986_EBLfiltered_hg19;GERP=-0.271;CDS=No;HUB=LRRC8D:PPI(0.142);NCENC=DHS(MCV-10|chr1:90363880-90364030),Enhancer(chmm/segway|chr1:90363000-90364167),Enhancer(chmm/segway|chr1:90363434-90364455),TFP(JUND|chr1:90361302-90364086);GENE=LRRC8C(Intron),LRRC8D(Intron);NCDS=0.247756504369752
chr1	90455415	rs2816866	T	C	100	PASS	SAMPLE=interestingHets_NA19213_EBLfiltered_hg19;GERP=1.15;CDS=No;NCENC=TFP(HNF4A|chr1:90455335-90455814),TFP(HNF4G|chr1:90455293-90455709);NCDS=0.185214320000431
chr1	90506174	rs12122741	A	G	100	PASS	SAMPLE=interestingHets_NA19190_EBLfiltered_hg19;GERP=1.34;CDS=No;NCDS=8.60462467140398e-10
chr1	90566169	rs1411116	C	T	100	PASS	SAMPLE=interestingHets_NA19213_EBLfiltered_hg19;GERP=0.38;CDS=No;NCDS=1.8106054651928e-26
chr1	90596108	rs10922770	C	G	100	PASS	SAMPLE=interestingHets_NA12489_EBLfiltered_hg19;GERP=1.14;CDS=No;NCDS=2.88653000837075e-13
chr1	90607315	rs141426309	G	A	100	PASS	SAMPLE=interestingHets_NA19213_EBLfiltered_hg19;GERP=-0.256;CDS=No;NCDS=1.61946738975706e-37
chr1	90659658	rs4604679	C	T	100	PASS	SAMPLE=interestingHets_NA12489_EBLfiltered_hg19;GERP=0.269;CDS=No;NCDS=2.13577907509408e-28
chr1	90659899	rs4571948	A	G	100	PASS	SAMPLE=interestingHets_NA12872_EBLfiltered_hg19;GERP=-6.41;CDS=No;NCDS=2.01114110275209e-144
chr1	90764390	rs12402877	A	C	100	PASS	SAMPLE=interestingHets_NA19189_EBLfiltered_hg19;GERP=2.65;CDS=No;NCDS=0.622786747999992
chr1	90964397	rs12035858	C	T	100	PASS	SAMPLE=interestingHets_NA19213_EBLfiltered_hg19;GERP=1.8;CDS=No;NCDS=0.0742380001582521
chr1	90994676	rs10493838	T	G	100	PASS	SAMPLE=interestingHets_NA19189_EBLfiltered_hg19;GERP=-0.0269;CDS=No;NCDS=1.54613296371287e-33
chr1	91001475	rs77118273	C	A	100	PASS	SAMPLE=interestingHets_NA12383_EBLfiltered_hg19;GERP=-5.7;CDS=No;NCDS=4.33916163531748e-132
chr1	91198166	rs116550395	C	T	100	PASS	SAMPLE=interestingHets_NA19189_EBLfiltered_hg19;GERP=-1.88;CDS=No;NCDS=9.94495134871663e-66
chr1	91288361	rs111315756	G	A	100	PASS	SAMPLE=interestingHets_NA19236_EBLfiltered_hg19;GERP=-1.29;CDS=No;NCDS=1.76584441367686e-55
chr1	91309258	rs12756403	A	G	100	PASS	SAMPLE=interestingHets_NA19189_EBLfiltered_hg19;GERP=-1.16;CDS=No;NCENC=DHS(MCV-2|chr1:91309145-91309295);NCDS=0.18521432
chr1	91317700	rs10436922	G	A	100	PASS	SAMPLE=interestingHets_NA07029_EBLfiltered_hg19;GERP=2.01;CDS=No;NCENC=Enhancer(chmm/segway|chr1:91317302-91317800),Enhancer(chmm/segway|chr1:91317314-91317862),Enhancer(chmm/segway|chr1:91317400-91317964),TFP(CTCF|chr1:91316803-91317730),TFP(E2F6|chr1:91316185-91317761),TFP(HDAC2|chr1:91316132-91317800),TFP(MAX|chr1:91316027-91317827),lincRNA(ENSG00000225446.1[RP4-665J23.2]);NCDS=0.8069679886696…
chr1	91534993	rs116111036	C	T	100	PASS	SAMPLE=interestingHets_NA19213_EBLfiltered_hg19;GERP=-0.47;CDS=No;NCDS=3.10321197298998e-41
chr1	91582854	rs165289	G	A	100	PASS	SAMPLE=interestingHets_NA12383_EBLfiltered_hg19;GERP=0.37;CDS=No;NCDS=1.21368513878043e-26
chr1	91612714	rs147493730	G	T	100	PASS	SAMPLE=interestingHets_NA19190_EBLfiltered_hg19;GERP=0.149;CDS=No;NCDS=1.7576921540614e-30
chr1	91642178	rs12087566	C	G	100	PASS	SAMPLE=interestingHets_NA19189_EBLfiltered_hg19;GERP=2.8;CDS=No;NCDS=0.622786748
chr1	91646571	rs182634448	G	C	100	PASS	SAMPLE=interestingHets_NA12489_EBLfiltered_hg19;GERP=0.109;CDS=No;NCDS=3.54871925611524e-31
chr1	91654826	rs647687	A	G	100	PASS	SAMPLE=interestingHets_NA19213_EBLfiltered_hg19;GERP=0.752;CDS=No;HUB=BRDT:PPI(0.657);NCENC=DHS(MCV-4|chr1:91654805-91654955);GENE=BRDT(Distal)[pearson(H3K27ac):0.735124];NCDS=0.515790218021183
chr1	91841652	rs12729011	G	A	100	PASS	SAMPLE=interestingHets_NA12383_EBLfiltered_hg19;GERP=-2.31;CDS=No;HUB=HFM1:PPI(0.408);GENE=HFM1(Intron);NCDS=0.147793980297766
chr1	92021650	rs35115044	A	G	100	PASS	SAMPLE=interestingHets_NA19249_EBLfiltered_hg19;GERP=3.03;CDS=No;NCENC=DHS(MCV-5|chr1:92021600-92021750),Enhancer(chmm/segway|chr1:92020694-92022046),Enhancer(chmm/segway|chr1:92021297-92021960),Enhancer(drm|chr1:92021400-92023000),TFP(E2F6|chr1:92021183-92021962),TFP(FOS|chr1:92020747-92022136),TFP(GATA2|chr1:92021637-92022566),TFP(GATA2|chr1:92021639-92022895),TFP(HDAC2|chr1:92021249-92022696),…
chr1	92092752	rs1887041	G	A	100	PASS	SAMPLE=interestingHets_NA12872_EBLfiltered_hg19;GERP=-0.183;CDS=No;NCDS=3.00270104051717e-36
chr1	92123363	rs1926272	T	A	100	PASS	SAMPLE=interestingHets_NA06989_EBLfiltered_hg19;GERP=1.31;CDS=No;NCDS=2.59166314920604e-10
chr1	92176726	rs11811962	T	C	100	PASS	SAMPLE=interestingHets_NA11829_EBLfiltered_hg19;GERP=1.87;CDS=No;HUB=TGFBR3:PPI(0.583);GENE=TGFBR3(Intron);NCDS=0.68994436008914
chr1	92285359	rs4658275	G	A	100	PASS	SAMPLE=interestingHets_NA12489_EBLfiltered_hg19;GERP=0.902;CDS=No;HUB=TGFBR3:PPI(0.583);GENE=TGFBR3(Intron);NCDS=0.260237396784687
chr1	92504428	rs150013485	C	T	100	PASS	SAMPLE=interestingHets_NA19190_EBLfiltered_hg19;GERP=1.08;CDS=No;NCENC=DHS(MCV-3|chr1:92504345-92504495),TFP(CEBPB|chr1:92504107-92504876),TFP(FOXA1|chr1:92504250-92504630),TFP(FOXA2|chr1:92504273-92504679),TFP(HNF4A|chr1:92504268-92504708);GENE=EPHX4(Intron);NCDS=0.188077215000026
chr1	92764505	rs145401012	A	C	100	PASS	SAMPLE=interestingHets_NA19213_EBLfiltered_hg19;GERP=-7.62;CDS=No;HUB=GLMN:PPI(0.408),RPAP2:PPI(0.540);NCENC=DHS(MCV-122|chr1:92764460-92764610),TFP(CCNT2|chr1:92764105-92764786),TFP(CTCF|chr1:92763731-92764822),TFP(CTCF|chr1:92763765-92764949),TFP(CTCF|chr1:92763767-92764630),TFP(CTCF|chr1:92763778-92764672),TFP(CTCF|chr1:92763779-92764523),TFP(CTCF|chr1:92763782-92764854),TFP(CTCF|chr1:92763783…
chr1	92860996	rs184741641	C	G	100	PASS	SAMPLE=interestingHets_NA19190_EBLfiltered_hg19;GERP=0.149;CDS=No;NCDS=1.7576921540614e-30
chr1	92972660	rs6603977	G	A	100	PASS	SAMPLE=interestingHets_NA12872_EBLfiltered_hg19;GERP=-1.21;CDS=No;NCDS=4.33206314019246e-54
chr1	93368496	rs2893225	G	C	100	PASS	SAMPLE=interestingHets_NA19213_EBLfiltered_hg19;GERP=-0.301;CDS=No;HUB=FAM69A:PPI(0.236)REG(0.409);GENE=FAM69A(Intron);NCDS=0.148272571461821
chr1	93368500	rs2255717	G	T	100	PASS	SAMPLE=interestingHets_NA19213_EBLfiltered_hg19;GERP=1.36;CDS=No;HUB=FAM69A:PPI(0.236)REG(0.409);GENE=FAM69A(Intron);NCDS=0.148272573376816
chr1	93427662	rs34041593	C	A	100	PASS	SAMPLE=interestingHets_NA12872_EBLfiltered_hg19;GERP=-7.29;CDS=No;HUB=FAM69A:PPI(0.236)REG(0.409);NCENC=DHS(MCV-10|chr1:93427600-93427750),Enhancer(chmm/segway|chr1:93427600-93428000),TFM(NFKB1|NF-kappaB_known1_8mer|chr1:93427655-93427665),TFM(NFKB1|NF-kappaB_known6_8mer|chr1:93427654-93427665),TFP(BCL3|chr1:93427196-93428485),TFP(CCNT2|chr1:93426403-93427760),TFP(CEBPB|chr1:93427184-93427740),TF…
chr1	93544719	rs11586323	C	T	100	PASS	SAMPLE=interestingHets_NA19249_EBLfiltered_hg19;GERP=-5.02;CDS=No;HUB=MTF2:PPI(0.718)REG(0.634);NCENC=DHS(MCV-124|chr1:93544660-93544810),TFP(BCL11A|chr1:93544434-93545362),TFP(BCLAF1|chr1:93544419-93545330),TFP(BRCA1|chr1:93544518-93545287),TFP(CCNT2|chr1:93544502-93545053),TFP(CHD2|chr1:93544427-93545597),TFP(CHD2|chr1:93544448-93545109),TFP(CHD2|chr1:93544453-93545296),TFP(CTCF|chr1:93544165-9…
chr1	93595306	rs2281525	G	C	100	PASS	SAMPLE=interestingHets_NA06989_EBLfiltered_hg19;GERP=-0.648;CDS=No;HUB=MTF2:PPI(0.718)REG(0.634);NCENC=TFP(EP300|chr1:93595064-93595493),TFP(FOXA1|chr1:93594990-93595476),TFP(FOXA1|chr1:93595021-93595509),TFP(FOXA2|chr1:93594904-93595638),TFP(HNF4A|chr1:93595048-93595503);GENE=MTF2(Intron);NCDS=0.587856903553499
chr1	93603954	rs11800464	A	G	100	PASS	SAMPLE=interestingHets_NA19213_EBLfiltered_hg19;GERP=-6.13;CDS=No;HUB=MTF2:PPI(0.718)REG(0.634);GENE=MTF2(UTR);NCDS=0.402642583553499
chr1	93656500	rs113762687	G	A	100	PASS	SAMPLE=interestingHets_NA19213_EBLfiltered_hg19;GERP=-1.59;CDS=No;NCENC=Pseudogene(ENSG00000237003.1[RP4-612C19.1]);GENE=CCDC18(Intron);NCDS=0.188077215
chr1	93755457	rs7527459	C	T	100	PASS	SAMPLE=interestingHets_NA19213_EBLfiltered_hg19;GERP=0.13;CDS=No;NCDS=8.22013609473242e-31
chr1	93997443	rs116486746	A	C	100	PASS	SAMPLE=interestingHets_NA19190_EBLfiltered_hg19;GERP=-0.536;CDS=No;HUB=FNBP1L:PPI(0.448);GENE=FNBP1L(Intron);NCDS=0.168197566406367
chr1	94057720	rs236326	T	A	100	PASS	SAMPLE=VDRQTL_SNPTEST_BIMBAM_o3_BFthrs_1;GERP=-2.16;CDS=No;HUB=BCAR3:PPI(0.866)REG(0.409);NCENC=DHS(MCV-5|chr1:94057705-94057855),TFP(ELF1|chr1:94056895-94058408),TFP(ELF1|chr1:94057019-94057730),TFP(ELF1|chr1:94057359-94057935),TFP(EP300|chr1:94056895-94058240),TFP(EP300|chr1:94056900-94058146),TFP(FOXA1|chr1:94056943-94057881),TFP(FOXA1|chr1:94056973-94057978),TFP(FOXA2|chr1:94056923-94057910),…
chr1	94087359	rs236311	C	A	100	PASS	SAMPLE=interestingHets_NA19213_EBLfiltered_hg19;GERP=-0.503;CDS=No;HUB=BCAR3:PPI(0.866)REG(0.409);NCENC=DHS(MCV-1|chr1:94087225-94087375);GENE=BCAR3(Intron);NCDS=0.834928978109196
chr1	94208072	rs72965451	G	C	100	PASS	SAMPLE=interestingHets_NA19213_EBLfiltered_hg19;GERP=-7.36;CDS=No;HUB=BCAR3:PPI(0.866)REG(0.409);NCENC=DHS(MCV-5|chr1:94207945-94208095);GENE=BCAR3(Intron);NCDS=0.834928978109196
chr1	94268430	rs2143997	G	A	100	PASS	SAMPLE=interestingHets_NA19213_EBLfiltered_hg19;GERP=-0.538;CDS=No;HUB=BCAR3:PPI(0.866)REG(0.409);NCENC=Enhancer(chmm/segway|chr1:94267782-94272610);GENE=BCAR3(Intron);NCDS=0.834928978109196;DBRECUR=Enhancer(chmm/segway|chr1:94267782-94272610):Breast(Altered in 3/119(2.52%) samples.)
chr1	94288935	rs12408960	A	C	100	PASS	SAMPLE=interestingHets_NA12872_EBLfiltered_hg19;GERP=-0.458;CDS=No;HUB=BCAR3:PPI(0.866)REG(0.409);GENE=BCAR3(Intron);NCDS=0.649714658109196
chr1	94344840	rs6681078	A	C	100	PASS	SAMPLE=interestingHets_NA19248_EBLfiltered_hg19;GERP=-5.02;CDS=No;HUB=DNTTIP2:PPI(0.817);NCENC=DHS(MCV-124|chr1:94344700-94344850),TFP(ATF3|chr1:94344070-94344953),TFP(BATF|chr1:94343944-94344996),TFP(BRCA1|chr1:94343924-94345158),TFP(BRCA1|chr1:94344530-94345013),TFP(CHD2|chr1:94344105-94345234),TFP(CHD2|chr1:94344132-94345454),TFP(CHD2|chr1:94344428-94345071),TFP(E2F1|chr1:94344158-94345088),TF…
chr1	94448509	rs6688554	C	T	100	PASS	SAMPLE=interestingHets_NA19213_EBLfiltered_hg19;GERP=0.496;CDS=No;NCDS=1.87477961624113e-24
chr1	94472845	rs4147859	G	C	100	PASS	SAMPLE=interestingHets_NA19189_EBLfiltered_hg19;GERP=2.47;CDS=No;HUB=ABCA4:PPI(0.142);GENE=ABCA4(Intron);NCDS=0.685328932359188
chr1	94478219	rs58088273	T	C	100	PASS	SAMPLE=interestingHets_NA07029_EBLfiltered_hg19;GERP=1.65;CDS=No;HUB=ABCA4:PPI(0.142);NCENC=DHS(MCV-3|chr1:94478145-94478295),Enhancer(chmm/segway|chr1:94478200-94478475),TFP(GATA1|chr1:94478033-94479283),TFP(MAX|chr1:94477645-94478689);GENE=ABCA4(Intron&Promoter);NCDS=0.247965355986947
chr1	94522517	rs17110958	A	G	100	PASS	SAMPLE=interestingHets_NA19213_EBLfiltered_hg19;GERP=-6.01;CDS=No;HUB=ABCA4:PPI(0.142);GENE=ABCA4(Intron);NCDS=0.0625421843697522
chr1	94533027	rs74102102	G	C	100	PASS	SAMPLE=interestingHets_NA19213_EBLfiltered_hg19;GERP=2.27;CDS=No;HUB=ABCA4:PPI(0.142);NCENC=Enhancer(chmm/segway|chr1:94531973-94536830),TFP(FOS|chr1:94532735-94533237),TFP(GATA2|chr1:94532779-94533388),TFP(JUN|chr1:94532774-94533244);MOTIFG=E2F_known1#94533025#94533033#-#7#9.184#4.789;GENE=ABCA4(Intron&Medial)[pearson(H3K27ac):0.670649];NCDS=1.85344390063505
chr1	94581529	rs3789443	A	G	100	PASS	SAMPLE=interestingHets_NA11829_EBLfiltered_hg19;GERP=-2.43;CDS=No;HUB=ABCA4:PPI(0.142);NCENC=Enhancer(chmm/segway|chr1:94581483-94582600);GENE=ABCA4(Intron);NCDS=0.247756504369752
chr1	94581540	rs3789444	C	T	100	PASS	SAMPLE=interestingHets_NA11829_EBLfiltered_hg19;GERP=2.24;CDS=No;HUB=ABCA4:PPI(0.142);NCENC=Enhancer(chmm/segway|chr1:94581483-94582600);GENE=ABCA4(Intron);NCDS=0.870543147814616
chr1	94585331	rs2184339	T	C	100	PASS	SAMPLE=interestingHets_NA12489_EBLfiltered_hg19;GERP=2.63;CDS=No;HUB=ABCA4:PPI(0.142);GENE=ABCA4(Intron);NCDS=0.685328932369735
chr1	94719668	rs78583589	T	C	100	PASS	SAMPLE=interestingHets_NA19213_EBLfiltered_hg19;GERP=-4.21;CDS=No;HUB=ARHGAP29:PPI(0.540);GENE=ARHGAP29(Intron);NCDS=0.226461573924265
chr1	94732223	rs79121870	T	A	100	PASS	SAMPLE=interestingHets_NA19213_EBLfiltered_hg19;GERP=-0.781;CDS=No;HUB=ARHGAP29:PPI(0.540);GENE=ARHGAP29(Intron);NCDS=0.226461573924265
chr1	95064512	rs1098724	T	C	100	PASS	SAMPLE=interestingHets_NA19213_EBLfiltered_hg19;GERP=0.158;CDS=No;NCDS=2.51935186615813e-30
chr1	95130310	rs11165195	T	C	100	PASS	SAMPLE=interestingHets_NA11832_EBLfiltered_hg19;GERP=0.109;CDS=No;NCDS=3.54871925611524e-31
chr1	95135395	rs11165206	A	G	100	PASS	SAMPLE=interestingHets_NA19213_EBLfiltered_hg19;GERP=0.819;CDS=No;NCDS=7.65658184280369e-19
chr1	95170111	rs78997849	G	A	100	PASS	SAMPLE=interestingHets_NA19189_EBLfiltered_hg19;GERP=-0.0612;CDS=No;NCDS=3.92098165423195e-34
chr1	95177368	rs6665058	C	T	100	PASS	SAMPLE=interestingHets_NA10847_EBLfiltered_hg19;GERP=0.0393;CDS=No;NCDS=2.18403014067297e-32
chr1	95220161	rs1146267	C	T	100	PASS	SAMPLE=interestingHets_NA19213_EBLfiltered_hg19;GERP=-2.14;CDS=No;NCENC=DHS(MCV-6|chr1:95220080-95220230),Enhancer(chmm/segway|chr1:95220057-95220262);NCDS=0.18521432
chr1	95220180	rs12140129	A	T	100	PASS	SAMPLE=interestingHets_NA19213_EBLfiltered_hg19;GERP=1.2;CDS=No;NCENC=DHS(MCV-6|chr1:95220080-95220230),Enhancer(chmm/segway|chr1:95220057-95220262);NCDS=0.185214320003182
chr1	95291479	rs12057188	A	C	100	PASS	SAMPLE=interestingHets_NA11829_EBLfiltered_hg19;GERP=1.69;CDS=No;GENE=SLC44A3(Intron);NCDS=0.00389597433030071
chr1	95529721	rs139595767	T	A	100	PASS	SAMPLE=interestingHets_NA12489_EBLfiltered_hg19;GERP=0.158;CDS=No;HUB=ALG14:PPI(0.236)REG(0.409);NCENC=DHS(MCV-1|chr1:95529640-95529790);GENE=ALG14(Intron);NCDS=0.333486891461821
chr1	95551129	rs4950059	C	T	100	PASS	SAMPLE=interestingHets_NA12489_EBLfiltered_hg19;GERP=-0.749;CDS=No;HUB=CNN3:PPI(0.236),TMEM56:PPI(0.236)REG(0.634);NCENC=DHS(MCV-2|chr1:95551100-95551250),Enhancer(chmm/segway|chr1:95549727-95552387),Enhancer(drm|chr1:95549600-95553100),TFP(EP300|chr1:95550097-95551420),TFP(GATA1|chr1:95549831-95551616),TFP(GATA2|chr1:95549974-95551352),TFP(GATA2|chr1:95550817-95551423),TFP(GATA2|chr1:95551005-95…
chr1	95682938	rs4146665	G	A	100	PASS	SAMPLE=interestingHets_NA19190_EBLfiltered_hg19;GERP=-0.402;CDS=No;NCDS=4.71077577443871e-40
chr1	95834878	rs7531681	A	C	100	PASS	SAMPLE=interestingHets_NA19249_EBLfiltered_hg19;GERP=-2.72;CDS=No;NCDS=2.54277580815984e-80
chr1	95834888	rs7534563	T	C	100	PASS	SAMPLE=interestingHets_NA19249_EBLfiltered_hg19;GERP=-2.87;CDS=No;NCDS=6.30291106925077e-83
chr1	95966526	rs59609671	C	A	100	PASS	SAMPLE=interestingHets_NA12872_EBLfiltered_hg19;GERP=0.235;CDS=No;NCDS=5.48170716814785e-29
chr1	95973442	rs7537493	C	T	100	PASS	SAMPLE=interestingHets_NA19191_EBLfiltered_hg19;GERP=-0.0465;CDS=No;NCDS=7.05927280764404e-34
chr1	95975236	rs4950061	C	T	100	PASS	SAMPLE=interestingHets_NA19190_EBLfiltered_hg19;GERP=-1.9;CDS=No;NCDS=4.46855468771496e-66
chr1	96037019	rs4245666	T	C	100	PASS	SAMPLE=interestingHets_NA12872_EBLfiltered_hg19;GERP=0.469;CDS=No;NCDS=6.36666769245819e-25
chr1	96060934	rs72727913	C	T	100	PASS	SAMPLE=interestingHets_NA19190_EBLfiltered_hg19;GERP=0.149;CDS=No;NCDS=1.7576921540614e-30
chr1	96084836	rs144517106	G	T	100	PASS	SAMPLE=interestingHets_NA19189_EBLfiltered_hg19;GERP=1.68;CDS=No;NCDS=0.000692872697937903
chr1	96084839	rs683123	C	T	100	PASS	SAMPLE=interestingHets_NA19189_EBLfiltered_hg19;GERP=-4.32;CDS=No;NCDS=4.07813153335037e-108
chr1	96198292	rs944972	A	C	100	PASS	SAMPLE=interestingHets_NA19213_EBLfiltered_hg19;GERP=0.874;CDS=No;NCDS=6.91007544908257e-18
chr1	96248530	rs7533706	C	A	100	PASS	SAMPLE=interestingHets_NA12872_EBLfiltered_hg19;GERP=0.171;CDS=No;NCDS=4.2376194981985e-30
chr1	96254487	rs4274114	C	G	100	PASS	SAMPLE=interestingHets_NA19191_EBLfiltered_hg19;GERP=0.225;CDS=No;NCDS=3.67449820130679e-29
chr1	96269860	rs6674932	T	C	100	PASS	SAMPLE=interestingHets_NA12489_EBLfiltered_hg19;GERP=-3.46;CDS=No;NCDS=3.549698005866e-93
chr1	96269870	rs6657506	G	A	100	PASS	SAMPLE=interestingHets_NA12489_EBLfiltered_hg19;GERP=1.63;CDS=No;NCDS=9.38604137859512e-05
chr1	96302428	rs76617779	T	A	100	PASS	SAMPLE=interestingHets_NA19189_EBLfiltered_hg19;GERP=.;CDS=No;NCDS=0
chr1	96308556	rs6670360	T	C	100	PASS	SAMPLE=interestingHets_NA19213_EBLfiltered_hg19;GERP=-2.81;CDS=No;NCDS=6.947810042785e-82
chr1	96350072	rs74103832	G	A	100	PASS	SAMPLE=interestingHets_NA19189_EBLfiltered_hg19;GERP=-0.436;CDS=No;NCDS=1.20907137032144e-40
chr1	96376629	rs7533578	T	C	100	PASS	SAMPLE=interestingHets_NA19190_EBLfiltered_hg19;GERP=0.149;CDS=No;NCDS=1.7576921540614e-30
chr1	96715123	rs681950	C	T	100	PASS	SAMPLE=interestingHets_NA19189_EBLfiltered_hg19;GERP=-7.37;CDS=No;NCDS=4.23189064711584e-161
chr1	96763525	rs680954	G	A	100	PASS	SAMPLE=interestingHets_NA19213_EBLfiltered_hg19;GERP=-0.218;CDS=No;NCDS=7.40456960215832e-37
chr1	96895646	rs11165626	C	T	100	PASS	SAMPLE=interestingHets_NA19249_EBLfiltered_hg19;GERP=.;CDS=No;HUB=PTBP2:PPI(0.540)REG(0.409);NCENC=DHS(MCV-12|chr1:96895560-96895710);GENE=PTBP2(Distal)[pearson(H3K27ac):0.740306,pearson(H3K4me1):0.656714];NCDS=0.411675893924265
chr1	96895648	rs11165627	G	T	100	PASS	SAMPLE=interestingHets_NA19249_EBLfiltered_hg19;GERP=.;CDS=No;HUB=PTBP2:PPI(0.540)REG(0.409);NCENC=DHS(MCV-12|chr1:96895560-96895710);GENE=PTBP2(Distal)[pearson(H3K27ac):0.740306,pearson(H3K4me1):0.656714];NCDS=0.411675893924265
chr1	97127252	rs1555837	G	C	100	PASS	SAMPLE=interestingHets_NA07029_EBLfiltered_hg19;GERP=0.96;CDS=No;NCDS=2.155042339704e-16
chr1	97135636	rs59088951	T	C	100	PASS	SAMPLE=interestingHets_NA19189_EBLfiltered_hg19;GERP=0.109;CDS=No;NCDS=3.54871925611524e-31
chr1	97147581	rs12735718	C	T	100	PASS	SAMPLE=interestingHets_NA11919_EBLfiltered_hg19;GERP=-2.98;CDS=No;NCDS=7.7382981576006e-85
chr1	97155123	rs7542967	G	A	100	PASS	SAMPLE=interestingHets_NA19213_EBLfiltered_hg19;GERP=-1.31;CDS=No;NCDS=7.93445041189609e-56
chr1	97155124	rs7521087	C	A	100	PASS	SAMPLE=interestingHets_NA19213_EBLfiltered_hg19;GERP=2.94;CDS=No;NCDS=0.622786748
chr1	97293254	rs622778	T	C	100	PASS	SAMPLE=interestingHets_NA12383_EBLfiltered_hg19;GERP=0.57;CDS=No;NCDS=3.61794440820133e-23
chr1	97316509	rs11584120	G	A	100	PASS	SAMPLE=interestingHets_NA19213_EBLfiltered_hg19;GERP=5.82;CDS=No;NCDS=0.622786748
chr1	97564650	rs11165779	C	T	100	PASS	SAMPLE=interestingHets_NA19213_EBLfiltered_hg19;GERP=0.467;CDS=No;HUB=DPYD:PPI(0.515);GENE=DPYD(Intron);NCDS=0.20887798527674
chr1	97675195	rs57108458	T	C	100	PASS	SAMPLE=interestingHets_NA19247_EBLfiltered_hg19;GERP=0.182;CDS=No;HUB=DPYD:PPI(0.515);NCENC=DHS(MCV-12|chr1:97675060-97675210);GENE=DPYD(Intron);NCDS=0.39409230527674
chr1	97795029	rs6661380	G	A	100	PASS	SAMPLE=interestingHets_NA19213_EBLfiltered_hg19;GERP=0.811;CDS=No;HUB=DPYD:PPI(0.515);GENE=DPYD(Intron);NCDS=0.20887798527674
chr1	97820546	rs78891055	T	C	100	PASS	SAMPLE=interestingHets_NA19189_EBLfiltered_hg19;GERP=-1.99;CDS=No;HUB=DPYD:PPI(0.515);GENE=DPYD(Intron);NCDS=0.20887798527674
chr1	97845577	rs11165851	T	A	100	PASS	SAMPLE=interestingHets_NA19249_EBLfiltered_hg19;GERP=-5.27;CDS=No;HUB=DPYD:PPI(0.515);GENE=DPYD(Intron);NCDS=0.20887798527674
chr1	98013927	rs76417128	T	C	100	PASS	SAMPLE=interestingHets_NA19213_EBLfiltered_hg19;GERP=-0.676;CDS=No;HUB=DPYD:PPI(0.515);NCENC=DHS(MCV-1|chr1:98013840-98013990);SEN=Yes;GENE=DPYD(Intron);NCDS=1.17798391527674
chr1	98015481	rs2811162	G	T	100	PASS	SAMPLE=interestingHets_NA19213_EBLfiltered_hg19;GERP=0.846;CDS=No;HUB=DPYD:PPI(0.515);GENE=DPYD(Intron);NCDS=0.20887798527674
chr1	98064612	rs2786496	G	A	100	PASS	SAMPLE=interestingHets_NA19213_EBLfiltered_hg19;GERP=-7.8;CDS=No;HUB=DPYD:PPI(0.515);NCENC=DHS(MCV-1|chr1:98064500-98064650);GENE=DPYD(Intron);NCDS=0.39409230527674
chr1	98287683	rs10875108	C	T	100	PASS	SAMPLE=interestingHets_NA19189_EBLfiltered_hg19;GERP=-3.69;CDS=No;HUB=DPYD:PPI(0.515);GENE=DPYD(Intron);NCDS=0.20887798527674
chr1	98584370	rs355380	T	A	100	PASS	SAMPLE=interestingHets_NA19189_EBLfiltered_hg19;GERP=3.33;CDS=No;NCDS=0.622786748
chr1	98602415	rs11165957	T	A	100	PASS	SAMPLE=interestingHets_NA19213_EBLfiltered_hg19;GERP=-6.61;CDS=No;NCDS=6.74662679411934e-148
chr1	98602431	rs11165958	C	T	100	PASS	SAMPLE=interestingHets_NA19213_EBLfiltered_hg19;GERP=-5.46;CDS=No;NCDS=6.40667737231935e-128
chr1	98647073	rs1487297	T	C	100	PASS	SAMPLE=interestingHets_NA19190_EBLfiltered_hg19;GERP=-0.257;CDS=No;NCDS=1.55596716513016e-37
chr1	98647074	rs1487298	G	A	100	PASS	SAMPLE=interestingHets_NA19190_EBLfiltered_hg19;GERP=0.402;CDS=No;NCDS=4.36518818447075e-26
chr1	98700985	rs12071733	A	T	100	PASS	SAMPLE=interestingHets_NA19213_EBLfiltered_hg19;GERP=0.149;CDS=No;NCDS=1.7576921540614e-30
chr1	98712478	rs10875135	A	G	100	PASS	SAMPLE=interestingHets_NA19213_EBLfiltered_hg19;GERP=0.149;CDS=No;NCDS=1.7576921540614e-30
chr1	98777640	rs78065709	G	A	100	PASS	SAMPLE=interestingHets_NA19213_EBLfiltered_hg19;GERP=0.533;CDS=No;HUB=SNX7:PPI(0.515);NCENC=DHS(MCV-1|chr1:98777605-98777755);GENE=SNX7(Distal)[pearson(H3K27ac):0.74728];NCDS=0.39409230527674
chr1	98837396	rs766204	C	G	100	PASS	SAMPLE=interestingHets_NA19213_EBLfiltered_hg19;GERP=0.796;CDS=No;NCDS=3.05129365397925e-19
chr1	98870259	rs1410465	A	T	100	PASS	SAMPLE=interestingHets_NA19213_EBLfiltered_hg19;GERP=2.35;CDS=No;NCENC=DHS(MCV-3|chr1:98870240-98870390),TFP(GATA2|chr1:98869939-98870329);NCDS=0.808001066716341
chr1	98890379	rs2391946	G	A	100	PASS	SAMPLE=interestingHets_NA19191_EBLfiltered_hg19;GERP=1.99;CDS=No;NCDS=0.620492252214178
chr1	98995063	rs796399	T	C	100	PASS	SAMPLE=interestingHets_NA19189_EBLfiltered_hg19;GERP=-1.08;CDS=No;NCDS=7.85282797367397e-52
chr1	99196263	rs6658253	A	G	100	PASS	SAMPLE=interestingHets_NA19189_EBLfiltered_hg19;GERP=0.149;CDS=No;HUB=SNX7:PPI(0.515);GENE=SNX7(Intron);NCDS=0.20887798527674
chr1	99197600	rs6703336	G	A	100	PASS	SAMPLE=interestingHets_NA19190_EBLfiltered_hg19;GERP=0.225;CDS=No;HUB=SNX7:PPI(0.515);GENE=SNX7(Intron);NCDS=0.20887798527674
chr1	99375415	rs1528032	C	T	100	PASS	SAMPLE=interestingHets_NA06989_EBLfiltered_hg19;GERP=-0.139;CDS=No;GENE=LPPR5(Intron);NCDS=0.002862895
chr1	99391461	rs1600777	G	A	100	PASS	SAMPLE=interestingHets_NA19213_EBLfiltered_hg19;GERP=-4.62;CDS=No;GENE=LPPR5(Intron);NCDS=0.002862895
chr1	99429847	rs41487951	C	A	100	PASS	SAMPLE=interestingHets_NA19248_EBLfiltered_hg19;GERP=-2.64;CDS=No;GENE=LPPR5(Intron);NCDS=0.002862895
chr1	99516508	rs72732490	G	A	100	PASS	SAMPLE=interestingHets_NA19249_EBLfiltered_hg19;GERP=-0.317;CDS=No;NCDS=1.41154156606136e-38
chr1	99524047	rs10747502	A	G	100	PASS	SAMPLE=interestingHets_NA19213_EBLfiltered_hg19;GERP=-3.62;CDS=No;NCDS=5.8980265392178e-96
chr1	99580658	rs3896047	T	C	100	PASS	SAMPLE=interestingHets_NA19213_EBLfiltered_hg19;GERP=-3.53;CDS=No;NCDS=2.1585735803732e-94
chr1	99629243	rs4034178	G	A	100	PASS	SAMPLE=interestingHets_NA12383_EBLfiltered_hg19;GERP=0.225;CDS=No;NCDS=3.67449820130679e-29
chr1	99691679	rs17120039	T	C	100	PASS	SAMPLE=interestingHets_NA10831_EBLfiltered_hg19;GERP=-1.53;CDS=No;HUB=AGL:PPI(0.583);NCENC=TFP(GATA2|chr1:99691616-99693699);GENE=AGL(Distal)[pearson(H3K4me1):0.788585];NCDS=0.445451716784687;DBRECUR=TFP(GATA2|chr1:99691616-99693699):Lung_Adeno(Altered in 3/24(12.50%) samples.)
chr1	99699273	rs17120087	T	C	100	PASS	SAMPLE=interestingHets_NA19213_EBLfiltered_hg19;GERP=-5.06;CDS=No;NCDS=5.693044319967e-121
chr1	99709771	rs712916	T	C	100	PASS	SAMPLE=interestingHets_NA19190_EBLfiltered_hg19;GERP=1.89;CDS=No;NCDS=0.518170024353768
chr1	99864507	rs10875219	C	G	100	PASS	SAMPLE=interestingHets_NA19189_EBLfiltered_hg19;GERP=-2.41;CDS=No;NCDS=6.17390079156838e-75
chr1	99900236	rs17120388	C	G	100	PASS	SAMPLE=interestingHets_NA19213_EBLfiltered_hg19;GERP=-0.415;CDS=No;NCDS=2.80065299478403e-40
chr1	99925369	rs72959022	T	C	100	PASS	SAMPLE=interestingHets_NA19189_EBLfiltered_hg19;GERP=0.499;CDS=No;NCDS=2.11380811471707e-24
chr1	99954032	rs4623724	C	G	100	PASS	SAMPLE=interestingHets_NA19236_EBLfiltered_hg19;GERP=1.27;CDS=No;NCDS=5.23247765813544e-11
chr1	99997948	rs10875229	T	C	100	PASS	SAMPLE=interestingHets_NA10831_EBLfiltered_hg19;GERP=0.0848;CDS=No;NCENC=DHS(MCV-2|chr1:99997820-99997970),TFP(CEBPB|chr1:99997161-99997969);NCDS=0.18521432
chr1	100098055	rs834971	G	A	100	PASS	SAMPLE=interestingHets_NA19213_EBLfiltered_hg19;GERP=-2.1;CDS=No;NCDS=1.49903309846695e-69
chr1	100116253	rs834993	G	T	100	PASS	SAMPLE=interestingHets_NA19249_EBLfiltered_hg19;GERP=-1.55;CDS=No;NCENC=Enhancer(chmm/segway|chr1:100114600-100119551),TFP(ESR1|chr1:100115643-100116684),TFP(ESR1|chr1:100116054-100116517),TFP(MAX|chr1:100116007-100116766);GENE=PALMD(Intron);NCDS=0.188077215
chr1	100198059	rs951125	T	C	100	PASS	SAMPLE=interestingHets_NA19190_EBLfiltered_hg19;GERP=0.803;CDS=No;GENE=FRRS1(Intron);NCDS=0.002862895
chr1	100217749	rs140868019	G	T	100	PASS	SAMPLE=interestingHets_NA19213_EBLfiltered_hg19;GERP=0.149;CDS=No;NCENC=Enhancer(chmm/segway|chr1:100217496-100218754),TFP(BATF|chr1:100217542-100218304),TFP(EP300|chr1:100217691-100218124);HOT=Gm12878;GENE=FRRS1(Intron);NCDS=0.800092844
chr1	100223619	rs71660907	G	C	100	PASS	SAMPLE=interestingHets_NA19213_EBLfiltered_hg19;GERP=0.235;CDS=No;NCENC=Enhancer(chmm/segway|chr1:100223479-100223800),Enhancer(chmm/segway|chr1:100223524-100224097),Enhancer(chmm/segway|chr1:100223600-100223843),TFP(EP300|chr1:100223239-100224282);HOT=Gm12878;GENE=FRRS1(Intron);NCDS=0.800092844
chr1	100303030	rs10875271	C	A	100	PASS	SAMPLE=interestingHets_NA19190_EBLfiltered_hg19;GERP=0.0465;CDS=No;NCDS=2.91296615254823e-32
chr1	100347624	rs11166366	G	C	100	PASS	SAMPLE=interestingHets_NA19213_EBLfiltered_hg19;GERP=0.225;CDS=No;HUB=AGL:PPI(0.583);GENE=AGL(Intron);NCDS=0.260237396784687
chr1	100397168	rs11166377	G	A	100	PASS	SAMPLE=interestingHets_NA12383_EBLfiltered_hg19;GERP=0.158;CDS=No;NCDS=2.51935186615813e-30
chr1	100453098	rs74102297	G	T	100	PASS	SAMPLE=interestingHets_NA19213_EBLfiltered_hg19;GERP=-1.26;CDS=No;HUB=SLC35A3:PPI(0.142)REG(0.409);GENE=SLC35A3(Intron);NCDS=0.148272571461821
chr1	100504272	rs34787051	C	T	100	PASS	SAMPLE=interestingHets_NA19190_EBLfiltered_hg19;GERP=3.84;CDS=No;HUB=HIAT1:REG(0.634);NCENC=TFP(CCNT2|chr1:100503235-100504752),TFP(CHD2|chr1:100503192-100504357),TFP(E2F1|chr1:100503202-100504526),TFP(E2F1|chr1:100503319-100504473),TFP(E2F1|chr1:100503375-100504386),TFP(E2F6|chr1:100503285-100504491),TFP(E2F6|chr1:100503357-100504499),TFP(EGR1|chr1:100503147-100504567),TFP(ELF1|chr1:100503330-10…
chr1	100594521	rs2658647	A	G	100	PASS	SAMPLE=interestingHets_NA19189_EBLfiltered_hg19;GERP=-0.47;CDS=No;HUB=SASS6:PPI(0.448)REG(0.761);GENE=SASS6(Intron);NCDS=0.462695087572189
chr1	100744105	rs4268370	T	C	100	PASS	SAMPLE=interestingHets_NA12872_EBLfiltered_hg19;GERP=0.43;CDS=No;GENE=RTCA(Intron);NCDS=0.002862895
chr1	100929959	rs10493925	C	T	100	PASS	SAMPLE=interestingHets_NA19213_EBLfiltered_hg19;GERP=0.194;CDS=No;HUB=CDC14A:PPI(0.872)REG(0.409);NCENC=DHS(MCV-3|chr1:100929820-100929970),TFP(CTCF|chr1:100929100-100930107),TFP(CTCF|chr1:100929106-100930047),TFP(CTCF|chr1:100929181-100929968),TFP(CTCF|chr1:100929206-100930010),TFP(CTCF|chr1:100929229-100929973),TFP(CTCF|chr1:100929229-100930025),TFP(CTCF|chr1:100929234-100929987),TFP(CTCF|chr1:…
chr1	100963041	rs904295	A	G	100	PASS	SAMPLE=interestingHets_NA19189_EBLfiltered_hg19;GERP=-3.58;CDS=No;HUB=CDC14A:PPI(0.872)REG(0.409);GENE=CDC14A(Intron);NCDS=0.662440855383388
chr1	101034513	rs2998658	G	A	100	PASS	SAMPLE=interestingHets_NA19190_EBLfiltered_hg19;GERP=0.185;CDS=No;NCDS=7.4186839222147e-30
chr1	101040195	rs2647325	T	C	100	PASS	SAMPLE=interestingHets_NA19213_EBLfiltered_hg19;GERP=-1.13;CDS=No;NCDS=1.06276469802556e-52
chr1	101042651	rs12043865	G	A	100	PASS	SAMPLE=interestingHets_NA07029_EBLfiltered_hg19;GERP=1.56;CDS=No;NCDS=5.70846564884335e-06
chr1	101104588	rs12568329	G	A	100	PASS	SAMPLE=interestingHets_NA19213_EBLfiltered_hg19;GERP=-1.55;CDS=No;NCDS=5.3739030114706e-60
chr1	101122504	rs78654495	C	T	100	PASS	SAMPLE=interestingHets_NA19190_EBLfiltered_hg19;GERP=1.38;CDS=No;NCDS=4.26189847644442e-09
chr1	101259379	rs61810305	C	T	100	PASS	SAMPLE=interestingHets_NA12383_EBLfiltered_hg19;GERP=0.885;CDS=No;NCENC=DHS(MCV-12|chr1:101259320-101259470),TFP(FOSL2|chr1:101259215-101259586);NCDS=0.18521432
chr1	101276613	rs12030033	A	G	100	PASS	SAMPLE=interestingHets_NA19189_EBLfiltered_hg19;GERP=-3.34;CDS=No;NCDS=4.31325286758228e-91
chr1	101328083	rs10875346	T	C	100	PASS	SAMPLE=interestingHets_NA19249_EBLfiltered_hg19;GERP=1.52;CDS=No;NCDS=1.15252776881767e-06
chr1	101464789	rs12746722	G	T	100	PASS	SAMPLE=interestingHets_NA19213_EBLfiltered_hg19;GERP=0.149;CDS=No;HUB=DPH5:PPI(0.408);GENE=DPH5(Intron);NCDS=0.147793980297766
chr1	101480610	rs61780331	G	C	100	PASS	SAMPLE=interestingHets_NA10847_EBLfiltered_hg19;GERP=0.556;CDS=No;HUB=DPH5:PPI(0.408);GENE=DPH5(Intron);NCDS=0.147793980297766
chr1	101503316	rs6577224	G	A	100	PASS	SAMPLE=interestingHets_NA19190_EBLfiltered_hg19;GERP=-0.226;CDS=No;NCDS=5.37682108655235e-37
chr1	101562132	rs6577227	A	G	100	PASS	SAMPLE=interestingHets_NA19249_EBLfiltered_hg19;GERP=0.766;CDS=No;NCDS=9.19031987422987e-20
chr1	101713706	rs115594173	G	T	100	PASS	SAMPLE=interestingHets_NA19189_EBLfiltered_hg19;GERP=-7.49;CDS=No;NCENC=DHS(MCV-15|chr1:101713560-101713710),Enhancer(chmm/segway|chr1:101712745-101714143),TFP(MEF2A|chr1:101712915-101714003),TFP(NFKB1|chr1:101713232-101713790),TFP(PAX5|chr1:101713048-101713843),TFP(PAX5|chr1:101713107-101713846),TFP(PAX5|chr1:101713419-101713822),TFP(PAX5|chr1:101713446-101713878),TFP(RAD21|chr1:101713441-101713…
chr1	101774595	rs116040791	G	T	100	PASS	SAMPLE=interestingHets_NA19189_EBLfiltered_hg19;GERP=0.725;CDS=No;HUB=CDC14A:PPI(0.872)REG(0.409);NCENC=Enhancer(drm|chr1:101772700-101778600),TFP(BCL11A|chr1:101774154-101775971),TFP(CTCF|chr1:101774206-101775201),TFP(CTCF|chr1:101774208-101775512),TFP(CTCF|chr1:101774224-101775473),TFP(CTCF|chr1:101774262-101775707),TFP(CTCF|chr1:101774287-101775417),TFP(CTCF|chr1:101774375-101775235),TFP(CTCF|…
chr1	101836640	rs7541500	G	A	100	PASS	SAMPLE=interestingHets_NA10847_EBLfiltered_hg19;GERP=1.04;CDS=No;NCENC=Enhancer(chmm/segway|chr1:101836398-101836800),TFP(BATF|chr1:101836592-101837302),TFP(CTCF|chr1:101836622-101837079),TFP(EBF1|chr1:101836566-101837178),TFP(IRF4|chr1:101836536-101837290),TFP(IRF4|chr1:101836573-101837274),TFP(MEF2A|chr1:101836516-101837460),TFP(MEF2C|chr1:101836562-101837149),TFP(NFKB1|chr1:101836620-101837467…
chr1	101836742	rs12750374	T	C	100	PASS	SAMPLE=interestingHets_NA06989_EBLfiltered_hg19;GERP=-5.11;CDS=No;NCENC=Enhancer(chmm/segway|chr1:101836398-101836800),TFP(BATF|chr1:101836592-101837302),TFP(BCL11A|chr1:101836702-101837362),TFP(CTCF|chr1:101836622-101837079),TFP(EBF1|chr1:101836566-101837178),TFP(FOS|chr1:101836666-101837206),TFP(FOS|chr1:101836721-101837087),TFP(GATA2|chr1:101836642-101837215),TFP(GATA2|chr1:101836656-101837386…
chr1	101836932	rs6664904	C	A	100	PASS	SAMPLE=interestingHets_NA10847_EBLfiltered_hg19;GERP=1.14;CDS=No;NCENC=DHS(MCV-87|chr1:101836840-101836990),TFM(VDR|VDR_JASPAR|chr1:101836927-101836942),TFM(VDR|VDR_dreme|chr1:101836926-101836933),TFP(BATF|chr1:101836592-101837302),TFP(BCL11A|chr1:101836702-101837362),TFP(CTCF|chr1:101836622-101837079),TFP(EBF1|chr1:101836566-101837178),TFP(FOS|chr1:101836666-101837206),TFP(FOS|chr1:101836721-101…
chr1	101851102	rs67728474	G	T	100	PASS	SAMPLE=interestingHets_NA19189_EBLfiltered_hg19;GERP=0.855;CDS=No;NCDS=3.23161029564135e-18
chr1	101854564	rs56070501	T	C	100	PASS	SAMPLE=interestingHets_NA19191_EBLfiltered_hg19;GERP=0.219;CDS=No;NCENC=DHS(MCV-7|chr1:101854460-101854610),Enhancer(chmm/segway|chr1:101853636-101855937),TFP(BATF|chr1:101854379-101855337),TFP(BCL11A|chr1:101854079-101855231),TFP(EBF1|chr1:101854003-101855596),TFP(EBF1|chr1:101854065-101855186),TFP(MEF2A|chr1:101854277-101855165),TFP(NFKB1|chr1:101853918-101855202),TFP(NFKB1|chr1:101854128-10185…
chr1	101866938	rs12125428	G	A	100	PASS	SAMPLE=interestingHets_NA19213_EBLfiltered_hg19;GERP=-1.65;CDS=No;NCDS=9.84264669811767e-62
chr1	101872629	rs1826314	T	A	100	PASS	SAMPLE=interestingHets_NA19189_EBLfiltered_hg19;GERP=0.372;CDS=No;HUB=CDC14A:PPI(0.872)REG(0.409);NCENC=Enhancer(chmm/segway|chr1:101870818-101874800),Enhancer(drm|chr1:101871100-101877100);GENE=CDC14A(Distal)[pearson(H3K4me1):0.930956];NCDS=1.84765517538339;RECUR=Enhancer(drm|chr1:101871100-101877100):interestingHets_NA19189_EBLfiltered_hg19&interestingHets_NA19213_EBLfiltered_hg19;DBRECUR=Enhan…
chr1	101876646	rs1602548	T	G	100	PASS	SAMPLE=interestingHets_NA19213_EBLfiltered_hg19;GERP=0.128;CDS=No;HUB=CDC14A:PPI(0.872)REG(0.409);NCENC=Enhancer(chmm/segway|chr1:101875800-101877281),Enhancer(drm|chr1:101871100-101877100),TFP(BATF|chr1:101875564-101876698),TFP(BCL11A|chr1:101875599-101877073),TFP(BCL3|chr1:101875652-101876724),TFP(EBF1|chr1:101875502-101877024),TFP(EBF1|chr1:101875610-101877127),TFP(EGR1|chr1:101875637-10187707…
chr1	101902764	rs78511165	C	T	100	PASS	SAMPLE=interestingHets_NA19249_EBLfiltered_hg19;GERP=0.235;CDS=No;HUB=CDC14A:PPI(0.872)REG(0.409);NCENC=DHS(MCV-1|chr1:101902720-101902870),Enhancer(chmm/segway|chr1:101900916-101904047),Enhancer(drm|chr1:101901000-101904900);GENE=CDC14A(Distal)[pearson(H3K27ac):0.682909,pearson(H3K4me1):0.871018];NCDS=0.847655175383388;DBRECUR=Enhancer(chmm/segway|chr1:101900916-101904047):Lung_Adeno(Altered in …
chr1	101917216	rs12145735	G	T	100	PASS	SAMPLE=interestingHets_NA12489_EBLfiltered_hg19;GERP=.;CDS=No;HUB=CDC14A:PPI(0.872)REG(0.409),GPR88:PPI(0.606),VCAM1:PPI(0.641);NCENC=DHS(MCV-2|chr1:101917100-101917250),Enhancer(chmm/segway|chr1:101916983-101920392),TFP(SETDB1|chr1:101916457-101917462);GENE=CDC14A(Distal)[pearson(H3K4me1):0.856645,pearson(H3K27ac):0.768767],GPR88(Distal)[pearson(H3K4me1):0.859293],VCAM1(Distal)[pearson(H3K4me1):…
chr1	101963214	rs1199602	T	C	100	PASS	SAMPLE=interestingHets_NA07029_EBLfiltered_hg19;GERP=-0.261;CDS=No;NCENC=DHS(MCV-2|chr1:101963165-101963315);GENE=EXTL2(Distal)[pearson(Methylation):-0.769455];NCDS=0.188077215
chr1	101994020	rs1343084	C	T	100	PASS	SAMPLE=interestingHets_NA19248_EBLfiltered_hg19;GERP=-2.64;CDS=No;NCDS=6.23807242981598e-79
chr1	102013609	rs1014919	G	C	100	PASS	SAMPLE=interestingHets_NA12383_EBLfiltered_hg19;GERP=-0.984;CDS=No;NCDS=3.65356547169231e-50
chr1	102033368	rs4908164	A	G	100	PASS	SAMPLE=interestingHets_NA19190_EBLfiltered_hg19;GERP=2.47;CDS=No;NCENC=DHS(MCV-65|chr1:102033260-102033410),Enhancer(drm|chr1:102033200-102033400),TFP(CTCF|chr1:102032656-102033712),TFP(CTCF|chr1:102032835-102033543),TFP(CTCF|chr1:102032887-102033689),TFP(CTCF|chr1:102032889-102033704),TFP(CTCF|chr1:102032929-102033758),TFP(CTCF|chr1:102032956-102033915),TFP(CTCF|chr1:102032957-102033549),TFP(CTC…
chr1	102306366	rs78576600	G	A	100	PASS	SAMPLE=interestingHets_NA19213_EBLfiltered_hg19;GERP=-8.15;CDS=No;HUB=OLFM3:PPI(0.142)REG(0.409);GENE=OLFM3(Intron);NCDS=0.148272571461821
chr1	102552760	rs12040125	A	C	100	PASS	SAMPLE=interestingHets_NA19189_EBLfiltered_hg19;GERP=0.149;CDS=No;NCDS=1.7576921540614e-30
chr1	102577021	rs11578152	A	G	100	PASS	SAMPLE=interestingHets_NA19191_EBLfiltered_hg19;GERP=0.195;CDS=No;NCDS=1.1067375899154e-29
chr1	102866321	rs10874607	A	G	100	PASS	SAMPLE=interestingHets_NA12872_EBLfiltered_hg19;GERP=-1.42;CDS=No;NCDS=9.74139446508892e-58
chr1	102866335	rs76360442	A	G	100	PASS	SAMPLE=interestingHets_NA12872_EBLfiltered_hg19;GERP=-0.0193;CDS=No;NCDS=2.09542616232024e-33
chr1	102885930	rs12045655	T	C	100	PASS	SAMPLE=interestingHets_NA19189_EBLfiltered_hg19;GERP=-1.65;CDS=No;NCDS=9.84264669811767e-62
chr1	102965319	rs58119289	C	T	100	PASS	SAMPLE=interestingHets_NA19213_EBLfiltered_hg19;GERP=-0.317;CDS=No;NCDS=1.41154156606136e-38
chr1	103113416	rs12060674	T	G	100	PASS	SAMPLE=interestingHets_NA19213_EBLfiltered_hg19;GERP=-0.385;CDS=No;NCDS=9.29849540269526e-40
chr1	103159470	rs11164579	T	C	100	PASS	SAMPLE=interestingHets_NA19189_EBLfiltered_hg19;GERP=-1.19;CDS=No;NCDS=9.64118382331203e-54
chr1	103168388	rs138410078	C	T	100	PASS	SAMPLE=interestingHets_NA19189_EBLfiltered_hg19;GERP=.;CDS=No;NCDS=0
chr1	103199779	rs12077824	G	A	100	PASS	SAMPLE=interestingHets_NA19189_EBLfiltered_hg19;GERP=-0.231;CDS=No;NCDS=4.40216877735863e-37
chr1	103214274	rs6577334	G	A	100	PASS	SAMPLE=interestingHets_NA10847_EBLfiltered_hg19;GERP=.;CDS=No;NCDS=0
chr1	103348100	rs1241182	A	C	100	PASS	SAMPLE=interestingHets_NA19213_EBLfiltered_hg19;GERP=2.7;CDS=No;HUB=COL11A1:PPI(0.307);NCENC=DHS(MCV-1|chr1:103347960-103348110);GENE=COL11A1(Intron);NCDS=0.914622685180445
chr1	103595921	rs12125839	G	A	100	PASS	SAMPLE=interestingHets_NA19213_EBLfiltered_hg19;GERP=1.12;CDS=No;NCDS=1.29700153855484e-13
chr1	103652830	rs7545632	A	G	100	PASS	SAMPLE=interestingHets_NA07029_EBLfiltered_hg19;GERP=0.225;CDS=No;NCDS=3.67449820130679e-29
chr1	103740190	rs9783093	G	C	100	PASS	SAMPLE=interestingHets_NA19213_EBLfiltered_hg19;GERP=0.896;CDS=No;NCDS=1.6659498871514e-17
chr1	103783359	rs61815134	G	C	100	PASS	SAMPLE=interestingHets_NA11829_EBLfiltered_hg19;GERP=0.581;CDS=No;NCDS=5.61760839878696e-23
chr1	104107068	rs12071389	C	A	100	PASS	SAMPLE=interestingHets_NA19213_EBLfiltered_hg19;GERP=0.913;CDS=No;HUB=AMY2B:PPI(0.236);GENE=AMY2B(Intron&Promoter);NCDS=0.0847531809578484
chr1	104345514	rs79043596	G	C	100	PASS	SAMPLE=interestingHets_NA12489_EBLfiltered_hg19;GERP=0.122;CDS=No;NCDS=5.96904390980467e-31
chr1	104444438	rs1182583	C	T	100	PASS	SAMPLE=interestingHets_NA12383_EBLfiltered_hg19;GERP=-1.49;CDS=No;NCDS=5.92374807479019e-59
chr1	104528778	rs9435645	A	T	100	PASS	SAMPLE=interestingHets_NA19249_EBLfiltered_hg19;GERP=1.37;CDS=No;NCDS=2.85683598937475e-09
chr1	104697658	rs34080883	C	T	100	PASS	SAMPLE=interestingHets_NA19213_EBLfiltered_hg19;GERP=-3.66;CDS=No;NCDS=1.19079102130818e-96
chr1	104707267	rs71655856	T	G	100	PASS	SAMPLE=interestingHets_NA19249_EBLfiltered_hg19;GERP=-2.11;CDS=No;NCDS=1.00483193557331e-69
chr1	104727355	rs61064676	A	G	100	PASS	SAMPLE=interestingHets_NA19213_EBLfiltered_hg19;GERP=-0.757;CDS=No;NCDS=3.20708735880348e-46
chr1	104727377	rs60922674	G	C	100	PASS	SAMPLE=interestingHets_NA19213_EBLfiltered_hg19;GERP=-0.935;CDS=No;NCDS=2.59378562375068e-49
chr1	104727533	rs67138336	G	C	100	PASS	SAMPLE=interestingHets_NA19213_EBLfiltered_hg19;GERP=0.554;CDS=No;NCDS=1.90771467705349e-23
chr1	104727546	rs71669414	T	C	100	PASS	SAMPLE=interestingHets_NA19213_EBLfiltered_hg19;GERP=0.719;CDS=No;NCDS=1.40235188154831e-20
chr1	104779683	rs6700312	C	T	100	PASS	SAMPLE=interestingHets_NA19190_EBLfiltered_hg19;GERP=2.39;CDS=No;NCDS=0.622786747740834
chr1	104807341	rs1497659	T	C	100	PASS	SAMPLE=interestingHets_NA19213_EBLfiltered_hg19;GERP=0.655;CDS=No;NCENC=DHS(MCV-4|chr1:104807320-104807470);NCDS=0.18521432
chr1	104849763	rs11185422	G	A	100	PASS	SAMPLE=interestingHets_NA19213_EBLfiltered_hg19;GERP=0.128;CDS=No;NCDS=7.58814199857042e-31
chr1	104924279	rs79321076	G	C	100	PASS	SAMPLE=interestingHets_NA19213_EBLfiltered_hg19;GERP=.;CDS=No;NCDS=0
chr1	104930486	rs12057598	C	T	100	PASS	SAMPLE=interestingHets_NA12872_EBLfiltered_hg19;GERP=.;CDS=No;NCENC=TFP(GATA3|chr1:104930428-104931271),TFP(SPI1|chr1:104930471-104931124);NCDS=0.18521432;DBRECUR=TFP(GATA3|chr1:104930428-104931271):Liver(Altered in 2/88(2.27%) samples.)
chr1	104951237	rs2594686	A	G	100	PASS	SAMPLE=interestingHets_NA12489_EBLfiltered_hg19;GERP=.;CDS=No;NCDS=0
chr1	104964610	rs17542451	T	G	100	PASS	SAMPLE=interestingHets_NA19191_EBLfiltered_hg19;GERP=-3.54;CDS=No;NCDS=1.44693514176711e-94
chr1	104997471	rs7411648	C	T	100	PASS	SAMPLE=interestingHets_NA19213_EBLfiltered_hg19;GERP=-0.451;CDS=No;NCDS=6.63552436900553e-41
chr1	105002442	rs2011220	G	C	100	PASS	SAMPLE=interestingHets_NA19213_EBLfiltered_hg19;GERP=0.158;CDS=No;NCDS=2.51935186615813e-30
chr1	105249693	rs12725639	G	C	100	PASS	SAMPLE=interestingHets_NA11832_EBLfiltered_hg19;GERP=0.149;CDS=No;NCENC=DHS(MCV-18|chr1:105249560-105249710),Enhancer(drm|chr1:105249200-105249800),TFM(NFKB1|NF-kappaB_disc1_8mer|chr1:105249692-105249702),TFM(NFKB1|NF-kappaB_known2_8mer|chr1:105249692-105249702),TFM(NFKB1|NF-kappaB_known3_8mer|chr1:105249691-105249703),TFM(NFKB1|NF-kappaB_known4_8mer|chr1:105249690-105249704),TFM(NFKB1|NF-kappaB_…
chr1	105252128	rs61815851	T	G	100	PASS	SAMPLE=interestingHets_NA10847_EBLfiltered_hg19;GERP=0.225;CDS=No;NCDS=3.67449820130679e-29
chr1	105281772	rs77758692	T	A	100	PASS	SAMPLE=interestingHets_NA11832_EBLfiltered_hg19;GERP=-1.39;CDS=No;NCDS=3.23425686145935e-57
chr1	105446608	rs12744105	G	A	100	PASS	SAMPLE=interestingHets_NA19236_EBLfiltered_hg19;GERP=-0.451;CDS=No;NCDS=6.63552436900553e-41
chr1	105491851	rs9787030	A	G	100	PASS	SAMPLE=interestingHets_NA19190_EBLfiltered_hg19;GERP=2.35;CDS=No;NCDS=0.622786746716341
chr1	105519198	rs11184401	T	G	100	PASS	SAMPLE=interestingHets_NA11829_EBLfiltered_hg19;GERP=0.0665;CDS=No;NCDS=6.48292539580929e-32
chr1	105633606	rs7416028	T	C	100	PASS	SAMPLE=interestingHets_NA19190_EBLfiltered_hg19;GERP=0.373;CDS=No;NCDS=1.3684261727836e-26
chr1	105647513	rs4847088	C	T	100	PASS	SAMPLE=interestingHets_NA11829_EBLfiltered_hg19;GERP=.;CDS=No;NCDS=0
chr1	105655519	rs10881252	T	C	100	PASS	SAMPLE=interestingHets_NA10847_EBLfiltered_hg19;GERP=.;CDS=No;NCDS=0
chr1	105739603	rs10785737	T	A	100	PASS	SAMPLE=interestingHets_NA19189_EBLfiltered_hg19;GERP=-0.705;CDS=No;NCDS=2.56710310689752e-45
chr1	105742074	rs6421304	A	G	100	PASS	SAMPLE=interestingHets_NA19191_EBLfiltered_hg19;GERP=0.235;CDS=No;NCENC=DHS(MCV-1|chr1:105742020-105742170),TFP(EP300|chr1:105741838-105742356),TFP(FOXA1|chr1:105741736-105742715),TFP(GATA3|chr1:105741524-105742539);NCDS=0.18521432;DBRECUR=TFP(GATA3|chr1:105741524-105742539):Breast(Altered in 2/119(1.68%) samples.)
chr1	105768069	rs6693469	C	A	100	PASS	SAMPLE=interestingHets_NA19213_EBLfiltered_hg19;GERP=-1.3;CDS=No;NCDS=1.18368090866764e-55
chr1	105802809	rs2809310	A	C	100	PASS	SAMPLE=interestingHets_NA19213_EBLfiltered_hg19;GERP=0.207;CDS=No;NCENC=DHS(MCV-1|chr1:105802680-105802830);NCDS=0.18521432
chr1	105806321	rs112502705	G	A	100	PASS	SAMPLE=interestingHets_NA19213_EBLfiltered_hg19;GERP=.;CDS=No;NCDS=0
chr1	105806331	rs56308404	G	T	100	PASS	SAMPLE=interestingHets_NA19213_EBLfiltered_hg19;GERP=.;CDS=No;NCDS=0
chr1	105814231	rs75283821	G	A	100	PASS	SAMPLE=interestingHets_NA19213_EBLfiltered_hg19;GERP=0.13;CDS=No;NCDS=8.22013609473242e-31
chr1	105864884	rs2491621	C	G	100	PASS	SAMPLE=interestingHets_NA12872_EBLfiltered_hg19;GERP=.;CDS=No;NCDS=0
chr1	105876019	rs12087074	A	C	100	PASS	SAMPLE=interestingHets_NA19213_EBLfiltered_hg19;GERP=-1.97;CDS=No;NCDS=2.71733090404155e-67
chr1	105938861	rs7536434	G	C	100	PASS	SAMPLE=interestingHets_NA19213_EBLfiltered_hg19;GERP=-0.226;CDS=No;NCENC=DHS(MCV-1|chr1:105938720-105938870);NCDS=0.18521432
chr1	106084782	rs12117822	A	G	100	PASS	SAMPLE=interestingHets_NA19189_EBLfiltered_hg19;GERP=-0.47;CDS=No;NCENC=DHS(MCV-1|chr1:106084760-106084910);NCDS=0.18521432
chr1	106137137	rs57154820	C	G	100	PASS	SAMPLE=interestingHets_NA19191_EBLfiltered_hg19;GERP=-0.934;CDS=No;NCDS=2.69964002314501e-49
chr1	106177377	rs1818880	C	T	100	PASS	SAMPLE=interestingHets_NA10831_EBLfiltered_hg19;GERP=0.149;CDS=No;NCDS=1.7576921540614e-30
chr1	106376235	rs74859940	A	G	100	PASS	SAMPLE=interestingHets_NA19213_EBLfiltered_hg19;GERP=0.149;CDS=No;NCDS=1.7576921540614e-30
chr1	106442094	rs12406011	T	A	100	PASS	SAMPLE=interestingHets_NA12383_EBLfiltered_hg19;GERP=0.158;CDS=No;NCDS=2.51935186615813e-30
chr1	106499365	rs113999579	G	C	100	PASS	SAMPLE=interestingHets_NA19189_EBLfiltered_hg19;GERP=-0.47;CDS=No;NCDS=3.10321197298998e-41
chr1	106572761	rs140583427	C	A	100	PASS	SAMPLE=interestingHets_NA19189_EBLfiltered_hg19;GERP=0.587;CDS=No;NCDS=7.14137990379632e-23
chr1	106605368	rs77058961	G	A	100	PASS	SAMPLE=interestingHets_NA12383_EBLfiltered_hg19;GERP=-4.34;CDS=No;NCDS=1.83242261741418e-108
chr1	106816546	rs4481883	T	C	100	PASS	SAMPLE=interestingHets_NA19190_EBLfiltered_hg19;GERP=3.19;CDS=No;NCDS=0.622786748
chr1	106818315	rs61788368	G	A	100	PASS	SAMPLE=interestingHets_NA19213_EBLfiltered_hg19;GERP=0.344;CDS=No;NCDS=4.28982694725731e-27
chr1	106846168	rs78737487	G	C	100	PASS	SAMPLE=interestingHets_NA19249_EBLfiltered_hg19;GERP=0.305;CDS=No;NCDS=9.01447380827825e-28
chr1	106898641	rs77078175	C	G	100	PASS	SAMPLE=interestingHets_NA19213_EBLfiltered_hg19;GERP=0.574;CDS=No;NCDS=4.24569709366831e-23
chr1	107035501	rs58667458	G	A	100	PASS	SAMPLE=interestingHets_NA19190_EBLfiltered_hg19;GERP=3.18;CDS=No;NCENC=DHS(MCV-1|chr1:107035440-107035590);NCDS=0.808001068
chr1	107491498	rs72695497	A	G	100	PASS	SAMPLE=interestingHets_NA19249_EBLfiltered_hg19;GERP=-1.2;CDS=No;NCDS=6.46267878428055e-54
chr1	107491509	rs9435422	G	A	100	PASS	SAMPLE=interestingHets_NA19249_EBLfiltered_hg19;GERP=-3.11;CDS=No;NCDS=4.26888202934574e-87
chr1	107491511	rs114989680	G	A	100	PASS	SAMPLE=interestingHets_NA19249_EBLfiltered_hg19;GERP=-0.562;CDS=No;NCDS=7.82722375031038e-43
chr1	107516208	rs17443102	G	A	100	PASS	SAMPLE=interestingHets_NA19189_EBLfiltered_hg19;GERP=-3.44;CDS=No;NCDS=7.89999819584319e-93
chr1	107538723	rs12048389	T	C	100	PASS	SAMPLE=interestingHets_NA12489_EBLfiltered_hg19;GERP=-0.583;CDS=No;NCENC=DHS(MCV-10|chr1:107538605-107538755),Enhancer(drm|chr1:107538400-107539100),TFP(BATF|chr1:107538482-107539298),TFP(BCL11A|chr1:107538504-107539075),TFP(EBF1|chr1:107538349-107538972),TFP(EBF1|chr1:107538413-107539057),TFP(EP300|chr1:107538589-107539057),TFP(EP300|chr1:107538601-107539048),TFP(IRF4|chr1:107538430-107539039),T…
chr1	107698138	rs78865741	G	A	100	PASS	SAMPLE=interestingHets_NA19190_EBLfiltered_hg19;GERP=-0.000615;CDS=No;HUB=NTNG1:PPI(0.142);GENE=NTNG1(Intron);NCDS=0.0625421843697522
chr1	107707680	rs113752959	T	A	100	PASS	SAMPLE=interestingHets_NA19213_EBLfiltered_hg19;GERP=0.158;CDS=No;HUB=NTNG1:PPI(0.142);NCENC=DHS(MCV-3|chr1:107707660-107707810),TFP(FOSL2|chr1:107707483-107707942),TFP(SETDB1|chr1:107706983-107707758);GENE=NTNG1(Intron);NCDS=0.247756504369752
chr1	107721005	rs3924253	G	A	100	PASS	SAMPLE=interestingHets_NA19213_EBLfiltered_hg19;GERP=-3.43;CDS=No;HUB=NTNG1:PPI(0.142);GENE=NTNG1(Intron);NCDS=0.0625421843697522
chr1	107838174	rs146986873	C	T	100	PASS	SAMPLE=interestingHets_NA19213_EBLfiltered_hg19;GERP=2.28;CDS=No;HUB=NTNG1:PPI(0.142);GENE=NTNG1(Intron);NCDS=0.685328911260431
chr1	107893997	rs115248995	A	T	100	PASS	SAMPLE=interestingHets_NA19213_EBLfiltered_hg19;GERP=0.149;CDS=No;HUB=NTNG1:PPI(0.142);GENE=NTNG1(Intron);NCDS=0.0625421843697522
chr1	107940108	rs11185107	A	G	100	PASS	SAMPLE=interestingHets_NA12383_EBLfiltered_hg19;GERP=-5.37;CDS=No;HUB=NTNG1:PPI(0.142);GENE=NTNG1(Intron);NCDS=0.0625421843697522
chr1	107990065	rs640554	G	A	100	PASS	SAMPLE=interestingHets_NA11832_EBLfiltered_hg19;GERP=-4.6;CDS=No;HUB=NTNG1:PPI(0.142);GENE=NTNG1(Intron);NCDS=0.0625421843697522
chr1	108198617	rs114370829	T	C	.	.	SAMPLE=interestingHets_NA11832_EBLfiltered_hg19;GERP=0.225;CDS=No;HUB=VAV3:PPI(0.814);GENE=VAV3(Intron);NCDS=0.549175069680365
chr1	108316189	rs6686061	T	G	100	PASS	SAMPLE=interestingHets_NA19213_EBLfiltered_hg19;GERP=0.0593;CDS=No;HUB=VAV3:PPI(0.814);GENE=VAV3(Intron);NCDS=0.549175069680365
chr1	108357419	rs12138532	C	T	100	PASS	SAMPLE=interestingHets_NA11829_EBLfiltered_hg19;GERP=-0.175;CDS=No;HUB=VAV3:PPI(0.814);GENE=VAV3(Intron);NCDS=1.54917506968037;RECUR=chr1:108357419:interestingHets_NA11829_EBLfiltered_hg19&interestingHets_NA19213_EBLfiltered_hg19
chr1	108357419	rs12138532	C	T	100	PASS	SAMPLE=interestingHets_NA19213_EBLfiltered_hg19;GERP=-0.175;CDS=No;HUB=VAV3:PPI(0.814);GENE=VAV3(Intron);NCDS=1.54917506968037;RECUR=chr1:108357419:interestingHets_NA11829_EBLfiltered_hg19&interestingHets_NA19213_EBLfiltered_hg19
chr1	108399495	rs13353016	C	T	100	PASS	SAMPLE=interestingHets_NA19249_EBLfiltered_hg19;GERP=0.235;CDS=No;HUB=VAV3:PPI(0.814);GENE=VAV3(Intron);NCDS=0.549175069680365
chr1	108517395	rs345251	T	G	100	PASS	SAMPLE=interestingHets_NA06986_EBLfiltered_hg19;GERP=-2.31;CDS=No;NCDS=3.37083561707789e-73
chr1	108526266	rs7538537	C	T	100	PASS	SAMPLE=interestingHets_NA19213_EBLfiltered_hg19;GERP=2.2;CDS=No;NCDS=0.622786230135364
chr1	108550744	rs57790291	A	G	100	PASS	SAMPLE=interestingHets_NA19213_EBLfiltered_hg19;GERP=-2.89;CDS=No;NCDS=2.83208050166939e-83
chr1	108593895	rs1361829	A	G	100	PASS	SAMPLE=interestingHets_NA19190_EBLfiltered_hg19;GERP=2.35;CDS=No;HUB=CLCC1:REG(0.409),FAM102B:REG(0.761),VAV3:PPI(0.814),WDR47:PPI(0.361);NCENC=DHS(MCV-17|chr1:108593760-108593910),TFP(GATA2|chr1:108593479-108593949),TFP(JUN|chr1:108593500-108594217),TFP(TRIM28|chr1:108593605-108595047);GENE=AKNAD1(Distal)[pearson(H3K27ac):0.804241,pearson(H3K4me1):0.762735],CLCC1(Distal)[pearson(H3K4me1):0.70450…
chr1	108658857	rs4914967	G	A	100	PASS	SAMPLE=interestingHets_NA19236_EBLfiltered_hg19;GERP=0.158;CDS=No;NCDS=2.51935186615813e-30
chr1	108724060	rs2053433	A	G	100	PASS	SAMPLE=interestingHets_NA19213_EBLfiltered_hg19;GERP=-0.403;CDS=No;HUB=SLC25A24:PPI(0.142)REG(0.409);GENE=SLC25A24(Intron);NCDS=0.148272571461821
chr1	109020731	rs7516336	T	C	100	PASS	SAMPLE=interestingHets_NA19213_EBLfiltered_hg19;GERP=.;CDS=No;NCDS=0
chr1	109061263	rs9440558	T	C	100	PASS	SAMPLE=interestingHets_NA19213_EBLfiltered_hg19;GERP=0.109;CDS=No;NCDS=3.54871925611524e-31
chr1	109100830	rs7539314	C	A	100	PASS	SAMPLE=interestingHets_NA19213_EBLfiltered_hg19;GERP=-2.48;CDS=No;HUB=FAM102B:REG(0.761);NCENC=DHS(MCV-3|chr1:109100780-109100930),Enhancer(chmm/segway|chr1:109100611-109101800);GENE=FAM102B(Promoter);NCDS=0.647909407572189
chr1	109136036	rs12568105	T	C	100	PASS	SAMPLE=interestingHets_NA11919_EBLfiltered_hg19;GERP=-3.78;CDS=No;HUB=FAM102B:REG(0.761);GENE=FAM102B(Intron);NCDS=0.462695087572189
chr1	109270402	rs10494096	G	A	100	PASS	SAMPLE=interestingHets_NA19189_EBLfiltered_hg19;GERP=-1.27;CDS=No;GENE=FNDC7(Intron);NCDS=0.002862895
chr1	109319937	rs74410302	C	G	100	PASS	SAMPLE=interestingHets_NA19190_EBLfiltered_hg19;GERP=-1.73;CDS=No;HUB=STXBP3:PPI(0.718)REG(0.634);GENE=STXBP3(Intron);NCDS=0.402642583553499
chr1	109367704	rs10857965	A	G	100	PASS	SAMPLE=interestingHets_NA19249_EBLfiltered_hg19;GERP=-5;CDS=No;NCENC=DHS(MCV-1|chr1:109367685-109367835);GENE=AKNAD1(Intron);NCDS=0.188077215
chr1	109367710	rs11102499	C	T	100	PASS	SAMPLE=interestingHets_NA19249_EBLfiltered_hg19;GERP=1.71;CDS=No;NCENC=DHS(MCV-1|chr1:109367685-109367835);GENE=AKNAD1(Intron);NCDS=0.190371710785822
chr1	109386174	rs6704266	A	G	100	PASS	SAMPLE=interestingHets_NA19213_EBLfiltered_hg19;GERP=2.39;CDS=No;NCENC=TFP(MAFF|chr1:109386041-109386355),TFP(MAFK|chr1:109386034-109386368),TFP(MAFK|chr1:109386038-109386394),TFP(MAFK|chr1:109386071-109386399);GENE=AKNAD1(Intron);NCDS=0.810863962740834
chr1	109782190	rs611060	C	T	100	PASS	SAMPLE=interestingHets_NA12489_EBLfiltered_hg19;GERP=-7.57;CDS=No;HUB=CELSR2:PPI(0.563);NCENC=DHS(MCV-101|chr1:109782180-109782330),TFP(CTCF|chr1:109781684-109782472),TFP(CTCF|chr1:109781724-109782701),TFP(CTCF|chr1:109781745-109782581),TFP(CTCF|chr1:109781762-109782956),TFP(CTCF|chr1:109781785-109782479),TFP(CTCF|chr1:109781809-109782505),TFP(CTCF|chr1:109781809-109782554),TFP(CTCF|chr1:10978181…
chr1	109818306	rs629301	G	T	100	PASS	SAMPLE=interestingHets_NA11832_EBLfiltered_hg19;GERP=-2.2;CDS=No;HUB=CELSR2:PPI(0.563);NCENC=TFP(HDAC2|chr1:109817176-109818392),TFP(HDAC2|chr1:109817400-109818583),TFP(TCF4|chr1:109817094-109818521),TFP(TFAP2C|chr1:109815553-109818615);GENE=CELSR2(UTR);NCDS=0.429157243776746
chr1	109845252	rs638542	G	A	100	PASS	SAMPLE=interestingHets_NA19248_EBLfiltered_hg19;GERP=1.66;CDS=No;GENE=MYBPHL(Intron);NCDS=0.00317441362082408
chr1	110040680	rs2297797	C	T	100	PASS	SAMPLE=interestingHets_NA11829_EBLfiltered_hg19;GERP=-4.94;CDS=No;HUB=CYB561D1:REG(0.830);NCENC=TFP(CTCF|chr1:110040674-110041363),TFP(MAX|chr1:110040077-110041526),TFP(MYC|chr1:110040637-110041282);GENE=CYB561D1(UTR);NCDS=0.763544689538332
chr1	110068506	rs116106829	G	A	100	PASS	SAMPLE=interestingHets_NA19213_EBLfiltered_hg19;GERP=-1.14;CDS=No;NCDS=7.12392481305543e-53
chr1	110075102	rs4571992	G	T	100	PASS	SAMPLE=interestingHets_NA19189_EBLfiltered_hg19;GERP=-7.79;CDS=No;HUB=GPR61:REG(0.409);NCENC=DHS(MCV-121|chr1:110075020-110075170),Enhancer(chmm/segway|chr1:110075023-110075620),TFM(CTCF|CTCF_known1_8mer|chr1:110075083-110075102),TFM(RXRA|RXRA_disc2_8mer|chr1:110075081-110075102),TFP(CTCFL|chr1:110074924-110075280),TFP(CTCF|chr1:110074663-110075923),TFP(CTCF|chr1:110074704-110075893),TFP(CTCF|chr…
chr1	110131105	rs7537507	G	A	100	PASS	SAMPLE=interestingHets_NA19213_EBLfiltered_hg19;GERP=-0.639;CDS=No;HUB=GNAI3:PPI(0.943)REG(0.409);GENE=GNAI3(Intron);NCDS=0.833367131346994
chr1	110193494	rs114222297	A	G	100	PASS	SAMPLE=interestingHets_NA19248_EBLfiltered_hg19;GERP=0.793;CDS=No;NCENC=DHS(MCV-30|chr1:110193380-110193530),TFP(JUND|chr1:110193251-110193632),TFP(JUN|chr1:110193233-110193695);NCDS=0.18521432
chr1	110219028	rs114351980	T	C	100	PASS	SAMPLE=interestingHets_NA12383_EBLfiltered_hg19;GERP=-0.609;CDS=No;HUB=GSTM2:PPI(0.307);GENE=GSTM2(Intron);NCDS=0.106621617180446
chr1	110219029	rs114732936	G	A	100	PASS	SAMPLE=interestingHets_NA12383_EBLfiltered_hg19;GERP=0.427;CDS=No;HUB=GSTM2:PPI(0.307);GENE=GSTM2(Intron);NCDS=0.106621617180446
chr1	110267651	rs12045101	C	T	100	PASS	SAMPLE=interestingHets_NA19189_EBLfiltered_hg19;GERP=0.113;CDS=No;NCDS=4.16446062514919e-31
chr1	110282916	rs56153395	G	A	100	PASS	SAMPLE=interestingHets_NA19213_EBLfiltered_hg19;GERP=-8.73;CDS=No;HUB=GSTM3:PPI(0.540);NCENC=DHS(MCV-118|chr1:110282820-110282970),TFP(E2F1|chr1:110282690-110283570),TFP(E2F6|chr1:110282418-110283212),TFP(E2F6|chr1:110282458-110283454),TFP(MAX|chr1:110282397-110283082),TFP(MYC|chr1:110282853-110283641),TFP(NRF1|chr1:110282854-110283249),TFP(SMARCB1|chr1:110282280-110283213),TFP(TBP|chr1:110282581…
chr1	110434791	rs333957	C	G	100	PASS	SAMPLE=interestingHets_NA12872_EBLfiltered_hg19;GERP=-1.66;CDS=No;NCENC=DHS(MCV-13|chr1:110434785-110434935),Enhancer(chmm/segway|chr1:110434600-110436001),TFP(ELF1|chr1:110434462-110434803),TFP(ELF1|chr1:110434462-110435470);NCDS=0.18521432
chr1	110449962	rs1999715	C	A	100	PASS	SAMPLE=interestingHets_NA07029_EBLfiltered_hg19;GERP=-1.07;CDS=No;NCENC=DHS(MCV-1|chr1:110449945-110450095);NCDS=0.18521432
chr1	110490382	rs17025227	G	A	100	PASS	SAMPLE=interestingHets_NA11829_EBLfiltered_hg19;GERP=-0.317;CDS=No;HUB=KIAA1324:REG(0.409);NCENC=DHS(MCV-10|chr1:110490360-110490510),Enhancer(drm|chr1:110490200-110491300),TFP(FOXA1|chr1:110490138-110491299),TFP(FOXA1|chr1:110490166-110491327),TFP(FOXA2|chr1:110490267-110491393),TFP(HDAC2|chr1:110490139-110491682),TFP(NR3C1|chr1:110490340-110490950),TFP(SPI1|chr1:110490295-110490639),TFP(TCF4|ch…
chr1	110621636	rs78853299	T	C	100	PASS	SAMPLE=interestingHets_NA12383_EBLfiltered_hg19;GERP=2.93;CDS=No;NCDS=0.622786748
chr1	110679110	rs17670314	T	A	100	PASS	SAMPLE=interestingHets_NA19213_EBLfiltered_hg19;GERP=0.779;CDS=No;HUB=AHCYL1:PPI(0.142)REG(0.880),AMIGO1:PPI(0.236),AMPD2:PPI(0.685)REG(0.409),ATXN7L2:PPI(0.361)REG(0.761),CELSR2:PPI(0.563),GSTM2:PPI(0.307),GSTM3:PPI(0.540),GSTM4:PPI(0.657)REG(0.409),KCNA2:PPI(0.774),KCNA3:PPI(0.448),KIAA1324:REG(0.409),PSRC1:PPI(0.236),SORT1:PPI(0.990)REG(0.409);NCENC=DHS(MCV-1|chr1:110678980-110679130);MOTIFG=S…
chr1	110690577	rs975512	G	A	100	PASS	SAMPLE=interestingHets_NA11919_EBLfiltered_hg19;GERP=0.963;CDS=No;NCDS=2.42980345303652e-16
chr1	110697089	rs11803000	C	G	100	PASS	SAMPLE=interestingHets_NA19213_EBLfiltered_hg19;GERP=3.01;CDS=No;GENE=SLC6A17(Intron);NCDS=0.625649643
chr1	110742085	rs2603579	T	C	100	PASS	SAMPLE=interestingHets_NA11829_EBLfiltered_hg19;GERP=0.545;CDS=No;NCENC=DHS(MCV-2|chr1:110742005-110742155);GENE=SLC6A17(UTR);NCDS=0.188077215
chr1	110780606	rs930812	A	G	100	PASS	SAMPLE=interestingHets_NA19249_EBLfiltered_hg19;GERP=-2.59;CDS=No;NCENC=DHS(MCV-9|chr1:110780560-110780710),TFP(CTCF|chr1:110780462-110780699),TFP(EBF1|chr1:110779864-110781132),TFP(EBF1|chr1:110780347-110781028);GENE=KCNC4(Intron);NCDS=0.188077215
chr1	110829767	rs115519337	G	A	100	PASS	SAMPLE=interestingHets_NA19213_EBLfiltered_hg19;GERP=2.1;CDS=No;NCDS=0.622758474808985
chr1	110831019	rs4839304	G	A	100	PASS	SAMPLE=interestingHets_NA19213_EBLfiltered_hg19;GERP=0.769;CDS=No;NCDS=1.03620567232016e-19
chr1	110851492	rs6679584	C	T	100	PASS	SAMPLE=interestingHets_NA19213_EBLfiltered_hg19;GERP=0.604;CDS=No;NCENC=DHS(MCV-1|chr1:110851425-110851575);NCDS=0.18521432
chr1	110881432	rs2030013	G	C	100	PASS	SAMPLE=interestingHets_NA19213_EBLfiltered_hg19;GERP=3.51;CDS=No;HUB=RBM15:PPI(0.142)REG(0.974);NCENC=DHS(MCV-63|chr1:110881300-110881450),TFP(ATF3|chr1:110880626-110882388),TFP(BRCA1|chr1:110880215-110882275),TFP(BRCA1|chr1:110880921-110881974),TFP(CCNT2|chr1:110880355-110882972),TFP(CHD2|chr1:110880335-110882714),TFP(CHD2|chr1:110880451-110882383),TFP(CHD2|chr1:110880821-110882282),TFP(CTCFL|ch…
chr1	110979990	rs10857823	G	A	100	PASS	SAMPLE=interestingHets_NA19190_EBLfiltered_hg19;GERP=-0.821;CDS=No;NCDS=2.4792305585129e-47
chr1	110992122	rs116478183	C	T	100	PASS	SAMPLE=interestingHets_NA12489_EBLfiltered_hg19;GERP=-1.09;CDS=No;GENE=PROK1(Promoter);NCDS=0.002862895
chr1	111037104	rs7515006	T	C	100	PASS	SAMPLE=interestingHets_NA19190_EBLfiltered_hg19;GERP=0.542;CDS=No;NCDS=1.18046215846552e-23
chr1	111037119	rs1105253	T	C	100	PASS	SAMPLE=interestingHets_NA19190_EBLfiltered_hg19;GERP=1.66;CDS=No;NCDS=0.000311518620824082
chr1	111038092	rs519396	T	C	100	PASS	SAMPLE=interestingHets_NA10831_EBLfiltered_hg19;GERP=-1.47;CDS=No;NCENC=DHS(MCV-4|chr1:111038020-111038170);NCDS=0.18521432
chr1	111106393	rs6691449	C	T	100	PASS	SAMPLE=interestingHets_NA19213_EBLfiltered_hg19;GERP=0.235;CDS=No;NCDS=5.48170716814785e-29
chr1	111199205	rs2797520	T	C	100	PASS	SAMPLE=interestingHets_NA12872_EBLfiltered_hg19;GERP=-2.22;CDS=No;NCENC=lincRNA(ENSG00000259834.1[RP11-284N8.3]);NCDS=0.18521432;DBRECUR=lincRNA(ENSG00000259834.1[RP11-284N8.3]):Breast(Altered in 2/119(1.68%) samples.)
chr1	111220235	rs61805970	C	T	100	PASS	SAMPLE=interestingHets_NA19213_EBLfiltered_hg19;GERP=3.75;CDS=No;HUB=KCNA3:PPI(0.448);NCENC=TFP(FOXA1|chr1:111219793-111220594),TFP(GATA3|chr1:111220160-111220678);GENE=KCNA3(Medial)[pearson(H3K4me1):0.648694];NCDS=0.976198634406367
chr1	111234601	rs17636084	C	T	100	PASS	SAMPLE=interestingHets_NA12383_EBLfiltered_hg19;GERP=-3.37;CDS=No;NCDS=1.29912679822943e-91
chr1	111315946	rs1160412	G	A	100	PASS	SAMPLE=interestingHets_NA12383_EBLfiltered_hg19;GERP=1.32;CDS=No;NCDS=3.86630709316101e-10
chr1	111510189	rs879181	A	C	100	PASS	SAMPLE=interestingHets_NA12489_EBLfiltered_hg19;GERP=0.118;CDS=No;NCDS=5.08648369380666e-31
chr1	111854223	rs6537695	C	T	100	PASS	SAMPLE=interestingHets_NA19213_EBLfiltered_hg19;GERP=-4.57;CDS=No;GENE=CHIA(Intron);NCDS=0.002862895
chr1	111938966	rs151270511	G	A	100	PASS	SAMPLE=interestingHets_NA19249_EBLfiltered_hg19;GERP=.;CDS=No;NCDS=0
chr1	111949085	rs116244550	A	C	100	PASS	SAMPLE=interestingHets_NA19191_EBLfiltered_hg19;GERP=0.425;CDS=No;NCENC=DHS(MCV-62|chr1:111949080-111949230),TFP(NFKB1|chr1:111948841-111949343),TFP(NFKB1|chr1:111948858-111949387),TFP(NFKB1|chr1:111948868-111949319);HOT=Gm12878;NCDS=0.797229949
chr1	111972091	rs138298739	C	A	100	PASS	SAMPLE=interestingHets_NA19213_EBLfiltered_hg19;GERP=0.415;CDS=No;HUB=OVGP1:PPI(0.361);NCENC=DHS(MCV-1|chr1:111972085-111972235);GENE=OVGP1(Promoter);NCDS=0.312173837903831
chr1	112024230	rs10857885	C	G	100	PASS	SAMPLE=interestingHets_NA12383_EBLfiltered_hg19;GERP=0.754;CDS=No;NCENC=TFP(CTCF|chr1:112024059-112024643),TFP(CTCF|chr1:112024093-112024663),TFP(CTCF|chr1:112024101-112024656),TFP(CTCF|chr1:112024107-112024633),TFP(CTCF|chr1:112024119-112024692),TFP(CTCF|chr1:112024128-112024651),TFP(CTCF|chr1:112024135-112024631),TFP(CTCF|chr1:112024154-112024635),TFP(CTCF|chr1:112024154-112024725),TFP(CTCF|chr…
chr1	112025081	rs10857886	A	G	100	PASS	SAMPLE=interestingHets_NA19191_EBLfiltered_hg19;GERP=-0.543;CDS=No;NCENC=DHS(MCV-2|chr1:112025065-112025215);NCDS=0.18521432
chr1	112042195	rs1415792	T	C	100	PASS	SAMPLE=interestingHets_NA19189_EBLfiltered_hg19;GERP=-0.418;CDS=No;HUB=ADORA3:PPI(0.307)REG(0.409);NCENC=DHS(MCV-12|chr1:112042120-112042270),TFP(FOS|chr1:112042032-112042398);GENE=ADORA3(Medial&UTR)[pearson(H3K4me1):0.816617];NCDS=0.333486891461821
chr1	112100907	rs7554300	C	T	100	PASS	SAMPLE=interestingHets_NA19189_EBLfiltered_hg19;GERP=-0.298;CDS=No;HUB=ADORA3:PPI(0.307)REG(0.409),RAP1A:PHOS(0.761)PPI(0.917)REG(0.634);GENE=ADORA3(Intron),RAP1A(Intron);NCDS=0.766179348671796
chr1	112104827	rs2789549	C	G	100	PASS	SAMPLE=interestingHets_NA19190_EBLfiltered_hg19;GERP=0.15;CDS=No;HUB=ADORA3:PPI(0.307)REG(0.409),RAP1A:PHOS(0.761)PPI(0.917)REG(0.634);GENE=ADORA3(Intron),RAP1A(Intron);NCDS=0.766179348671796
chr1	112127718	rs10857899	G	A	100	PASS	SAMPLE=interestingHets_NA19189_EBLfiltered_hg19;GERP=-3.05;CDS=No;HUB=RAP1A:PHOS(0.761)PPI(0.917)REG(0.634);NCENC=DHS(MCV-1|chr1:112127700-112127850);GENE=RAP1A(Intron);NCDS=0.951393668671796
chr1	112130427	rs10494138	C	T	100	PASS	SAMPLE=interestingHets_NA19213_EBLfiltered_hg19;GERP=-5.22;CDS=No;HUB=RAP1A:PHOS(0.761)PPI(0.917)REG(0.634);NCENC=TFP(BATF|chr1:112130072-112130808),TFP(EGR1|chr1:112129923-112130434),TFP(MEF2A|chr1:112130084-112130778);GENE=RAP1A(Intron);NCDS=0.951393668671796
chr1	112160825	rs79575221	C	T	100	PASS	SAMPLE=interestingHets_NA19190_EBLfiltered_hg19;GERP=-0.523;CDS=No;HUB=RAP1A:PHOS(0.761)PPI(0.917)REG(0.634);NCENC=DHS(MCV-17|chr1:112160820-112160970),Enhancer(chmm/segway|chr1:112160479-112161400),TFP(GATA1|chr1:112160707-112161651);HOT=Gm12878;MOTIFG=GATA_known5#112160824#112160829#-#5#4.839#4.345;GENE=RAP1A(Intron&Promoter);NCDS=3.52626824056658;RECUR=TFP(GATA1|chr1:112160707-112161651):inter…
chr1	112161489	rs4839155	T	G	100	PASS	SAMPLE=interestingHets_NA12383_EBLfiltered_hg19;GERP=-0.0846;CDS=No;HUB=RAP1A:PHOS(0.761)PPI(0.917)REG(0.634);NCENC=TFP(GATA1|chr1:112160707-112161651),TFP(TAF1|chr1:112161406-112163981),TFP(YY1|chr1:112161036-112163772),TFP(YY1|chr1:112161370-112163779);GENE=RAP1A(Intron&Promoter);NCDS=1.9513936686718;RECUR=TFP(GATA1|chr1:112160707-112161651):interestingHets_NA12383_EBLfiltered_hg19&interestingH…
chr1	112262826	rs488200	A	T	100	PASS	SAMPLE=interestingHets_NA19190_EBLfiltered_hg19;GERP=-6.69;CDS=No;NCENC=TFP(BCL3|chr1:112258841-112265543),TFP(POU2F2|chr1:112261360-112265242);GENE=FAM212B(Intron);NCDS=0.188077215;DBRECUR=TFP(BCL3|chr1:112258841-112265543):Breast(Altered in 3/119(2.52%) samples.)|Prostate(Altered in 2/64(3.12%) samples.),TFP(POU2F2|chr1:112261360-112265242):Prostate(Altered in 2/64(3.12%) samples.)
chr1	112267500	rs197429	C	T	100	PASS	SAMPLE=interestingHets_NA12872_EBLfiltered_hg19;GERP=-1.64;CDS=No;NCENC=DHS(MCV-4|chr1:112267425-112267575);GENE=FAM212B(UTR);NCDS=0.188077215
chr1	112280674	rs197438	C	T	100	PASS	SAMPLE=interestingHets_NA19189_EBLfiltered_hg19;GERP=2.65;CDS=No;NCENC=Enhancer(chmm/segway|chr1:112280400-112280975),TFP(CTBP2|chr1:112280653-112283348),TFP(HDAC2|chr1:112280557-112283257),TFP(TAF1|chr1:112280493-112283396),TFP(ZNF263|chr1:112280167-112283337);GENE=FAM212B(Intron);NCDS=1.81086396299999;RECUR=TFP(CTBP2|chr1:112280653-112283348):interestingHets_NA11829_EBLfiltered_hg19&interesting…
chr1	112282135	rs45587734	G	A	100	PASS	SAMPLE=interestingHets_NA11829_EBLfiltered_hg19;GERP=-0.17;CDS=No;NCENC=DHS(MCV-121|chr1:112282080-112282230),TFM(SIN3A|Sin3Ak-20_disc6_8mer|chr1:112282132-112282144),TFM(YY1|YY1_disc4_8mer|chr1:112282131-112282146),TFP(CHD2|chr1:112281109-112282314),TFP(CHD2|chr1:112281922-112282294),TFP(CTBP2|chr1:112280653-112283348),TFP(CTCF|chr1:112281968-112283188),TFP(CTCF|chr1:112282098-112283378),TFP(CTC…
chr1	112298166	rs197391	G	C	100	PASS	SAMPLE=interestingHets_NA19247_EBLfiltered_hg19;GERP=0.305;CDS=No;HUB=DDX20:PHOS(0.276)PPI(0.905)REG(0.634);NCENC=DHS(MCV-71|chr1:112298100-112298250),TFM(EGR1|Egr-1_disc1_8mer|chr1:112298162-112298172),TFP(BRCA1|chr1:112297769-112299153),TFP(BRCA1|chr1:112297929-112298726),TFP(CCNT2|chr1:112297706-112299077),TFP(CEBPB|chr1:112297829-112298701),TFP(CEBPB|chr1:112298121-112298719),TFP(CEBPB|chr1:1…
chr1	112328737	rs6656510	A	C	100	PASS	SAMPLE=interestingHets_NA19213_EBLfiltered_hg19;GERP=-3.98;CDS=No;HUB=KCND3:PPI(0.361);GENE=KCND3(Intron);NCDS=0.126959517903831
chr1	112380269	rs34634137	C	T	100	PASS	SAMPLE=interestingHets_NA19189_EBLfiltered_hg19;GERP=-3.25;CDS=No;HUB=KCND3:PPI(0.361);GENE=KCND3(Intron);NCDS=0.126959517903831
chr1	112426345	rs112303541	C	G	100	PASS	SAMPLE=interestingHets_NA19248_EBLfiltered_hg19;GERP=-0.676;CDS=No;HUB=KCND3:PPI(0.361);NCENC=DHS(MCV-2|chr1:112426225-112426375);GENE=KCND3(Intron);NCDS=0.312173837903831
chr1	112553319	rs6687968	T	A	100	PASS	SAMPLE=interestingHets_NA19247_EBLfiltered_hg19;GERP=-5.06;CDS=No;NCDS=5.693044319967e-121
chr1	112576729	rs12751286	G	A	100	PASS	SAMPLE=interestingHets_NA07029_EBLfiltered_hg19;GERP=0.781;CDS=No;NCDS=1.67458546244368e-19
chr1	112577060	rs115803112	T	A	100	PASS	SAMPLE=interestingHets_NA19213_EBLfiltered_hg19;GERP=-1.11;CDS=No;HUB=WNT2B:PPI(0.707);NCENC=DHS(MCV-5|chr1:112576980-112577130);GENE=WNT2B(Distal)[pearson(H3K4me1):0.704298];NCDS=0.573789350158541
chr1	112604299	rs3916032	T	C	100	PASS	SAMPLE=interestingHets_NA11829_EBLfiltered_hg19;GERP=-1.39;CDS=No;NCDS=3.23425686145935e-57
chr1	112604300	rs116395746	G	A	100	PASS	SAMPLE=interestingHets_NA11829_EBLfiltered_hg19;GERP=-1.39;CDS=No;NCDS=3.23425686145935e-57
chr1	112626483	rs269149	A	C	100	PASS	SAMPLE=interestingHets_NA11829_EBLfiltered_hg19;GERP=2.52;CDS=No;HUB=PPM1J:PPI(0.236)REG(0.761);NCENC=TFP(REST|chr1:112625511-112626662),TFP(REST|chr1:112625828-112626558),TFP(REST|chr1:112625875-112626678),TFP(REST|chr1:112625917-112626714),TFP(REST|chr1:112625921-112626674),TFP(REST|chr1:112625922-112626624),TFP(REST|chr1:112626059-112626548),TFP(REST|chr1:112626100-112626556),TFP(REST|chr1:112…
chr1	112660578	rs400626	C	T	100	PASS	SAMPLE=interestingHets_NA12489_EBLfiltered_hg19;GERP=1.09;CDS=No;NCDS=3.90649356253994e-14
chr1	112711342	rs10776742	T	C	100	PASS	SAMPLE=interestingHets_NA11832_EBLfiltered_hg19;GERP=1.2;CDS=No;NCENC=DHS(MCV-3|chr1:112711320-112711470);NCDS=0.185214320003182
chr1	112713449	rs144361493	A	C	100	PASS	SAMPLE=interestingHets_NA19249_EBLfiltered_hg19;GERP=0.15;CDS=No;HOT=Gm12878;NCDS=0.797229949
chr1	112775324	rs1837505	G	C	100	PASS	SAMPLE=interestingHets_NA19213_EBLfiltered_hg19;GERP=1.49;CDS=No;NCDS=3.4713514195406e-07
chr1	112815181	rs2998335	T	C	100	PASS	SAMPLE=interestingHets_NA19213_EBLfiltered_hg19;GERP=4.05;CDS=No;NCENC=DHS(MCV-5|chr1:112815140-112815290),Enhancer(chmm/segway|chr1:112814573-112815607);NCDS=0.808001068
chr1	112949872	rs72697071	C	T	100	PASS	SAMPLE=interestingHets_NA19249_EBLfiltered_hg19;GERP=-1.48;CDS=No;HUB=CTTNBP2NL:PPI(0.707)REG(0.880);GENE=CTTNBP2NL(Intron);NCDS=0.679797717045172
chr1	112949874	rs72697073	G	T	100	PASS	SAMPLE=interestingHets_NA19249_EBLfiltered_hg19;GERP=-4.01;CDS=No;HUB=CTTNBP2NL:PPI(0.707)REG(0.880);GENE=CTTNBP2NL(Intron);NCDS=0.679797717045172
chr1	113051074	rs12136566	A	G	100	PASS	SAMPLE=interestingHets_NA12383_EBLfiltered_hg19;GERP=-6.18;CDS=No;HUB=WNT2B:PPI(0.707);NCENC=DHS(MCV-17|chr1:113051065-113051215),Enhancer(chmm/segway|chr1:113050000-113053200),Enhancer(chmm/segway|chr1:113050358-113051738),Enhancer(chmm/segway|chr1:113050400-113052200),Enhancer(chmm/segway|chr1:113050516-113051214),Enhancer(chmm/segway|chr1:113050600-113051996),Enhancer(chmm/segway|chr1:11305105…
chr1	113106633	rs12137269	C	T	100	PASS	SAMPLE=interestingHets_NA07029_EBLfiltered_hg19;GERP=4.77;CDS=No;HUB=ST7L:REG(0.409);NCENC=DHS(MCV-6|chr1:113106600-113106750);GENE=ST7L(Intron);NCDS=0.956273639461821
chr1	113193364	rs2932529	G	A	100	PASS	SAMPLE=interestingHets_NA19189_EBLfiltered_hg19;GERP=0.557;CDS=No;HUB=CAPZA1:PPI(0.781)REG(0.409);GENE=CAPZA1(Intron);NCDS=0.493601385236521
chr1	113193369	rs116592032	A	C	100	PASS	SAMPLE=interestingHets_NA19189_EBLfiltered_hg19;GERP=1.86;CDS=No;HUB=CAPZA1:PPI(0.781)REG(0.409);GENE=CAPZA1(Intron);NCDS=0.866456126145683
chr1	113266122	rs6698236	C	G	100	PASS	SAMPLE=interestingHets_NA11919_EBLfiltered_hg19;GERP=-1.38;CDS=No;HUB=FAM19A3:REG(0.409),PPM1J:PPI(0.236)REG(0.761);NCENC=Enhancer(chmm/segway|chr1:113265200-113266400),TFP(CTCF|chr1:113265770-113266254);GENE=FAM19A3(Intron),PPM1J(Medial)[pearson(H3K4me1):0.785202];NCDS=0.647909407572189
chr1	113312078	rs12078472	A	G	100	PASS	SAMPLE=interestingHets_NA19213_EBLfiltered_hg19;GERP=0.412;CDS=No;NCDS=6.51209554344527e-26
chr1	113336905	rs6681499	A	C	100	PASS	SAMPLE=interestingHets_NA19189_EBLfiltered_hg19;GERP=-0.0631;CDS=No;NCENC=Enhancer(drm|chr1:113336800-113337900),TFP(SPI1|chr1:113336882-113337202);NCDS=0.18521432
chr1	113442300	rs72683432	T	C	100	PASS	SAMPLE=interestingHets_NA06989_EBLfiltered_hg19;GERP=0.6;CDS=No;NCENC=DHS(MCV-1|chr1:113442225-113442375),TFP(FOXA2|chr1:113442092-113442512);NCDS=0.18521432
chr1	113549981	rs1983929	C	G	100	PASS	SAMPLE=interestingHets_NA19213_EBLfiltered_hg19;GERP=2.56;CDS=No;NCDS=0.622786747999711
chr1	113643742	rs189361048	G	A	100	PASS	SAMPLE=interestingHets_NA19190_EBLfiltered_hg19;GERP=0.666;CDS=No;HUB=LRIG2:REG(0.409);GENE=LRIG2(Intron);NCDS=0.148272571461821
chr1	113643755	rs138085691	C	T	100	PASS	SAMPLE=interestingHets_NA19190_EBLfiltered_hg19;GERP=-1.51;CDS=No;HUB=LRIG2:REG(0.409);GENE=LRIG2(Intron);NCDS=0.148272571461821
chr1	113759903	rs7526767	C	T	100	PASS	SAMPLE=interestingHets_NA07029_EBLfiltered_hg19;GERP=2.11;CDS=No;HUB=CAPZA1:PPI(0.781)REG(0.409);NCENC=DHS(MCV-5|chr1:113759840-113759990),Enhancer(drm|chr1:113759500-113761500);GENE=BCL2L15(Distal)[pearson(H3K4me1):0.74054],CAPZA1(Distal)[pearson(Methylation):-0.715642];NCDS=1.30158350086616
chr1	113784170	rs11102603	G	A	100	PASS	SAMPLE=interestingHets_NA19213_EBLfiltered_hg19;GERP=-0.352;CDS=No;NCDS=3.48081864668116e-39
chr1	113802218	rs150732878	T	G	100	PASS	SAMPLE=interestingHets_NA19213_EBLfiltered_hg19;GERP=-1.22;CDS=No;NCDS=2.90386876356309e-54
chr1	113822284	rs7533863	T	C	100	PASS	SAMPLE=interestingHets_NA10847_EBLfiltered_hg19;GERP=-0.87;CDS=No;NCDS=3.49220501571324e-48
chr1	114172577	rs115715125	C	A	100	PASS	SAMPLE=interestingHets_NA19213_EBLfiltered_hg19;GERP=0.235;CDS=No;HUB=MAGI3:PPI(0.657);GENE=MAGI3(Intron);NCDS=0.330575898021183
chr1	114199335	rs1146183	A	G	100	PASS	SAMPLE=interestingHets_NA19189_EBLfiltered_hg19;GERP=0.235;CDS=No;HUB=MAGI3:PPI(0.657);GENE=MAGI3(Intron);NCDS=0.330575898021183
chr1	114402751	rs1217420	A	G	100	PASS	SAMPLE=interestingHets_NA19189_EBLfiltered_hg19;GERP=-0.399;CDS=No;HUB=PTPN22:PPI(0.685);NCENC=TFP(BATF|chr1:114401973-114402800),TFP(BCL11A|chr1:114402043-114402883),TFP(MEF2A|chr1:114401934-114403000),TFP(ZEB1|chr1:114402524-114402944);HOT=Gm12878;GENE=PTPN22(Intron);NCDS=1.15912717990106
chr1	114418727	rs79014737	T	C	100	PASS	SAMPLE=interestingHets_NA19190_EBLfiltered_hg19;GERP=-1.07;CDS=No;NCDS=1.17150427174551e-51
chr1	114477497	rs11102704	A	G	100	PASS	SAMPLE=interestingHets_NA11829_EBLfiltered_hg19;GERP=0.225;CDS=No;HUB=HIPK1:PHOS(0.905)PPI(0.583)REG(0.761);NCENC=DHS(MCV-6|chr1:114477360-114477510);GENE=HIPK1(Intron);NCDS=0.92223818945282
chr1	114478559	rs151302714	T	G	100	PASS	SAMPLE=interestingHets_NA19213_EBLfiltered_hg19;GERP=-0.904;CDS=No;HUB=HIPK1:PHOS(0.905)PPI(0.583)REG(0.761);GENE=HIPK1(Intron);NCDS=0.73702386945282
chr1	114521618	rs74111913	G	T	100	PASS	SAMPLE=interestingHets_NA19189_EBLfiltered_hg19;GERP=2.95;CDS=No;HUB=OLFML3:PPI(0.482)REG(0.761);NCENC=DHS(MCV-117|chr1:114521560-114521710),Enhancer(chmm/segway|chr1:114521527-114522368),TFP(BATF|chr1:114521382-114521731),TFP(CTCF|chr1:114520921-114522410),TFP(CTCF|chr1:114521041-114522425),TFP(CTCF|chr1:114521090-114522409),TFP(CTCF|chr1:114521128-114521787),TFP(CTCF|chr1:114521142-114522344),T…
chr1	114577615	rs4839003	C	A	100	PASS	SAMPLE=interestingHets_NA11829_EBLfiltered_hg19;GERP=0.895;CDS=No;NCENC=Enhancer(drm|chr1:114574900-114578200);NCDS=0.18521432;DBRECUR=Enhancer(drm|chr1:114574900-114578200):Breast(Altered in 2/119(1.68%) samples.)
chr1	114633310	rs12141757	C	T	100	PASS	SAMPLE=interestingHets_NA12872_EBLfiltered_hg19;GERP=0.69;CDS=No;HUB=SYT6:PPI(0.448);GENE=SYT6(UTR);NCDS=0.168197566406367
chr1	114635370	rs10494166	G	A	100	PASS	SAMPLE=interestingHets_NA19189_EBLfiltered_hg19;GERP=-1.37;CDS=No;HUB=SYT6:PPI(0.448);NCENC=TFP(CTCF|chr1:114635203-114636542),TFP(MYC|chr1:114635242-114636498);GENE=SYT6(Intron);NCDS=0.353411886406367
chr1	114649247	rs729300	T	C	100	PASS	SAMPLE=interestingHets_NA19189_EBLfiltered_hg19;GERP=-5.75;CDS=No;HUB=SYT6:PPI(0.448);GENE=SYT6(Intron);NCDS=0.168197566406367
chr1	114649270	rs901142	C	T	100	PASS	SAMPLE=interestingHets_NA19189_EBLfiltered_hg19;GERP=3.96;CDS=No;HUB=SYT6:PPI(0.448);GENE=SYT6(Intron);NCDS=0.790984314406367
chr1	114662959	rs12732487	G	A	100	PASS	SAMPLE=interestingHets_NA10847_EBLfiltered_hg19;GERP=1.24;CDS=No;HUB=SYT6:PPI(0.448);GENE=SYT6(Intron);NCDS=0.168197566422127
chr1	114662963	rs12732493	G	A	100	PASS	SAMPLE=interestingHets_NA10847_EBLfiltered_hg19;GERP=0.355;CDS=No;HUB=SYT6:PPI(0.448);GENE=SYT6(Intron);NCDS=0.168197566406367
chr1	114664706	rs12048080	G	A	100	PASS	SAMPLE=interestingHets_NA19249_EBLfiltered_hg19;GERP=-6.76;CDS=No;HUB=SYT6:PPI(0.448);NCENC=DHS(MCV-5|chr1:114664565-114664715),TFP(MYC|chr1:114664560-114666131);GENE=SYT6(Intron);NCDS=0.353411886406367
chr1	114747324	rs550094	C	G	100	PASS	SAMPLE=interestingHets_NA19213_EBLfiltered_hg19;GERP=-0.47;CDS=No;NCDS=3.10321197298998e-41
chr1	114753083	rs1385665	T	C	100	PASS	SAMPLE=interestingHets_NA19213_EBLfiltered_hg19;GERP=2.09;CDS=No;NCDS=0.622744570297097
chr1	114861897	rs12748589	T	C	100	PASS	SAMPLE=interestingHets_NA12383_EBLfiltered_hg19;GERP=2.69;CDS=No;NCDS=0.622786747999998
chr1	115032651	rs12084870	T	C	100	PASS	SAMPLE=interestingHets_NA12489_EBLfiltered_hg19;GERP=-0.226;CDS=No;HUB=TRIM33:PPI(0.236)REG(0.830);GENE=TRIM33(Intron);CANG=TRIM33[cancer];NCDS=0.578330369538332
chr1	115032652	rs76701955	T	C	100	PASS	SAMPLE=interestingHets_NA12489_EBLfiltered_hg19;GERP=0.113;CDS=No;HUB=TRIM33:PPI(0.236)REG(0.830);GENE=TRIM33(Intron);CANG=TRIM33[cancer];NCDS=0.578330369538332
chr1	115356197	rs142184979	A	G	100	PASS	SAMPLE=interestingHets_NA19213_EBLfiltered_hg19;GERP=0.893;CDS=No;NCDS=1.47756500146122e-17
chr1	115456174	rs17032967	T	A	100	PASS	SAMPLE=interestingHets_NA19213_EBLfiltered_hg19;GERP=1.46;CDS=No;GENE=SYCP1(Intron);NCDS=0.00286299955513623
chr1	115565468	rs76204544	G	T	100	PASS	SAMPLE=interestingHets_NA19189_EBLfiltered_hg19;GERP=-2.12;CDS=No;NCDS=6.73558989311575e-70
chr1	115584287	rs67710783	G	C	100	PASS	SAMPLE=interestingHets_NA19213_EBLfiltered_hg19;GERP=0.55;CDS=No;NCENC=DHS(MCV-1|chr1:115584160-115584310),TFP(CTCF|chr1:115583148-115584569),TFP(CTCF|chr1:115583148-115584706),TFP(CTCF|chr1:115583152-115584670),TFP(CTCF|chr1:115583169-115584692),TFP(CTCF|chr1:115583799-115584655),TFP(CTCF|chr1:115583979-115584692),TFP(CTCF|chr1:115584024-115584695),TFP(CTCF|chr1:115584037-115584699),TFP(CTCF|chr…
chr1	115603844	rs4240539	T	G	100	PASS	SAMPLE=interestingHets_NA19189_EBLfiltered_hg19;GERP=1.42;CDS=No;HUB=TSPAN2:PHOS(0.276)PPI(0.142)REG(0.409);NCENC=TFP(REST|chr1:115603083-115603921),TFP(REST|chr1:115603086-115603869),TFP(REST|chr1:115603106-115603922),TFP(REST|chr1:115603115-115603918);GENE=TSPAN2(Intron);NCDS=0.333486912571142
chr1	115613689	rs138704139	T	C	100	PASS	SAMPLE=interestingHets_NA19190_EBLfiltered_hg19;GERP=-0.136;CDS=No;HUB=TSPAN2:PHOS(0.276)PPI(0.142)REG(0.409);NCENC=TFP(STAT1|chr1:115613212-115613950);GENE=TSPAN2(Intron);NCDS=0.333486891461821
chr1	115617134	rs7548532	G	A	100	PASS	SAMPLE=interestingHets_NA11829_EBLfiltered_hg19;GERP=0.528;CDS=No;HUB=TSPAN2:PHOS(0.276)PPI(0.142)REG(0.409);GENE=TSPAN2(Intron);NCDS=0.148272571461821
chr1	115617135	rs7526694	C	T	100	PASS	SAMPLE=interestingHets_NA11829_EBLfiltered_hg19;GERP=3.3;CDS=No;HUB=TSPAN2:PHOS(0.276)PPI(0.142)REG(0.409);GENE=TSPAN2(Intron);NCDS=0.771059319461821
chr1	115712666	rs1286225	C	G	100	PASS	SAMPLE=interestingHets_NA19213_EBLfiltered_hg19;GERP=-1.04;CDS=No;NCDS=3.88953115768039e-51
chr1	115716096	rs1286213	A	C	100	PASS	SAMPLE=interestingHets_NA19247_EBLfiltered_hg19;GERP=1.92;CDS=No;NCDS=0.587086010910163
chr1	115895341	rs74517364	G	A	100	PASS	SAMPLE=interestingHets_NA19191_EBLfiltered_hg19;GERP=0.334;CDS=No;NCDS=2.87555699677047e-27
chr1	115962536	rs61799103	C	T	100	PASS	SAMPLE=interestingHets_NA19213_EBLfiltered_hg19;GERP=-4.82;CDS=No;NCDS=8.40565558274603e-117
chr1	115995580	rs485413	A	G	100	PASS	SAMPLE=interestingHets_NA19189_EBLfiltered_hg19;GERP=-0.646;CDS=No;NCDS=2.71880643785435e-44
chr1	116081867	rs882196	C	T	100	PASS	SAMPLE=interestingHets_NA19189_EBLfiltered_hg19;GERP=-2.45;CDS=No;NCENC=DHS(MCV-24|chr1:116081820-116081970);NCDS=0.18521432
chr1	116090580	rs3017140	A	C	100	PASS	SAMPLE=interestingHets_NA19189_EBLfiltered_hg19;GERP=4.77;CDS=No;NCDS=0.622786748
chr1	116221009	rs10923161	C	T	100	PASS	SAMPLE=interestingHets_NA19213_EBLfiltered_hg19;GERP=-4.71;CDS=No;HUB=VANGL1:PPI(0.583);NCENC=DHS(MCV-5|chr1:116220960-116221110);GENE=VANGL1(Intron);NCDS=0.445451716784687
chr1	116221713	rs113923199	G	A	100	PASS	SAMPLE=interestingHets_NA19189_EBLfiltered_hg19;GERP=1.23;CDS=No;HUB=VANGL1:PPI(0.583);NCENC=DHS(MCV-71|chr1:116221645-116221795);GENE=VANGL1(Intron);NCDS=0.445451716795251
chr1	116361981	rs1342714	G	A	100	PASS	SAMPLE=interestingHets_NA19248_EBLfiltered_hg19;GERP=0.239;CDS=No;NCDS=6.43284295341521e-29
chr1	116411833	rs4839049	G	A	100	PASS	SAMPLE=interestingHets_NA19191_EBLfiltered_hg19;GERP=-1.25;CDS=No;NCDS=8.74628463737855e-55
chr1	116487974	rs699756	A	G	100	PASS	SAMPLE=interestingHets_NA19190_EBLfiltered_hg19;GERP=0.394;CDS=No;NCDS=3.16977719679891e-26
chr1	116653452	rs2488435	G	A	100	PASS	SAMPLE=interestingHets_NA19249_EBLfiltered_hg19;GERP=-6.05;CDS=No;NCENC=Enhancer(chmm/segway|chr1:116653200-116655600),TFP(CEBPB|chr1:116652255-116654533),TFP(EBF1|chr1:116653404-116654503),TFP(FOXA1|chr1:116653205-116654837),TFP(HDAC2|chr1:116652215-116654717),TFP(NFKB1|chr1:116652776-116654882),TFP(NFKB1|chr1:116652793-116654409),TFP(NFKB1|chr1:116653183-116654624),TFP(RXRA|chr1:116652829-11665…
chr1	116705571	rs138967394	T	C	100	PASS	SAMPLE=interestingHets_NA19213_EBLfiltered_hg19;GERP=-1.15;CDS=No;NCDS=4.77530960864179e-53
chr1	116790018	rs61609752	T	C	100	PASS	SAMPLE=interestingHets_NA19213_EBLfiltered_hg19;GERP=0.0222;CDS=No;NCENC=DHS(MCV-1|chr1:116790005-116790155);NCDS=0.18521432
chr1	116806345	rs10924028	G	A	100	PASS	SAMPLE=interestingHets_NA07029_EBLfiltered_hg19;GERP=0.225;CDS=No;NCDS=3.67449820130679e-29
chr1	116822125	rs7542792	T	G	100	PASS	SAMPLE=interestingHets_NA12872_EBLfiltered_hg19;GERP=1.8;CDS=No;NCDS=0.0742380001582521
chr1	116851932	rs4839532	C	T	100	PASS	SAMPLE=interestingHets_NA11832_EBLfiltered_hg19;GERP=-3.33;CDS=No;HUB=ATP1A1:PPI(0.718),CD101:PPI(0.361),SLC22A15:REG(0.409),VANGL1:PPI(0.583);NCENC=DHS(MCV-11|chr1:116851820-116851970),Enhancer(drm|chr1:116851700-116852200),TFP(CEBPB|chr1:116851664-116852087),TFP(NR3C1|chr1:116851592-116852479),TFP(STAT3|chr1:116851603-116852048),TFP(STAT3|chr1:116851607-116852057),TFP(STAT3|chr1:116851693-11685…
chr1	116993793	rs12075187	C	T	100	PASS	SAMPLE=interestingHets_NA19213_EBLfiltered_hg19;GERP=2.16;CDS=No;NCDS=0.622784183008097
chr1	117094189	rs115808848	G	A	100	PASS	SAMPLE=interestingHets_NA11829_EBLfiltered_hg19;GERP=0.354;CDS=No;HUB=CD58:PPI(0.307)REG(0.409);HOT=Gm12878;GENE=CD58(Intron);NCDS=0.945502520461821
chr1	117112957	rs3176852	C	A	100	PASS	SAMPLE=interestingHets_NA19249_EBLfiltered_hg19;GERP=0.281;CDS=No;HUB=CD58:PPI(0.307)REG(0.409);NCENC=TFP(BCL3|chr1:117112355-117113845),TFP(BCLAF1|chr1:117110384-117114667),TFP(CCNT2|chr1:117112412-117114197),TFP(CEBPB|chr1:117112345-117113825),TFP(CHD2|chr1:117112302-117114744),TFP(CHD2|chr1:117112508-117113917),TFP(CTCF|chr1:117112357-117114555),TFP(CTCF|chr1:117112369-117113348),TFP(CTCF|chr1…
chr1	117131904	rs145753350	C	T	100	PASS	SAMPLE=interestingHets_NA19213_EBLfiltered_hg19;GERP=-0.282;CDS=No;NCENC=DHS(MCV-5|chr1:117131785-117131935),Enhancer(chmm/segway|chr1:117131600-117132400),TFP(MYC|chr1:117131638-117132755),TFP(TFAP2A|chr1:117131886-117132371),TFP(TFAP2C|chr1:117131759-117132538);GENE=IGSF3(Intron);NCDS=0.188077215
chr1	117280055	rs72697386	T	C	100	PASS	SAMPLE=interestingHets_NA19213_EBLfiltered_hg19;GERP=3.27;CDS=No;NCENC=TFP(CTCF|chr1:117279368-117280281),TFP(CTCF|chr1:117279504-117280327),TFP(CTCF|chr1:117279587-117280292),TFP(CTCF|chr1:117279590-117280350),TFP(CTCF|chr1:117279599-117280297),TFP(CTCF|chr1:117279599-117280329),TFP(CTCF|chr1:117279611-117280307),TFP(CTCF|chr1:117279613-117280338),TFP(CTCF|chr1:117279622-117280271),TFP(CTCF|chr1…
chr1	117307358	rs798038	T	C	100	PASS	SAMPLE=interestingHets_NA19189_EBLfiltered_hg19;GERP=-3.22;CDS=No;HUB=CD2:PPI(0.718)REG(0.409);NCENC=DHS(MCV-11|chr1:117307340-117307490),TFP(EBF1|chr1:117307119-117307518);GENE=CD2(Intron);NCDS=0.587856903553499
chr1	117394763	rs7553038	G	A	100	PASS	SAMPLE=interestingHets_NA19213_EBLfiltered_hg19;GERP=-0.861;CDS=No;NCDS=5.00548017069695e-48
chr1	117462800	rs2250855	C	T	100	PASS	SAMPLE=interestingHets_NA12383_EBLfiltered_hg19;GERP=3.04;CDS=No;HUB=PTGFRN:PPI(0.448);NCENC=TFP(CTCF|chr1:117462429-117462877),TFP(CTCF|chr1:117462459-117462811),TFP(CTCF|chr1:117462467-117462830),TFP(CTCF|chr1:117462470-117462817),TFP(CTCF|chr1:117462476-117462847),TFP(CTCF|chr1:117462498-117462820),TFP(MYC|chr1:117462058-117462849),TFP(RAD21|chr1:117462440-117462823),TFP(RAD21|chr1:117462473-1…
chr1	117474210	rs2491112	C	T	100	PASS	SAMPLE=interestingHets_NA19213_EBLfiltered_hg19;GERP=-0.184;CDS=No;HUB=PTGFRN:PPI(0.448);GENE=PTGFRN(Intron);NCDS=0.168197566406367
chr1	117545932	rs10494194	G	C	100	PASS	SAMPLE=interestingHets_NA06989_EBLfiltered_hg19;GERP=-3.22;CDS=No;HUB=CD101:PPI(0.361);GENE=CD101(Intron);NCDS=0.126959517903831
chr1	117603645	rs2764861	C	G	100	PASS	SAMPLE=interestingHets_NA19213_EBLfiltered_hg19;GERP=-1.06;CDS=No;HUB=TTF2:PHOS(0.807)PPI(0.767)REG(0.761);NCENC=TFP(ELF1|chr1:117601919-117603851),TFP(IRF1|chr1:117601997-117603672),TFP(MAX|chr1:117601618-117603817),TFP(MYC|chr1:117601884-117603652),TFP(MYC|chr1:117601931-117603888),TFP(NFKB1|chr1:117601701-117603660),TFP(NFKB1|chr1:117601855-117603870),TFP(NFKB1|chr1:117601861-117603864),TFP(NF…
chr1	117620384	rs1289670	C	G	100	PASS	SAMPLE=interestingHets_NA10847_EBLfiltered_hg19;GERP=3.72;CDS=No;HUB=TTF2:PHOS(0.807)PPI(0.767)REG(0.761);NCENC=Enhancer(chmm/segway|chr1:117619706-117620600),TFP(CEBPB|chr1:117619776-117620427),TFP(FOS|chr1:117619809-117620506),TFP(GATA2|chr1:117619968-117620626);GENE=TTF2(Intron);NCDS=1.34488733510777
chr1	117731063	rs58749781	G	A	100	PASS	SAMPLE=interestingHets_NA10831_EBLfiltered_hg19;GERP=0.717;CDS=No;NCENC=DHS(MCV-5|chr1:117731000-117731150),TFP(CEBPB|chr1:117730891-117731274),TFP(EP300|chr1:117730917-117731336);GENE=VTCN1(Intron);NCDS=0.188077215
chr1	117780073	rs76817391	A	G	100	PASS	SAMPLE=interestingHets_NA19189_EBLfiltered_hg19;GERP=-0.957;CDS=No;NCDS=1.07585795329714e-49
chr1	117802759	rs11802148	A	C	100	PASS	SAMPLE=interestingHets_NA19248_EBLfiltered_hg19;GERP=-2.05;CDS=No;NCDS=1.10764396587261e-68
chr1	117860753	rs80252264	G	A	100	PASS	SAMPLE=interestingHets_NA10847_EBLfiltered_hg19;GERP=0.0942;CDS=No;NCENC=DHS(MCV-2|chr1:117860700-117860850);NCDS=0.18521432
chr1	117983815	rs10923297	A	G	100	PASS	SAMPLE=interestingHets_NA06986_EBLfiltered_hg19;GERP=0.158;CDS=No;HUB=MAN1A2:PPI(0.236)REG(0.409);GENE=MAN1A2(Intron);NCDS=0.148272571461821
chr1	118148384	rs41276588	G	A	100	PASS	SAMPLE=interestingHets_NA19213_EBLfiltered_hg19;GERP=-2.27;CDS=No;HUB=FAM46C:PPI(0.809)REG(0.830);NCENC=TFP(CCNT2|chr1:118147784-118149799),TFP(CHD2|chr1:118147875-118149256),TFP(CTCFL|chr1:118147894-118150201),TFP(CTCF|chr1:118147942-118149931),TFP(E2F1|chr1:118147736-118150216),TFP(E2F4|chr1:118148122-118149768),TFP(E2F6|chr1:118147717-118149282),TFP(E2F6|chr1:118147788-118149844),TFP(EBF1|chr1…
chr1	118184720	rs319509	T	C	100	PASS	SAMPLE=interestingHets_NA12872_EBLfiltered_hg19;GERP=-1.51;CDS=No;NCDS=2.66171158613683e-59
chr1	118193473	rs319499	T	C	100	PASS	SAMPLE=interestingHets_NA19191_EBLfiltered_hg19;GERP=-2.69;CDS=No;NCDS=8.44231299139674e-80
chr1	118221833	rs10923384	T	G	100	PASS	SAMPLE=interestingHets_NA19189_EBLfiltered_hg19;GERP=-1.12;CDS=No;NCENC=DHS(MCV-1|chr1:118221785-118221935),TFP(USF1|chr1:118220948-118221842);NCDS=0.18521432;DBRECUR=TFP(USF1|chr1:118220948-118221842):Liver(Altered in 2/88(2.27%) samples.)
chr1	118292742	rs12740113	C	T	100	PASS	SAMPLE=interestingHets_NA19248_EBLfiltered_hg19;GERP=0.221;CDS=No;NCENC=DHS(MCV-1|chr1:118292685-118292835);NCDS=0.18521432
chr1	118443968	rs75694503	T	G	100	PASS	SAMPLE=interestingHets_NA19213_EBLfiltered_hg19;GERP=1.01;CDS=No;HUB=GDAP2:PPI(0.236);GENE=GDAP2(Intron);NCDS=0.0847531809578499
chr1	118821908	rs7554803	A	C	100	PASS	SAMPLE=interestingHets_NA12383_EBLfiltered_hg19;GERP=-0.77;CDS=No;NCDS=1.90667933394411e-46
chr1	118854850	rs2490196	A	G	100	PASS	SAMPLE=interestingHets_NA19213_EBLfiltered_hg19;GERP=1.31;CDS=No;NCDS=2.59166314920604e-10
chr1	119067667	rs1581779	T	C	100	PASS	SAMPLE=interestingHets_NA12872_EBLfiltered_hg19;GERP=0.217;CDS=No;HUB=HAO2:REG(0.761),HSD3B1:PPI(0.236),HSD3B2:PPI(0.236);NCENC=TFP(SETDB1|chr1:119067422-119068443);GENE=HAO2(Distal)[pearson(H3K4me1):0.723525],HSD3B1(Distal)[pearson(H3K4me1):0.698746],HSD3B2(Distal)[pearson(H3K4me1):0.819311];NCDS=0.647909407572189
[truncated: 42,192 more rows]

## Sheet: T2
##fileformat=VCFv4.1
[truncated: 858 more rows]

[truncated: 3 more sheets: T3, T4, NOTES]
